# Supplementary material for: Effect of the TLR9 signaling pathway on acyclovir infection with herpes simplex virus type 2 in HaCaT cells
Source: Front Microbiol. 2025 Mar 24;16:1560340. doi: 10.3389/fmicb.2025.1560340 (PMC11974507; doi:10.3389/fmicb.2025.1560340)
Supplement: Supplementary file 1 [file Data_Sheet_1.zip]

Archive with 8 entries (7 files):
- 5 go and kegg/
- 5 go and kegg/gene2GO_BP.xlsx
- 5 go and kegg/gene2GO_CC.xlsx
- 5 go and kegg/gene2GO_MF.xlsx
- 5 go and kegg/GO_BP_enrichment.xlsx
- 5 go and kegg/GO_CC_enrichment.xlsx
- 5 go and kegg/GO_MF_enrichment.xlsx
- 5 go and kegg/KEGG_enrichment.xlsx
