# Supplementary material for: Effect of the TLR9 signaling pathway on acyclovir infection with herpes simplex virus type 2 in HaCaT cells
Source: Front Microbiol. 2025 Mar 24;16:1560340. doi: 10.3389/fmicb.2025.1560340 (PMC11974507; doi:10.3389/fmicb.2025.1560340)
Supplement: Supplementary file 1 [file Data_Sheet_1.zip › 5 go and kegg/gene2GO_BP.xlsx]

## Sheet: Sheet1
SYMBOL	ID	Description	GeneRatio	BgRatio	pvalue	p.adjust	qvalue	Count	ENTREZID
AASDHPPT	GO:0043649	dicarboxylic acid catabolic process	2/655	18/18870	0.127776	0.822767	0.815767	2	60496
AASDHPPT	GO:0043648	dicarboxylic acid metabolic process	5/655	94/18870	0.227917	0.824583	0.817568	5	60496
AASDHPPT	GO:0009067	aspartate family amino acid biosynthetic process	1/655	21/18870	0.523976	0.830191	0.823128	1	60496
AASDHPPT	GO:1901607	alpha-amino acid biosynthetic process	1/655	69/18870	0.913023	0.947759	0.939696	1	60496
AASDHPPT	GO:0008652	amino acid biosynthetic process	1/655	77/18870	0.934509	0.960011	0.951844	1	60496
AASDHPPT	GO:0006767	water-soluble vitamin metabolic process	4/655	60/18870	0.154721	0.824583	0.817568	4	60496
AASDHPPT	GO:0009066	aspartate family amino acid metabolic process	3/655	48/18870	0.232147	0.824583	0.817568	3	60496
AASDHPPT	GO:0006766	vitamin metabolic process	4/655	109/18870	0.526435	0.832475	0.825393	4	60496
AASDHPPT	GO:1901605	alpha-amino acid metabolic process	10/655	207/18870	0.184226	0.824583	0.817568	10	60496
AASDHPPT	GO:0006575	cellular modified amino acid metabolic process	6/655	126/18870	0.273369	0.824583	0.817568	6	60496
AASDHPPT	GO:0006520	amino acid metabolic process	11/655	291/18870	0.429864	0.824583	0.817568	11	60496
AASDHPPT	GO:0046394	carboxylic acid biosynthetic process	10/655	334/18870	0.726934	0.87823	0.870758	10	60496
AASDHPPT	GO:0016053	organic acid biosynthetic process	10/655	337/18870	0.736958	0.879147	0.871668	10	60496
AASDHPPT	GO:0016054	organic acid catabolic process	11/655	252/18870	0.260908	0.824583	0.817568	11	60496
AASDHPPT	GO:0046395	carboxylic acid catabolic process	11/655	252/18870	0.260908	0.824583	0.817568	11	60496
AASDHPPT	GO:0044282	small molecule catabolic process	11/655	375/18870	0.756893	0.886267	0.878728	11	60496
ABCC6	GO:0030643	intracellular phosphate ion homeostasis	1/655	10/18870	0.297679	0.824583	0.817568	1	368
ABCC6	GO:0015867	ATP transport	1/655	19/18870	0.489087	0.828688	0.821638	1	368
ABCC6	GO:0055062	phosphate ion homeostasis	1/655	20/18870	0.50684	0.830191	0.823128	1	368
ABCC6	GO:0071715	icosanoid transport	2/655	63/18870	0.647825	0.857506	0.850211	2	368
ABCC6	GO:0032026	response to magnesium ion	3/655	19/18870	0.0266567	0.741343	0.735036	3	368
ABCC6	GO:0015868	purine ribonucleotide transport	2/655	33/18870	0.318528	0.824583	0.817568	2	368
ABCC6	GO:0051503	adenine nucleotide transport	2/655	36/18870	0.356859	0.824583	0.817568	2	368
ABCC6	GO:0015865	purine nucleotide transport	2/655	38/18870	0.38198	0.824583	0.817568	2	368
ABCC6	GO:0006862	nucleotide transport	2/655	44/18870	0.454547	0.82547	0.818447	2	368
ABCC6	GO:1901264	carbohydrate derivative transport	2/655	85/18870	0.799287	0.9048	0.897102	2	368
ABCC6	GO:0007601	visual perception	7/655	219/18870	0.640655	0.855202	0.847927	7	368
ABCC6	GO:0050953	sensory perception of light stimulus	7/655	223/18870	0.659268	0.857506	0.850211	7	368
ABCC6	GO:0015748	organophosphate ester transport	4/655	152/18870	0.777775	0.895742	0.888122	4	368
ABCC6	GO:0015931	nucleobase-containing compound transport	4/655	225/18870	0.955424	0.97317	0.964891	4	368
ABCC6	GO:0046034	ATP metabolic process	8/655	137/18870	0.104593	0.812749	0.805835	8	368
ABCC6	GO:0009205	purine ribonucleoside triphosphate metabolic process	8/655	161/18870	0.197592	0.824583	0.817568	8	368
ABCC6	GO:0098656	monoatomic anion transmembrane transport	5/655	147/18870	0.581393	0.847356	0.840148	5	368
ABCC6	GO:0015698	inorganic anion transport	5/655	169/18870	0.702411	0.870081	0.862679	5	368
ABCC6	GO:0006820	monoatomic anion transport	5/655	172/18870	0.716869	0.87541	0.867963	5	368
ABCC6	GO:0009144	purine nucleoside triphosphate metabolic process	9/655	167/18870	0.12779	0.822767	0.815767	9	368
ABCC6	GO:0009199	ribonucleoside triphosphate metabolic process	9/655	168/18870	0.131151	0.824583	0.817568	9	368
ABCC6	GO:0055074	calcium ion homeostasis	9/655	331/18870	0.815697	0.911988	0.904229	9	368
ABCC6	GO:0009141	nucleoside triphosphate metabolic process	11/655	184/18870	0.0564853	0.805055	0.798207	11	368
ABCC6	GO:0001894	tissue homeostasis	9/655	279/18870	0.635608	0.855202	0.847927	9	368
ABCC6	GO:0060249	anatomical structure homeostasis	9/655	279/18870	0.635608	0.855202	0.847927	9	368
ABCC6	GO:1902074	response to salt	19/655	366/18870	0.0537028	0.801929	0.795107	19	368
ABCC6	GO:0010038	response to metal ion	18/655	359/18870	0.0767356	0.812749	0.805835	18	368
ABCC6	GO:0046942	carboxylic acid transport	15/655	351/18870	0.240175	0.824583	0.817568	15	368
ABCC6	GO:0015849	organic acid transport	15/655	352/18870	0.243476	0.824583	0.817568	15	368
ABCC6	GO:0009150	purine ribonucleotide metabolic process	15/655	365/18870	0.287907	0.824583	0.817568	15	368
ABCC6	GO:0015711	organic anion transport	15/655	443/18870	0.576479	0.844286	0.837103	15	368
ABCC6	GO:0009410	response to xenobiotic stimulus	14/655	434/18870	0.648683	0.857506	0.850211	14	368
ABCC6	GO:0009259	ribonucleotide metabolic process	17/655	385/18870	0.185928	0.824583	0.817568	17	368
ABCC6	GO:0019693	ribose phosphate metabolic process	17/655	393/18870	0.208363	0.824583	0.817568	17	368
ABCC6	GO:0006163	purine nucleotide metabolic process	17/655	463/18870	0.441266	0.824583	0.817568	17	368
ABCC6	GO:0072521	purine-containing compound metabolic process	17/655	493/18870	0.546344	0.835984	0.828872	17	368
ABHD17A	GO:0036010	protein localization to endosome	4/655	27/18870	0.0133784	0.669968	0.664268	4	81926
ABHD17A	GO:0035372	protein localization to microtubule	3/655	19/18870	0.0266567	0.741343	0.735036	3	81926
ABHD17A	GO:0098734	macromolecule depalmitoylation	2/655	11/18870	0.0537662	0.801929	0.795107	2	81926
ABHD17A	GO:1905668	positive regulation of protein localization to endosome	2/655	12/18870	0.0630705	0.805055	0.798207	2	81926
ABHD17A	GO:1905666	regulation of protein localization to endosome	2/655	13/18870	0.0728693	0.811364	0.804462	2	81926
ABHD17A	GO:0042159	lipoprotein catabolic process	2/655	15/18870	0.0937708	0.812749	0.805835	2	81926
ABHD17A	GO:0035601	protein deacylation	3/655	67/18870	0.412399	0.824583	0.817568	3	81926
ABHD17A	GO:0098732	macromolecule deacylation	3/655	70/18870	0.440214	0.824583	0.817568	3	81926
ABHD17A	GO:0042157	lipoprotein metabolic process	5/655	135/18870	0.505489	0.830191	0.823128	5	81926
ABHD17A	GO:1903828	negative regulation of protein localization	6/655	218/18870	0.772241	0.894072	0.886466	6	81926
ABHD17A	GO:0072698	protein localization to microtubule cytoskeleton	5/655	55/18870	0.0415602	0.801929	0.795107	5	81926
ABHD17A	GO:0099175	regulation of postsynapse organization	9/655	103/18870	0.0096014	0.649957	0.644428	9	81926
ABHD17A	GO:0044380	protein localization to cytoskeleton	6/655	59/18870	0.016213	0.669968	0.664268	6	81926
ABHD17A	GO:0050803	regulation of synapse structure or activity	16/655	250/18870	0.0141338	0.669968	0.664268	16	81926
ABHD17A	GO:0050807	regulation of synapse organization	15/655	244/18870	0.0236536	0.73761	0.731335	15	81926
ABHD17A	GO:0099173	postsynapse organization	15/655	196/18870	0.00356861	0.517115	0.512716	15	81926
ABHD17A	GO:1903829	positive regulation of protein localization	28/655	476/18870	0.00481991	0.519359	0.514941	28	81926
ABHD17A	GO:0050808	synapse organization	27/655	483/18870	0.0106018	0.664039	0.65839	27	81926
ABHD17C	GO:0098734	macromolecule depalmitoylation	2/655	11/18870	0.0537662	0.801929	0.795107	2	58489
ABHD17C	GO:1905668	positive regulation of protein localization to endosome	2/655	12/18870	0.0630705	0.805055	0.798207	2	58489
ABHD17C	GO:1905666	regulation of protein localization to endosome	2/655	13/18870	0.0728693	0.811364	0.804462	2	58489
ABHD17C	GO:0042159	lipoprotein catabolic process	2/655	15/18870	0.0937708	0.812749	0.805835	2	58489
ABHD17C	GO:0035601	protein deacylation	3/655	67/18870	0.412399	0.824583	0.817568	3	58489
ABHD17C	GO:0098732	macromolecule deacylation	3/655	70/18870	0.440214	0.824583	0.817568	3	58489
ABHD17C	GO:0035372	protein localization to microtubule	3/655	19/18870	0.0266567	0.741343	0.735036	3	58489
ABHD17C	GO:1903828	negative regulation of protein localization	6/655	218/18870	0.772241	0.894072	0.886466	6	58489
ABHD17C	GO:0036010	protein localization to endosome	4/655	27/18870	0.0133784	0.669968	0.664268	4	58489
ABHD17C	GO:0072698	protein localization to microtubule cytoskeleton	5/655	55/18870	0.0415602	0.801929	0.795107	5	58489
ABHD17C	GO:0044380	protein localization to cytoskeleton	6/655	59/18870	0.016213	0.669968	0.664268	6	58489
ABHD17C	GO:0042157	lipoprotein metabolic process	5/655	135/18870	0.505489	0.830191	0.823128	5	58489
ABHD17C	GO:0099175	regulation of postsynapse organization	9/655	103/18870	0.0096014	0.649957	0.644428	9	58489
ABHD17C	GO:0050807	regulation of synapse organization	15/655	244/18870	0.0236536	0.73761	0.731335	15	58489
ABHD17C	GO:0050803	regulation of synapse structure or activity	16/655	250/18870	0.0141338	0.669968	0.664268	16	58489
ABHD17C	GO:0099173	postsynapse organization	15/655	196/18870	0.00356861	0.517115	0.512716	15	58489
ABHD17C	GO:1903829	positive regulation of protein localization	28/655	476/18870	0.00481991	0.519359	0.514941	28	58489
ABHD17C	GO:0050808	synapse organization	27/655	483/18870	0.0106018	0.664039	0.65839	27	58489
ABRACL	GO:0032970	regulation of actin filament-based process	19/655	379/18870	0.070574	0.811364	0.804462	19	58527
ACAA1	GO:0036109	alpha-linolenic acid metabolic process	1/655	10/18870	0.297679	0.824583	0.817568	1	30
ACAA1	GO:0000038	very long-chain fatty acid metabolic process	2/655	35/18870	0.344158	0.824583	0.817568	2	30
ACAA1	GO:0033540	fatty acid beta-oxidation using acyl-CoA oxidase	2/655	12/18870	0.0630705	0.805055	0.798207	2	30
ACAA1	GO:0042178	xenobiotic catabolic process	2/655	25/18870	0.214808	0.824583	0.817568	2	30
ACAA1	GO:0042537	benzene-containing compound metabolic process	2/655	26/18870	0.227717	0.824583	0.817568	2	30
ACAA1	GO:0001676	long-chain fatty acid metabolic process	3/655	110/18870	0.740011	0.879147	0.871668	3	30
ACAA1	GO:0033559	unsaturated fatty acid metabolic process	2/655	115/18870	0.912319	0.947759	0.939696	2	30
ACAA1	GO:0008206	bile acid metabolic process	4/655	50/18870	0.0948508	0.812749	0.805835	4	30
ACAA1	GO:0006635	fatty acid beta-oxidation	4/655	76/18870	0.270685	0.824583	0.817568	4	30
ACAA1	GO:0019395	fatty acid oxidation	5/655	107/18870	0.314317	0.824583	0.817568	5	30
ACAA1	GO:0034440	lipid oxidation	5/655	114/18870	0.36256	0.824583	0.817568	5	30
ACAA1	GO:0072329	monocarboxylic acid catabolic process	5/655	131/18870	0.47899	0.828688	0.821638	5	30
ACAA1	GO:0009062	fatty acid catabolic process	4/655	106/18870	0.504438	0.830191	0.823128	4	30
ACAA1	GO:0006805	xenobiotic metabolic process	3/655	125/18870	0.813468	0.910182	0.902439	3	30
ACAA1	GO:0120254	olefinic compound metabolic process	4/655	162/18870	0.818013	0.912452	0.90469	4	30
ACAA1	GO:0030258	lipid modification	8/655	192/18870	0.350254	0.824583	0.817568	8	30
ACAA1	GO:0044242	cellular lipid catabolic process	7/655	223/18870	0.659268	0.857506	0.850211	7	30
ACAA1	GO:0016054	organic acid catabolic process	11/655	252/18870	0.260908	0.824583	0.817568	11	30
ACAA1	GO:0046395	carboxylic acid catabolic process	11/655	252/18870	0.260908	0.824583	0.817568	11	30
ACAA1	GO:0044282	small molecule catabolic process	11/655	375/18870	0.756893	0.886267	0.878728	11	30
ACAA1	GO:0016042	lipid catabolic process	9/655	334/18870	0.823599	0.912554	0.90479	9	30
ACAA1	GO:0006631	fatty acid metabolic process	10/655	401/18870	0.893441	0.938885	0.930897	10	30
ACAA1	GO:0071466	cellular response to xenobiotic stimulus	9/655	192/18870	0.224523	0.824583	0.817568	9	30
ACAA1	GO:0008202	steroid metabolic process	11/655	327/18870	0.585334	0.847356	0.840148	11	30
ACAA1	GO:0009410	response to xenobiotic stimulus	14/655	434/18870	0.648683	0.857506	0.850211	14	30
ACAP3	GO:0001764	neuron migration	5/655	177/18870	0.739843	0.879147	0.871668	5	116983
ACAP3	GO:0010975	regulation of neuron projection development	26/655	453/18870	0.00874541	0.614878	0.609647	26	116983
ACSF3	GO:0035338	long-chain fatty-acyl-CoA biosynthetic process	1/655	19/18870	0.489087	0.828688	0.821638	1	197322
ACSF3	GO:0035336	long-chain fatty-acyl-CoA metabolic process	1/655	25/18870	0.586778	0.847356	0.840148	1	197322
ACSF3	GO:0043649	dicarboxylic acid catabolic process	2/655	18/18870	0.127776	0.822767	0.815767	2	197322
ACSF3	GO:0046949	fatty-acyl-CoA biosynthetic process	3/655	27/18870	0.0657162	0.811364	0.804462	3	197322
ACSF3	GO:0035337	fatty-acyl-CoA metabolic process	3/655	40/18870	0.160898	0.824583	0.817568	3	197322
ACSF3	GO:0035384	thioester biosynthetic process	3/655	47/18870	0.222918	0.824583	0.817568	3	197322
ACSF3	GO:0071616	acyl-CoA biosynthetic process	3/655	47/18870	0.222918	0.824583	0.817568	3	197322
ACSF3	GO:0033866	nucleoside bisphosphate biosynthetic process	3/655	58/18870	0.326936	0.824583	0.817568	3	197322
ACSF3	GO:0034030	ribonucleoside bisphosphate biosynthetic process	3/655	58/18870	0.326936	0.824583	0.817568	3	197322
ACSF3	GO:0034033	purine nucleoside bisphosphate biosynthetic process	3/655	58/18870	0.326936	0.824583	0.817568	3	197322
ACSF3	GO:1901570	fatty acid derivative biosynthetic process	4/655	52/18870	0.105795	0.812749	0.805835	4	197322
ACSF3	GO:0043648	dicarboxylic acid metabolic process	5/655	94/18870	0.227917	0.824583	0.817568	5	197322
ACSF3	GO:1901568	fatty acid derivative metabolic process	4/655	78/18870	0.286228	0.824583	0.817568	4	197322
ACSF3	GO:0006637	acyl-CoA metabolic process	4/655	96/18870	0.428233	0.824583	0.817568	4	197322
ACSF3	GO:0035383	thioester metabolic process	4/655	96/18870	0.428233	0.824583	0.817568	4	197322
ACSF3	GO:0033865	nucleoside bisphosphate metabolic process	4/655	125/18870	0.634788	0.855202	0.847927	4	197322
ACSF3	GO:0033875	ribonucleoside bisphosphate metabolic process	4/655	125/18870	0.634788	0.855202	0.847927	4	197322
ACSF3	GO:0034032	purine nucleoside bisphosphate metabolic process	4/655	125/18870	0.634788	0.855202	0.847927	4	197322
ACSF3	GO:0006633	fatty acid biosynthetic process	5/655	168/18870	0.69748	0.866926	0.859551	5	197322
ACSF3	GO:0044272	sulfur compound biosynthetic process	8/655	161/18870	0.197592	0.824583	0.817568	8	197322
ACSF3	GO:0072330	monocarboxylic acid biosynthetic process	7/655	226/18870	0.672839	0.860741	0.853419	7	197322
ACSF3	GO:0009152	purine ribonucleotide biosynthetic process	10/655	213/18870	0.207271	0.824583	0.817568	10	197322
ACSF3	GO:0006164	purine nucleotide biosynthetic process	10/655	258/18870	0.406533	0.824583	0.817568	10	197322
ACSF3	GO:0072522	purine-containing compound biosynthetic process	10/655	267/18870	0.448675	0.824583	0.817568	10	197322
ACSF3	GO:0046394	carboxylic acid biosynthetic process	10/655	334/18870	0.726934	0.87823	0.870758	10	197322
ACSF3	GO:0016053	organic acid biosynthetic process	10/655	337/18870	0.736958	0.879147	0.871668	10	197322
ACSF3	GO:0006631	fatty acid metabolic process	10/655	401/18870	0.893441	0.938885	0.930897	10	197322
ACSF3	GO:0016054	organic acid catabolic process	11/655	252/18870	0.260908	0.824583	0.817568	11	197322
ACSF3	GO:0046395	carboxylic acid catabolic process	11/655	252/18870	0.260908	0.824583	0.817568	11	197322
ACSF3	GO:0044282	small molecule catabolic process	11/655	375/18870	0.756893	0.886267	0.878728	11	197322
ACSF3	GO:0009260	ribonucleotide biosynthetic process	12/655	228/18870	0.100701	0.812749	0.805835	12	197322
ACSF3	GO:0046390	ribose phosphate biosynthetic process	12/655	235/18870	0.118378	0.816513	0.809567	12	197322
ACSF3	GO:0006790	sulfur compound metabolic process	14/655	317/18870	0.214115	0.824583	0.817568	14	197322
ACSF3	GO:0009165	nucleotide biosynthetic process	14/655	295/18870	0.148091	0.824583	0.817568	14	197322
ACSF3	GO:1901293	nucleoside phosphate biosynthetic process	14/655	297/18870	0.153584	0.824583	0.817568	14	197322
ACSF3	GO:0009150	purine ribonucleotide metabolic process	15/655	365/18870	0.287907	0.824583	0.817568	15	197322
ACSF3	GO:0009259	ribonucleotide metabolic process	17/655	385/18870	0.185928	0.824583	0.817568	17	197322
ACSF3	GO:0019693	ribose phosphate metabolic process	17/655	393/18870	0.208363	0.824583	0.817568	17	197322
ACSF3	GO:0006163	purine nucleotide metabolic process	17/655	463/18870	0.441266	0.824583	0.817568	17	197322
ACSF3	GO:0072521	purine-containing compound metabolic process	17/655	493/18870	0.546344	0.835984	0.828872	17	197322
ACTR10	GO:0019896	axonal transport of mitochondrion	1/655	18/18870	0.470697	0.827071	0.820035	1	55860
ACTR10	GO:0008090	retrograde axonal transport	1/655	22/18870	0.540518	0.833292	0.826203	1	55860
ACTR10	GO:0034643	establishment of mitochondrion localization, microtubule-mediated	3/655	26/18870	0.0599009	0.805055	0.798207	3	55860
ACTR10	GO:0047497	mitochondrion transport along microtubule	3/655	26/18870	0.0599009	0.805055	0.798207	3	55860
ACTR10	GO:0051654	establishment of mitochondrion localization	3/655	30/18870	0.0846194	0.812749	0.805835	3	55860
ACTR10	GO:0072384	organelle transport along microtubule	5/655	89/18870	0.196744	0.824583	0.817568	5	55860
ACTR10	GO:0098930	axonal transport	3/655	65/18870	0.393617	0.824583	0.817568	3	55860
ACTR10	GO:0008088	axo-dendritic transport	3/655	77/18870	0.502939	0.830191	0.823128	3	55860
ACTR10	GO:0051646	mitochondrion localization	5/655	50/18870	0.0290939	0.773315	0.766736	5	55860
ACTR10	GO:0010970	transport along microtubule	7/655	173/18870	0.39448	0.824583	0.817568	7	55860
ACTR10	GO:0099111	microtubule-based transport	7/655	214/18870	0.616586	0.850054	0.842822	7	55860
ACTR10	GO:0030705	cytoskeleton-dependent intracellular transport	8/655	213/18870	0.46103	0.827071	0.820035	8	55860
ACTR10	GO:0007018	microtubule-based movement	11/655	420/18870	0.86689	0.927908	0.920014	11	55860
ACTR10	GO:0051656	establishment of organelle localization	20/655	469/18870	0.20166	0.824583	0.817568	20	55860
ADAMTS7	GO:0071347	cellular response to interleukin-1	8/655	111/18870	0.0394553	0.801929	0.795107	8	11173
ADAMTS7	GO:0070555	response to interleukin-1	8/655	140/18870	0.114585	0.812749	0.805835	8	11173
ADAMTS7	GO:0071356	cellular response to tumor necrosis factor	12/655	238/18870	0.126464	0.822767	0.815767	12	11173
ADAMTS7	GO:0034612	response to tumor necrosis factor	12/655	259/18870	0.191194	0.824583	0.817568	12	11173
ADAMTS7	GO:0043931	ossification involved in bone maturation	2/655	26/18870	0.227717	0.824583	0.817568	2	11173
ADAMTS7	GO:0061035	regulation of cartilage development	4/655	72/18870	0.240098	0.824583	0.817568	4	11173
ADAMTS7	GO:0070977	bone maturation	2/655	29/18870	0.266675	0.824583	0.817568	2	11173
ADAMTS7	GO:0032330	regulation of chondrocyte differentiation	3/655	53/18870	0.279156	0.824583	0.817568	3	11173
ADAMTS7	GO:0048799	animal organ maturation	2/655	33/18870	0.318528	0.824583	0.817568	2	11173
ADAMTS7	GO:0060348	bone development	9/655	215/18870	0.33116	0.824583	0.817568	9	11173
ADAMTS7	GO:0032331	negative regulation of chondrocyte differentiation	1/655	25/18870	0.586778	0.847356	0.840148	1	11173
ADAMTS7	GO:0006029	proteoglycan metabolic process	3/655	90/18870	0.608844	0.850054	0.842822	3	11173
ADAMTS7	GO:0061037	negative regulation of cartilage development	1/655	32/18870	0.677432	0.860741	0.853419	1	11173
ADAMTS7	GO:0071695	anatomical structure maturation	7/655	261/18870	0.805297	0.906521	0.898809	7	11173
ADAMTS7	GO:0021700	developmental maturation	7/655	330/18870	0.942937	0.965118	0.956907	7	11173
ADAMTS7	GO:0030199	collagen fibril organization	6/655	65/18870	0.0250113	0.741343	0.735036	6	11173
ADAMTS7	GO:0002062	chondrocyte differentiation	7/655	116/18870	0.109102	0.812749	0.805835	7	11173
ADAMTS7	GO:0071772	response to BMP	9/655	179/18870	0.171074	0.824583	0.817568	9	11173
ADAMTS7	GO:0071773	cellular response to BMP stimulus	9/655	179/18870	0.171074	0.824583	0.817568	9	11173
ADAMTS7	GO:0030198	extracellular matrix organization	10/655	321/18870	0.680677	0.861648	0.854317	10	11173
ADAMTS7	GO:0043062	extracellular structure organization	10/655	322/18870	0.684395	0.86225	0.854915	10	11173
ADAMTS7	GO:0045229	external encapsulating structure organization	10/655	323/18870	0.688087	0.86225	0.854915	10	11173
ADAMTS7	GO:0051216	cartilage development	11/655	207/18870	0.107175	0.812749	0.805835	11	11173
ADAMTS7	GO:0001503	ossification	19/655	444/18870	0.204849	0.824583	0.817568	19	11173
ADAMTS7	GO:0061448	connective tissue development	11/655	285/18870	0.403144	0.824583	0.817568	11	11173
ADAMTS7	GO:0009100	glycoprotein metabolic process	14/655	370/18870	0.40918	0.824583	0.817568	14	11173
ADAMTSL4	GO:0050931	pigment cell differentiation	2/655	36/18870	0.356859	0.824583	0.817568	2	54507
ADAMTSL4	GO:0048066	developmental pigmentation	2/655	50/18870	0.521983	0.830191	0.823128	2	54507
ADAMTSL4	GO:0043473	pigmentation	3/655	115/18870	0.766739	0.893456	0.885855	3	54507
ADAMTSL4	GO:0030198	extracellular matrix organization	10/655	321/18870	0.680677	0.861648	0.854317	10	54507
ADAMTSL4	GO:0043062	extracellular structure organization	10/655	322/18870	0.684395	0.86225	0.854915	10	54507
ADAMTSL4	GO:0045229	external encapsulating structure organization	10/655	323/18870	0.688087	0.86225	0.854915	10	54507
ADAMTSL4	GO:0002064	epithelial cell development	8/655	214/18870	0.466262	0.827071	0.820035	8	54507
ADCY5	GO:0035773	insulin secretion involved in cellular response to glucose stimulus	5/655	64/18870	0.07104	0.811364	0.804462	5	111
ADCY5	GO:0001678	intracellular glucose homeostasis	9/655	157/18870	0.0967883	0.812749	0.805835	9	111
ADCY5	GO:0071333	cellular response to glucose stimulus	7/655	136/18870	0.194435	0.824583	0.817568	7	111
ADCY5	GO:0071331	cellular response to hexose stimulus	7/655	138/18870	0.204157	0.824583	0.817568	7	111
ADCY5	GO:0071326	cellular response to monosaccharide stimulus	7/655	140/18870	0.21406	0.824583	0.817568	7	111
ADCY5	GO:0071322	cellular response to carbohydrate stimulus	7/655	151/18870	0.271324	0.824583	0.817568	7	111
ADCY5	GO:0061178	regulation of insulin secretion involved in cellular response to glucose stimulus	3/655	54/18870	0.288678	0.824583	0.817568	3	111
ADCY5	GO:0006171	cAMP biosynthetic process	1/655	10/18870	0.297679	0.824583	0.817568	1	111
ADCY5	GO:0035590	purinergic nucleotide receptor signaling pathway	2/655	32/18870	0.305619	0.824583	0.817568	2	111
ADCY5	GO:0001973	G protein-coupled adenosine receptor signaling pathway	1/655	12/18870	0.345616	0.824583	0.817568	1	111
ADCY5	GO:0035588	G protein-coupled purinergic receptor signaling pathway	1/655	12/18870	0.345616	0.824583	0.817568	1	111
ADCY5	GO:1904321	response to forskolin	1/655	14/18870	0.390286	0.824583	0.817568	1	111
ADCY5	GO:1904322	cellular response to forskolin	1/655	14/18870	0.390286	0.824583	0.817568	1	111
ADCY5	GO:0009190	cyclic nucleotide biosynthetic process	1/655	21/18870	0.523976	0.830191	0.823128	1	111
ADCY5	GO:0050885	neuromuscular process controlling balance	2/655	51/18870	0.532668	0.833292	0.826203	2	111
ADCY5	GO:0046058	cAMP metabolic process	1/655	23/18870	0.556486	0.839207	0.832068	1	111
ADCY5	GO:0052652	cyclic purine nucleotide metabolic process	1/655	40/18870	0.756979	0.886267	0.878728	1	111
ADCY5	GO:0009187	cyclic nucleotide metabolic process	1/655	41/18870	0.765432	0.892292	0.884701	1	111
ADCY5	GO:0007193	adenylate cyclase-inhibiting G protein-coupled receptor signaling pathway	1/655	80/18870	0.941121	0.963906	0.955706	1	111
ADCY5	GO:0007204	positive regulation of cytosolic calcium ion concentration	2/655	173/18870	0.984316	0.991458	0.983023	2	111
ADCY5	GO:0007189	adenylate cyclase-activating G protein-coupled receptor signaling pathway	1/655	158/18870	0.996323	0.997221	0.988737	1	111
ADCY5	GO:0009749	response to glucose	11/655	193/18870	0.0739174	0.812749	0.805835	11	111
ADCY5	GO:0009746	response to hexose	11/655	198/18870	0.0849311	0.812749	0.805835	11	111
ADCY5	GO:0034284	response to monosaccharide	11/655	206/18870	0.104551	0.812749	0.805835	11	111
ADCY5	GO:0009743	response to carbohydrate	11/655	230/18870	0.177684	0.824583	0.817568	11	111
ADCY5	GO:0030073	insulin secretion	9/655	199/18870	0.255638	0.824583	0.817568	9	111
ADCY5	GO:0015833	peptide transport	11/655	262/18870	0.302505	0.824583	0.817568	11	111
ADCY5	GO:0030072	peptide hormone secretion	10/655	241/18870	0.327586	0.824583	0.817568	10	111
ADCY5	GO:0050796	regulation of insulin secretion	7/655	165/18870	0.348981	0.824583	0.817568	7	111
ADCY5	GO:0002790	peptide secretion	10/655	246/18870	0.350573	0.824583	0.817568	10	111
ADCY5	GO:0071868	cellular response to monoamine stimulus	4/655	87/18870	0.357268	0.824583	0.817568	4	111
ADCY5	GO:0071870	cellular response to catecholamine stimulus	4/655	87/18870	0.357268	0.824583	0.817568	4	111
ADCY5	GO:0007212	dopamine receptor signaling pathway	2/655	38/18870	0.38198	0.824583	0.817568	2	111
ADCY5	GO:1903351	cellular response to dopamine	3/655	73/18870	0.467507	0.827071	0.820035	3	111
ADCY5	GO:0090276	regulation of peptide hormone secretion	7/655	195/18870	0.517967	0.830191	0.823128	7	111
ADCY5	GO:0002791	regulation of peptide secretion	7/655	198/18870	0.534194	0.833292	0.826203	7	111
ADCY5	GO:0090087	regulation of peptide transport	7/655	200/18870	0.544892	0.834912	0.827809	7	111
ADCY5	GO:0007188	adenylate cyclase-modulating G protein-coupled receptor signaling pathway	2/655	248/18870	0.998517	0.998742	0.990245	2	111
ADCY5	GO:0042593	glucose homeostasis	13/655	251/18870	0.0990533	0.812749	0.805835	13	111
ADCY5	GO:0033500	carbohydrate homeostasis	13/655	252/18870	0.101328	0.812749	0.805835	13	111
ADCY5	GO:0071867	response to monoamine	5/655	90/18870	0.202858	0.824583	0.817568	5	111
ADCY5	GO:0071869	response to catecholamine	5/655	90/18870	0.202858	0.824583	0.817568	5	111
ADCY5	GO:0050905	neuromuscular process	8/655	163/18870	0.206558	0.824583	0.817568	8	111
ADCY5	GO:0009152	purine ribonucleotide biosynthetic process	10/655	213/18870	0.207271	0.824583	0.817568	10	111
ADCY5	GO:0050708	regulation of protein secretion	12/655	266/18870	0.215654	0.824583	0.817568	12	111
ADCY5	GO:1903350	response to dopamine	4/655	74/18870	0.255298	0.824583	0.817568	4	111
ADCY5	GO:0097306	cellular response to alcohol	5/655	103/18870	0.287126	0.824583	0.817568	5	111
ADCY5	GO:1901655	cellular response to ketone	5/655	103/18870	0.287126	0.824583	0.817568	5	111
ADCY5	GO:0071692	protein localization to extracellular region	15/655	377/18870	0.330997	0.824583	0.817568	15	111
ADCY5	GO:0042886	amide transport	14/655	354/18870	0.347012	0.824583	0.817568	14	111
ADCY5	GO:0009306	protein secretion	14/655	368/18870	0.401348	0.824583	0.817568	14	111
ADCY5	GO:0035592	establishment of protein localization to extracellular region	14/655	369/18870	0.405263	0.824583	0.817568	14	111
ADCY5	GO:0006164	purine nucleotide biosynthetic process	10/655	258/18870	0.406533	0.824583	0.817568	10	111
ADCY5	GO:0072522	purine-containing compound biosynthetic process	10/655	267/18870	0.448675	0.824583	0.817568	10	111
ADCY5	GO:0007626	locomotory behavior	5/655	201/18870	0.831169	0.915688	0.907898	5	111
ADCY5	GO:0009260	ribonucleotide biosynthetic process	12/655	228/18870	0.100701	0.812749	0.805835	12	111
ADCY5	GO:0046390	ribose phosphate biosynthetic process	12/655	235/18870	0.118378	0.816513	0.809567	12	111
ADCY5	GO:0009150	purine ribonucleotide metabolic process	15/655	365/18870	0.287907	0.824583	0.817568	15	111
ADCY5	GO:0046883	regulation of hormone secretion	10/655	251/18870	0.373795	0.824583	0.817568	10	111
ADCY5	GO:0046879	hormone secretion	12/655	308/18870	0.382892	0.824583	0.817568	12	111
ADCY5	GO:0006163	purine nucleotide metabolic process	17/655	463/18870	0.441266	0.824583	0.817568	17	111
ADCY5	GO:0072521	purine-containing compound metabolic process	17/655	493/18870	0.546344	0.835984	0.828872	17	111
ADCY5	GO:1901654	response to ketone	7/655	208/18870	0.586591	0.847356	0.840148	7	111
ADCY5	GO:0097305	response to alcohol	8/655	254/18870	0.659608	0.857506	0.850211	8	111
ADCY5	GO:0009165	nucleotide biosynthetic process	14/655	295/18870	0.148091	0.824583	0.817568	14	111
ADCY5	GO:1901293	nucleoside phosphate biosynthetic process	14/655	297/18870	0.153584	0.824583	0.817568	14	111
ADCY5	GO:0009259	ribonucleotide metabolic process	17/655	385/18870	0.185928	0.824583	0.817568	17	111
ADCY5	GO:0019693	ribose phosphate metabolic process	17/655	393/18870	0.208363	0.824583	0.817568	17	111
ADCY5	GO:0009914	hormone transport	13/655	319/18870	0.316549	0.824583	0.817568	13	111
ADCY5	GO:0023061	signal release	17/655	484/18870	0.515283	0.830191	0.823128	17	111
ADGRA2	GO:1900747	negative regulation of vascular endothelial growth factor signaling pathway	2/655	17/18870	0.116137	0.812749	0.805835	2	25960
ADGRA2	GO:1902548	negative regulation of cellular response to vascular endothelial growth factor stimulus	2/655	19/18870	0.139672	0.824583	0.817568	2	25960
ADGRA2	GO:1900746	regulation of vascular endothelial growth factor signaling pathway	2/655	29/18870	0.266675	0.824583	0.817568	2	25960
ADGRA2	GO:1902547	regulation of cellular response to vascular endothelial growth factor stimulus	2/655	31/18870	0.292665	0.824583	0.817568	2	25960
ADGRA2	GO:0060856	establishment of blood-brain barrier	1/655	16/18870	0.43191	0.824583	0.817568	1	25960
ADGRA2	GO:0038084	vascular endothelial growth factor signaling pathway	2/655	51/18870	0.532668	0.833292	0.826203	2	25960
ADGRA2	GO:0035924	cellular response to vascular endothelial growth factor stimulus	2/655	75/18870	0.739308	0.879147	0.871668	2	25960
ADGRA2	GO:0090263	positive regulation of canonical Wnt signaling pathway	3/655	110/18870	0.740011	0.879147	0.871668	3	25960
ADGRA2	GO:0090288	negative regulation of cellular response to growth factor stimulus	5/655	127/18870	0.452032	0.82461	0.817595	5	25960
ADGRA2	GO:0030177	positive regulation of Wnt signaling pathway	5/655	146/18870	0.575304	0.843547	0.83637	5	25960
ADGRA2	GO:0010595	positive regulation of endothelial cell migration	5/655	130/18870	0.472289	0.828688	0.821638	5	25960
ADGRA2	GO:0060828	regulation of canonical Wnt signaling pathway	6/655	262/18870	0.895723	0.939734	0.931739	6	25960
ADGRA2	GO:0010634	positive regulation of epithelial cell migration	6/655	176/18870	0.575594	0.843547	0.83637	6	25960
ADGRA2	GO:0010594	regulation of endothelial cell migration	6/655	231/18870	0.816942	0.912002	0.904244	6	25960
ADGRA2	GO:0030111	regulation of Wnt signaling pathway	8/655	338/18870	0.90421	0.944836	0.936798	8	25960
ADGRA2	GO:0060070	canonical Wnt signaling pathway	8/655	316/18870	0.861489	0.925799	0.917923	8	25960
ADGRA2	GO:0010632	regulation of epithelial cell migration	7/655	295/18870	0.890389	0.938509	0.930524	7	25960
ADGRA2	GO:0016055	Wnt signaling pathway	12/655	459/18870	0.877033	0.932084	0.924154	12	25960
ADGRA2	GO:0198738	cell-cell signaling by wnt	12/655	461/18870	0.880464	0.932084	0.924154	12	25960
ADGRA2	GO:0050920	regulation of chemotaxis	12/655	232/18870	0.110596	0.812749	0.805835	12	25960
ADGRA2	GO:0002040	sprouting angiogenesis	9/655	190/18870	0.215909	0.824583	0.817568	9	25960
ADGRA2	GO:0090287	regulation of cellular response to growth factor stimulus	13/655	357/18870	0.469936	0.827071	0.820035	13	25960
ADGRA2	GO:0043542	endothelial cell migration	10/655	284/18870	0.526911	0.832636	0.825553	10	25960
ADGRA2	GO:0045765	regulation of angiogenesis	12/655	349/18870	0.554797	0.839207	0.832068	12	25960
ADGRA2	GO:1901342	regulation of vasculature development	12/655	354/18870	0.574774	0.843547	0.83637	12	25960
ADGRA2	GO:0006935	chemotaxis	16/655	468/18870	0.561012	0.843346	0.836171	16	25960
ADGRA2	GO:0042330	taxis	16/655	470/18870	0.567958	0.843346	0.836171	16	25960
ADGRA2	GO:0010631	epithelial cell migration	12/655	372/18870	0.643343	0.857506	0.850211	12	25960
ADGRA2	GO:0090132	epithelium migration	12/655	375/18870	0.654192	0.857506	0.850211	12	25960
ADGRA2	GO:0090130	tissue migration	12/655	380/18870	0.671867	0.860741	0.853419	12	25960
ADGRA2	GO:0001667	ameboidal-type cell migration	20/655	497/18870	0.279784	0.824583	0.817568	20	25960
ADK	GO:0009170	purine deoxyribonucleoside monophosphate metabolic process	1/655	10/18870	0.297679	0.824583	0.817568	1	132
ADK	GO:0032261	purine nucleotide salvage	1/655	11/18870	0.322071	0.824583	0.817568	1	132
ADK	GO:0042451	purine nucleoside biosynthetic process	1/655	11/18870	0.322071	0.824583	0.817568	1	132
ADK	GO:0042455	ribonucleoside biosynthetic process	1/655	11/18870	0.322071	0.824583	0.817568	1	132
ADK	GO:0046129	purine ribonucleoside biosynthetic process	1/655	11/18870	0.322071	0.824583	0.817568	1	132
ADK	GO:0009112	nucleobase metabolic process	2/655	35/18870	0.344158	0.824583	0.817568	2	132
ADK	GO:0006167	AMP biosynthetic process	1/655	13/18870	0.368345	0.824583	0.817568	1	132
ADK	GO:0006177	GMP biosynthetic process	1/655	14/18870	0.390286	0.824583	0.817568	1	132
ADK	GO:0043101	purine-containing compound salvage	1/655	15/18870	0.411465	0.824583	0.817568	1	132
ADK	GO:0009151	purine deoxyribonucleotide metabolic process	1/655	16/18870	0.43191	0.824583	0.817568	1	132
ADK	GO:0009168	purine ribonucleoside monophosphate biosynthetic process	1/655	19/18870	0.489087	0.828688	0.821638	1	132
ADK	GO:0006144	purine nucleobase metabolic process	1/655	20/18870	0.50684	0.830191	0.823128	1	132
ADK	GO:0009127	purine nucleoside monophosphate biosynthetic process	1/655	21/18870	0.523976	0.830191	0.823128	1	132
ADK	GO:0046128	purine ribonucleoside metabolic process	1/655	21/18870	0.523976	0.830191	0.823128	1	132
ADK	GO:0046033	AMP metabolic process	1/655	23/18870	0.556486	0.839207	0.832068	1	132
ADK	GO:0042278	purine nucleoside metabolic process	1/655	26/18870	0.60114	0.849477	0.842251	1	132
ADK	GO:0046037	GMP metabolic process	1/655	27/18870	0.615004	0.850054	0.842822	1	132
ADK	GO:0009119	ribonucleoside metabolic process	1/655	35/18870	0.709924	0.871799	0.864382	1	132
ADK	GO:0009167	purine ribonucleoside monophosphate metabolic process	1/655	40/18870	0.756979	0.886267	0.878728	1	132
ADK	GO:0009126	purine nucleoside monophosphate metabolic process	1/655	42/18870	0.773592	0.894072	0.886466	1	132
ADK	GO:0043174	nucleoside salvage	2/655	10/18870	0.0450043	0.801929	0.795107	2	132
ADK	GO:0009263	deoxyribonucleotide biosynthetic process	2/655	15/18870	0.0937708	0.812749	0.805835	2	132
ADK	GO:0009265	2'-deoxyribonucleotide biosynthetic process	2/655	15/18870	0.0937708	0.812749	0.805835	2	132
ADK	GO:0046385	deoxyribose phosphate biosynthetic process	2/655	15/18870	0.0937708	0.812749	0.805835	2	132
ADK	GO:0009163	nucleoside biosynthetic process	2/655	17/18870	0.116137	0.812749	0.805835	2	132
ADK	GO:0034404	nucleobase-containing small molecule biosynthetic process	2/655	17/18870	0.116137	0.812749	0.805835	2	132
ADK	GO:0009156	ribonucleoside monophosphate biosynthetic process	3/655	35/18870	0.120498	0.818431	0.811468	3	132
ADK	GO:1901659	glycosyl compound biosynthetic process	2/655	23/18870	0.189226	0.824583	0.817568	2	132
ADK	GO:0009162	deoxyribonucleoside monophosphate metabolic process	2/655	24/18870	0.20197	0.824583	0.817568	2	132
ADK	GO:0009161	ribonucleoside monophosphate metabolic process	3/655	59/18870	0.336512	0.824583	0.817568	3	132
ADK	GO:0009394	2'-deoxyribonucleotide metabolic process	2/655	42/18870	0.430878	0.824583	0.817568	2	132
ADK	GO:0009262	deoxyribonucleotide metabolic process	2/655	43/18870	0.442782	0.824583	0.817568	2	132
ADK	GO:0019692	deoxyribose phosphate metabolic process	2/655	43/18870	0.442782	0.824583	0.817568	2	132
ADK	GO:1901657	glycosyl compound metabolic process	3/655	82/18870	0.545456	0.834912	0.827809	3	132
ADK	GO:0009116	nucleoside metabolic process	2/655	55/18870	0.573748	0.843346	0.836171	2	132
ADK	GO:0043173	nucleotide salvage	3/655	18/18870	0.0230284	0.735915	0.729654	3	132
ADK	GO:0009124	nucleoside monophosphate biosynthetic process	4/655	43/18870	0.0611647	0.805055	0.798207	4	132
ADK	GO:0043094	cellular metabolic compound salvage	3/655	31/18870	0.0913803	0.812749	0.805835	3	132
ADK	GO:0009123	nucleoside monophosphate metabolic process	4/655	77/18870	0.278439	0.824583	0.817568	4	132
ADK	GO:0009145	purine nucleoside triphosphate biosynthetic process	6/655	114/18870	0.204799	0.824583	0.817568	6	132
ADK	GO:0009144	purine nucleoside triphosphate metabolic process	9/655	167/18870	0.12779	0.822767	0.815767	9	132
ADK	GO:0009142	nucleoside triphosphate biosynthetic process	7/655	127/18870	0.153179	0.824583	0.817568	7	132
ADK	GO:0009152	purine ribonucleotide biosynthetic process	10/655	213/18870	0.207271	0.824583	0.817568	10	132
ADK	GO:0006164	purine nucleotide biosynthetic process	10/655	258/18870	0.406533	0.824583	0.817568	10	132
ADK	GO:0072522	purine-containing compound biosynthetic process	10/655	267/18870	0.448675	0.824583	0.817568	10	132
ADK	GO:0009260	ribonucleotide biosynthetic process	12/655	228/18870	0.100701	0.812749	0.805835	12	132
ADK	GO:0046390	ribose phosphate biosynthetic process	12/655	235/18870	0.118378	0.816513	0.809567	12	132
ADK	GO:0009141	nucleoside triphosphate metabolic process	11/655	184/18870	0.0564853	0.805055	0.798207	11	132
ADK	GO:0009165	nucleotide biosynthetic process	14/655	295/18870	0.148091	0.824583	0.817568	14	132
ADK	GO:1901293	nucleoside phosphate biosynthetic process	14/655	297/18870	0.153584	0.824583	0.817568	14	132
ADK	GO:0009150	purine ribonucleotide metabolic process	15/655	365/18870	0.287907	0.824583	0.817568	15	132
ADK	GO:0009259	ribonucleotide metabolic process	17/655	385/18870	0.185928	0.824583	0.817568	17	132
ADK	GO:0019693	ribose phosphate metabolic process	17/655	393/18870	0.208363	0.824583	0.817568	17	132
ADK	GO:0006163	purine nucleotide metabolic process	17/655	463/18870	0.441266	0.824583	0.817568	17	132
ADK	GO:0072521	purine-containing compound metabolic process	17/655	493/18870	0.546344	0.835984	0.828872	17	132
ADRM1	GO:0006368	transcription elongation by RNA polymerase II	12/655	116/18870	0.000707089	0.474825	0.470785	12	11047
ADRM1	GO:0006354	DNA-templated transcription elongation	12/655	135/18870	0.00262565	0.517115	0.512716	12	11047
ADRM1	GO:0043248	proteasome assembly	3/655	12/18870	0.00724432	0.60178	0.596661	3	11047
ADRM1	GO:0043161	proteasome-mediated ubiquitin-dependent protein catabolic process	21/655	458/18870	0.119475	0.818431	0.811468	21	11047
AEBP1	GO:1903053	regulation of extracellular matrix organization	3/655	62/18870	0.365171	0.824583	0.817568	3	165
AEBP1	GO:0030199	collagen fibril organization	6/655	65/18870	0.0250113	0.741343	0.735036	6	165
AEBP1	GO:0016485	protein processing	6/655	245/18870	0.857039	0.924352	0.916488	6	165
AEBP1	GO:1902903	regulation of supramolecular fiber organization	18/655	389/18870	0.133032	0.824583	0.817568	18	165
AEBP1	GO:0030198	extracellular matrix organization	10/655	321/18870	0.680677	0.861648	0.854317	10	165
AEBP1	GO:0043062	extracellular structure organization	10/655	322/18870	0.684395	0.86225	0.854915	10	165
AEBP1	GO:0045229	external encapsulating structure organization	10/655	323/18870	0.688087	0.86225	0.854915	10	165
AGER	GO:0002693	positive regulation of cellular extravasation	2/655	18/18870	0.127776	0.822767	0.815767	2	177
AGER	GO:0009756	carbohydrate mediated signaling	1/655	10/18870	0.297679	0.824583	0.817568	1	177
AGER	GO:0035696	monocyte extravasation	1/655	10/18870	0.297679	0.824583	0.817568	1	177
AGER	GO:1905245	regulation of aspartic-type peptidase activity	1/655	10/18870	0.297679	0.824583	0.817568	1	177
AGER	GO:1900272	negative regulation of long-term synaptic potentiation	1/655	13/18870	0.368345	0.824583	0.817568	1	177
AGER	GO:2001198	regulation of dendritic cell differentiation	1/655	13/18870	0.368345	0.824583	0.817568	1	177
AGER	GO:0034116	positive regulation of heterotypic cell-cell adhesion	1/655	14/18870	0.390286	0.824583	0.817568	1	177
AGER	GO:0050930	induction of positive chemotaxis	1/655	14/18870	0.390286	0.824583	0.817568	1	177
AGER	GO:0098814	spontaneous synaptic transmission	1/655	14/18870	0.390286	0.824583	0.817568	1	177
AGER	GO:0071639	positive regulation of monocyte chemotactic protein-1 production	1/655	15/18870	0.411465	0.824583	0.817568	1	177
AGER	GO:0002691	regulation of cellular extravasation	2/655	41/18870	0.418839	0.824583	0.817568	2	177
AGER	GO:0045056	transcytosis	1/655	20/18870	0.50684	0.830191	0.823128	1	177
AGER	GO:0071605	monocyte chemotactic protein-1 production	1/655	21/18870	0.523976	0.830191	0.823128	1	177
AGER	GO:0071637	regulation of monocyte chemotactic protein-1 production	1/655	21/18870	0.523976	0.830191	0.823128	1	177
AGER	GO:0032693	negative regulation of interleukin-10 production	1/655	24/18870	0.571899	0.843346	0.836171	1	177
AGER	GO:0034114	regulation of heterotypic cell-cell adhesion	1/655	24/18870	0.571899	0.843346	0.836171	1	177
AGER	GO:0048143	astrocyte activation	1/655	25/18870	0.586778	0.847356	0.840148	1	177
AGER	GO:1902993	positive regulation of amyloid precursor protein catabolic process	1/655	25/18870	0.586778	0.847356	0.840148	1	177
AGER	GO:0034113	heterotypic cell-cell adhesion	2/655	61/18870	0.630316	0.853681	0.846419	2	177
AGER	GO:0045123	cellular extravasation	2/655	74/18870	0.732537	0.879147	0.871668	2	177
AGER	GO:0032735	positive regulation of interleukin-12 production	1/655	43/18870	0.781468	0.897673	0.890037	1	177
AGER	GO:0097028	dendritic cell differentiation	1/655	46/18870	0.803494	0.905408	0.897705	1	177
AGER	GO:0001774	microglial cell activation	1/655	49/18870	0.823302	0.912452	0.90469	1	177
AGER	GO:0002269	leukocyte activation involved in inflammatory response	1/655	52/18870	0.841116	0.920483	0.912652	1	177
AGER	GO:1902991	regulation of amyloid precursor protein catabolic process	1/655	55/18870	0.857137	0.924352	0.916488	1	177
AGER	GO:0061900	glial cell activation	1/655	57/18870	0.866911	0.927908	0.920014	1	177
AGER	GO:0042987	amyloid precursor protein catabolic process	1/655	68/18870	0.909883	0.946756	0.938702	1	177
AGER	GO:0150076	neuroinflammatory response	1/655	82/18870	0.945155	0.966477	0.958255	1	177
AGER	GO:1903523	negative regulation of blood circulation	3/655	25/18870	0.0543405	0.801929	0.795107	3	177
AGER	GO:1900452	regulation of long-term synaptic depression	2/655	14/18870	0.083117	0.812749	0.805835	2	177
AGER	GO:0050927	positive regulation of positive chemotaxis	2/655	25/18870	0.214808	0.824583	0.817568	2	177
AGER	GO:0050926	regulation of positive chemotaxis	2/655	26/18870	0.227717	0.824583	0.817568	2	177
AGER	GO:0042104	positive regulation of activated T cell proliferation	2/655	27/18870	0.240677	0.824583	0.817568	2	177
AGER	GO:0060292	long-term synaptic depression	2/655	32/18870	0.305619	0.824583	0.817568	2	177
AGER	GO:0014002	astrocyte development	2/655	43/18870	0.442782	0.824583	0.817568	2	177
AGER	GO:1904646	cellular response to amyloid-beta	2/655	43/18870	0.442782	0.824583	0.817568	2	177
AGER	GO:1900271	regulation of long-term synaptic potentiation	2/655	46/18870	0.477641	0.828688	0.821638	2	177
AGER	GO:0001914	regulation of T cell mediated cytotoxicity	2/655	50/18870	0.521983	0.830191	0.823128	2	177
AGER	GO:1904645	response to amyloid-beta	2/655	53/18870	0.553542	0.839207	0.832068	2	177
AGER	GO:0050805	negative regulation of synaptic transmission	2/655	54/18870	0.563729	0.843346	0.836171	2	177
AGER	GO:0001913	T cell mediated cytotoxicity	2/655	60/18870	0.62131	0.853125	0.845867	2	177
AGER	GO:0032615	interleukin-12 production	2/655	64/18870	0.656331	0.857506	0.850211	2	177
AGER	GO:0032655	regulation of interleukin-12 production	2/655	64/18870	0.656331	0.857506	0.850211	2	177
AGER	GO:0032613	interleukin-10 production	2/655	65/18870	0.664671	0.857506	0.850211	2	177
AGER	GO:0032653	regulation of interleukin-10 production	2/655	65/18870	0.664671	0.857506	0.850211	2	177
AGER	GO:1901224	positive regulation of non-canonical NF-kappaB signal transduction	2/655	69/18870	0.696406	0.866926	0.859551	2	177
AGER	GO:0071677	positive regulation of mononuclear cell migration	2/655	73/18870	0.725616	0.87823	0.870758	2	177
AGER	GO:0042982	amyloid precursor protein metabolic process	2/655	96/18870	0.850845	0.923729	0.91587	2	177
AGER	GO:0046006	regulation of activated T cell proliferation	3/655	44/18870	0.195716	0.824583	0.817568	3	177
AGER	GO:0050798	activated T cell proliferation	3/655	47/18870	0.222918	0.824583	0.817568	3	177
AGER	GO:0048708	astrocyte differentiation	4/655	87/18870	0.357268	0.824583	0.817568	4	177
AGER	GO:0032731	positive regulation of interleukin-1 beta production	3/655	62/18870	0.365171	0.824583	0.817568	3	177
AGER	GO:0051092	positive regulation of NF-kappaB transcription factor activity	6/655	150/18870	0.421001	0.824583	0.817568	6	177
AGER	GO:0050918	positive chemotaxis	3/655	69/18870	0.430995	0.824583	0.817568	3	177
AGER	GO:0032722	positive regulation of chemokine production	3/655	72/18870	0.458473	0.827071	0.820035	3	177
AGER	GO:0032755	positive regulation of interleukin-6 production	4/655	101/18870	0.466825	0.827071	0.820035	4	177
AGER	GO:0032732	positive regulation of interleukin-1 production	3/655	73/18870	0.467507	0.827071	0.820035	3	177
AGER	GO:0001910	regulation of leukocyte mediated cytotoxicity	3/655	96/18870	0.652347	0.857506	0.850211	3	177
AGER	GO:0097529	myeloid leukocyte migration	7/655	242/18870	0.739364	0.879147	0.871668	7	177
AGER	GO:0031341	regulation of cell killing	3/655	111/18870	0.745544	0.884065	0.876544	3	177
AGER	GO:0032760	positive regulation of tumor necrosis factor production	5/655	106/18870	0.307484	0.824583	0.817568	5	177
AGER	GO:1903557	positive regulation of tumor necrosis factor superfamily cytokine production	5/655	110/18870	0.334924	0.824583	0.817568	5	177
AGER	GO:0010232	vascular transport	4/655	87/18870	0.357268	0.824583	0.817568	4	177
AGER	GO:0150104	transport across blood-brain barrier	4/655	87/18870	0.357268	0.824583	0.817568	4	177
AGER	GO:0002687	positive regulation of leukocyte migration	6/655	149/18870	0.414799	0.824583	0.817568	6	177
AGER	GO:0002709	regulation of T cell mediated immunity	4/655	99/18870	0.45149	0.824583	0.817568	4	177
AGER	GO:0060291	long-term synaptic potentiation	4/655	106/18870	0.504438	0.830191	0.823128	4	177
AGER	GO:0050921	positive regulation of chemotaxis	5/655	145/18870	0.569169	0.843346	0.836171	5	177
AGER	GO:0071675	regulation of mononuclear cell migration	4/655	125/18870	0.634788	0.855202	0.847927	4	177
AGER	GO:0002456	T cell mediated immunity	4/655	129/18870	0.659229	0.857506	0.850211	4	177
AGER	GO:0032642	regulation of chemokine production	5/655	104/18870	0.293886	0.824583	0.817568	5	177
AGER	GO:0032602	chemokine production	5/655	105/18870	0.300673	0.824583	0.817568	5	177
AGER	GO:0042102	positive regulation of T cell proliferation	5/655	105/18870	0.300673	0.824583	0.817568	5	177
AGER	GO:1901222	regulation of non-canonical NF-kappaB signal transduction	5/655	113/18870	0.355641	0.824583	0.817568	5	177
AGER	GO:0038061	non-canonical NF-kappaB signal transduction	6/655	148/18870	0.40859	0.824583	0.817568	6	177
AGER	GO:0050671	positive regulation of lymphocyte proliferation	5/655	145/18870	0.569169	0.843346	0.836171	5	177
AGER	GO:0032946	positive regulation of mononuclear cell proliferation	5/655	148/18870	0.587435	0.847754	0.840542	5	177
AGER	GO:0001666	response to hypoxia	10/655	298/18870	0.588435	0.848921	0.841699	10	177
AGER	GO:0051091	positive regulation of DNA-binding transcription factor activity	8/655	244/18870	0.615071	0.850054	0.842822	8	177
AGER	GO:0036293	response to decreased oxygen levels	10/655	315/18870	0.657832	0.857506	0.850211	10	177
AGER	GO:0050806	positive regulation of synaptic transmission	5/655	174/18870	0.726227	0.87823	0.870758	5	177
AGER	GO:0071674	mononuclear cell migration	6/655	207/18870	0.728438	0.87823	0.870758	6	177
AGER	GO:0070482	response to oxygen levels	10/655	343/18870	0.756262	0.886267	0.878728	10	177
AGER	GO:0070374	positive regulation of ERK1 and ERK2 cascade	5/655	218/18870	0.878606	0.932084	0.924154	5	177
AGER	GO:1900745	positive regulation of p38MAPK cascade	6/655	31/18870	0.000599347	0.474825	0.470785	6	177
AGER	GO:0021782	glial cell development	7/655	122/18870	0.132217	0.824583	0.817568	7	177
AGER	GO:0042116	macrophage activation	6/655	110/18870	0.183471	0.824583	0.817568	6	177
AGER	GO:0071333	cellular response to glucose stimulus	7/655	136/18870	0.194435	0.824583	0.817568	7	177
AGER	GO:0071331	cellular response to hexose stimulus	7/655	138/18870	0.204157	0.824583	0.817568	7	177
AGER	GO:0071326	cellular response to monosaccharide stimulus	7/655	140/18870	0.21406	0.824583	0.817568	7	177
AGER	GO:0071322	cellular response to carbohydrate stimulus	7/655	151/18870	0.271324	0.824583	0.817568	7	177
AGER	GO:0002685	regulation of leukocyte migration	10/655	230/18870	0.278271	0.824583	0.817568	10	177
AGER	GO:0001909	leukocyte mediated cytotoxicity	6/655	140/18870	0.35884	0.824583	0.817568	6	177
AGER	GO:0032635	interleukin-6 production	7/655	177/18870	0.417272	0.824583	0.817568	7	177
AGER	GO:0032675	regulation of interleukin-6 production	7/655	177/18870	0.417272	0.824583	0.817568	7	177
AGER	GO:0070665	positive regulation of leukocyte proliferation	6/655	166/18870	0.518173	0.830191	0.823128	6	177
AGER	GO:1903522	regulation of blood circulation	9/655	258/18870	0.541562	0.834027	0.826932	9	177
AGER	GO:0002706	regulation of lymphocyte mediated immunity	6/655	188/18870	0.639683	0.855202	0.847927	6	177
AGER	GO:1900744	regulation of p38MAPK cascade	7/655	45/18870	0.000846289	0.474825	0.470785	7	177
AGER	GO:0038066	p38MAPK cascade	7/655	57/18870	0.00344674	0.517115	0.512716	7	177
AGER	GO:2000514	regulation of CD4-positive, alpha-beta T cell activation	7/655	78/18870	0.0185277	0.690501	0.684627	7	177
AGER	GO:0046330	positive regulation of JNK cascade	7/655	88/18870	0.0332446	0.79823	0.791439	7	177
AGER	GO:0032611	interleukin-1 beta production	7/655	111/18870	0.0916378	0.812749	0.805835	7	177
AGER	GO:0032651	regulation of interleukin-1 beta production	7/655	111/18870	0.0916378	0.812749	0.805835	7	177
AGER	GO:0032612	interleukin-1 production	7/655	130/18870	0.166452	0.824583	0.817568	7	177
AGER	GO:0032652	regulation of interleukin-1 production	7/655	130/18870	0.166452	0.824583	0.817568	7	177
AGER	GO:0050900	leukocyte migration	12/655	396/18870	0.724828	0.87823	0.870758	12	177
AGER	GO:0046634	regulation of alpha-beta T cell activation	8/655	116/18870	0.0490113	0.801929	0.795107	8	177
AGER	GO:0001678	intracellular glucose homeostasis	9/655	157/18870	0.0967883	0.812749	0.805835	9	177
AGER	GO:0010950	positive regulation of endopeptidase activity	8/655	156/18870	0.175914	0.824583	0.817568	8	177
AGER	GO:0010952	positive regulation of peptidase activity	8/655	170/18870	0.239126	0.824583	0.817568	8	177
AGER	GO:0048167	regulation of synaptic plasticity	8/655	214/18870	0.466262	0.827071	0.820035	8	177
AGER	GO:0001906	cell killing	8/655	223/18870	0.512777	0.830191	0.823128	8	177
AGER	GO:0010001	glial cell differentiation	9/655	252/18870	0.513049	0.830191	0.823128	9	177
AGER	GO:0002703	regulation of leukocyte mediated immunity	8/655	249/18870	0.637721	0.855202	0.847927	8	177
AGER	GO:0070372	regulation of ERK1 and ERK2 cascade	10/655	313/18870	0.650017	0.857506	0.850211	10	177
AGER	GO:0070371	ERK1 and ERK2 cascade	10/655	336/18870	0.733645	0.879147	0.871668	10	177
AGER	GO:0035710	CD4-positive, alpha-beta T cell activation	9/655	119/18870	0.0228546	0.735915	0.729654	9	177
AGER	GO:0042129	regulation of T cell proliferation	9/655	182/18870	0.182848	0.824583	0.817568	9	177
AGER	GO:1902107	positive regulation of leukocyte differentiation	9/655	185/18870	0.194972	0.824583	0.817568	9	177
AGER	GO:1903708	positive regulation of hemopoiesis	9/655	185/18870	0.194972	0.824583	0.817568	9	177
AGER	GO:0002822	regulation of adaptive immune response based on somatic recombination of immune receptors built from immunoglobulin superfamily domains	9/655	193/18870	0.228879	0.824583	0.817568	9	177
AGER	GO:0003018	vascular process in circulatory system	10/655	269/18870	0.458005	0.827071	0.820035	10	177
AGER	GO:0002449	lymphocyte mediated immunity	9/655	368/18870	0.895895	0.939734	0.931739	9	177
AGER	GO:0046328	regulation of JNK cascade	10/655	132/18870	0.0167941	0.669968	0.664268	10	177
AGER	GO:0032640	tumor necrosis factor production	11/655	186/18870	0.0600968	0.805055	0.798207	11	177
AGER	GO:0032680	regulation of tumor necrosis factor production	11/655	186/18870	0.0600968	0.805055	0.798207	11	177
AGER	GO:0071706	tumor necrosis factor superfamily cytokine production	11/655	191/18870	0.0697796	0.811364	0.804462	11	177
AGER	GO:1903555	regulation of tumor necrosis factor superfamily cytokine production	11/655	191/18870	0.0697796	0.811364	0.804462	11	177
AGER	GO:0009749	response to glucose	11/655	193/18870	0.0739174	0.812749	0.805835	11	177
AGER	GO:0009746	response to hexose	11/655	198/18870	0.0849311	0.812749	0.805835	11	177
AGER	GO:0034284	response to monosaccharide	11/655	206/18870	0.104551	0.812749	0.805835	11	177
AGER	GO:0050920	regulation of chemotaxis	12/655	232/18870	0.110596	0.812749	0.805835	12	177
AGER	GO:0009743	response to carbohydrate	11/655	230/18870	0.177684	0.824583	0.817568	11	177
AGER	GO:0042098	T cell proliferation	10/655	213/18870	0.207271	0.824583	0.817568	10	177
AGER	GO:0050670	regulation of lymphocyte proliferation	10/655	238/18870	0.313942	0.824583	0.817568	10	177
AGER	GO:0002274	myeloid leukocyte activation	10/655	241/18870	0.327586	0.824583	0.817568	10	177
AGER	GO:0032944	regulation of mononuclear cell proliferation	10/655	242/18870	0.33216	0.824583	0.817568	10	177
AGER	GO:0001818	negative regulation of cytokine production	11/655	381/18870	0.774439	0.894683	0.887072	11	177
AGER	GO:0002460	adaptive immune response based on somatic recombination of immune receptors built from immunoglobulin superfamily domains	10/655	380/18870	0.853596	0.924352	0.916488	10	177
AGER	GO:0050727	regulation of inflammatory response	11/655	425/18870	0.876193	0.932084	0.924154	11	177
AGER	GO:0032874	positive regulation of stress-activated MAPK cascade	11/655	122/18870	0.00348817	0.517115	0.512716	11	177
AGER	GO:0070304	positive regulation of stress-activated protein kinase signaling cascade	11/655	124/18870	0.00395158	0.517115	0.512716	11	177
AGER	GO:0007254	JNK cascade	11/655	163/18870	0.0270368	0.741343	0.735036	11	177
AGER	GO:0002819	regulation of adaptive immune response	11/655	208/18870	0.109838	0.812749	0.805835	11	177
AGER	GO:0007611	learning or memory	13/655	274/18870	0.159172	0.824583	0.817568	13	177
AGER	GO:0050870	positive regulation of T cell activation	11/655	251/18870	0.256857	0.824583	0.817568	11	177
AGER	GO:0050890	cognition	13/655	317/18870	0.308748	0.824583	0.817568	13	177
AGER	GO:0070663	regulation of leukocyte proliferation	11/655	267/18870	0.323929	0.824583	0.817568	11	177
AGER	GO:1903039	positive regulation of leukocyte cell-cell adhesion	11/655	275/18870	0.358835	0.824583	0.817568	11	177
AGER	GO:0022409	positive regulation of cell-cell adhesion	12/655	322/18870	0.442364	0.824583	0.817568	12	177
AGER	GO:0046631	alpha-beta T cell activation	12/655	181/18870	0.0243351	0.740489	0.73419	12	177
AGER	GO:0042593	glucose homeostasis	13/655	251/18870	0.0990533	0.812749	0.805835	13	177
AGER	GO:0033500	carbohydrate homeostasis	13/655	252/18870	0.101328	0.812749	0.805835	13	177
AGER	GO:0052548	regulation of endopeptidase activity	12/655	288/18870	0.299892	0.824583	0.817568	12	177
AGER	GO:0046651	lymphocyte proliferation	12/655	307/18870	0.378663	0.824583	0.817568	12	177
AGER	GO:0042063	gliogenesis	13/655	338/18870	0.392581	0.824583	0.817568	13	177
AGER	GO:0052547	regulation of peptidase activity	12/655	312/18870	0.39985	0.824583	0.817568	12	177
AGER	GO:0032943	mononuclear cell proliferation	12/655	314/18870	0.408347	0.824583	0.817568	12	177
AGER	GO:0051090	regulation of DNA-binding transcription factor activity	15/655	406/18870	0.43962	0.824583	0.817568	15	177
AGER	GO:0002443	leukocyte mediated immunity	12/655	466/18870	0.888708	0.938128	0.930147	12	177
AGER	GO:1901653	cellular response to peptide	15/655	374/18870	0.320072	0.824583	0.817568	15	177
AGER	GO:0051251	positive regulation of lymphocyte activation	13/655	330/18870	0.360229	0.824583	0.817568	13	177
AGER	GO:0006935	chemotaxis	16/655	468/18870	0.561012	0.843346	0.836171	16	177
AGER	GO:0042330	taxis	16/655	470/18870	0.567958	0.843346	0.836171	16	177
AGER	GO:0045785	positive regulation of cell adhesion	14/655	482/18870	0.78882	0.899193	0.891543	14	177
AGER	GO:0032872	regulation of stress-activated MAPK cascade	14/655	186/18870	0.00553199	0.538419	0.533839	14	177
AGER	GO:0070302	regulation of stress-activated protein kinase signaling cascade	14/655	189/18870	0.00635174	0.579452	0.574523	14	177
AGER	GO:0070661	leukocyte proliferation	14/655	350/18870	0.331741	0.824583	0.817568	14	177
AGER	GO:0002696	positive regulation of leukocyte activation	14/655	380/18870	0.448397	0.824583	0.817568	14	177
AGER	GO:0050867	positive regulation of cell activation	14/655	396/18870	0.510612	0.830191	0.823128	14	177
AGER	GO:0043410	positive regulation of MAPK cascade	15/655	474/18870	0.679905	0.861648	0.854317	15	177
AGER	GO:0051403	stress-activated MAPK cascade	15/655	230/18870	0.0146854	0.669968	0.664268	15	177
AGER	GO:0031098	stress-activated protein kinase signaling cascade	15/655	238/18870	0.0194106	0.690501	0.684627	15	177
AGER	GO:0002697	regulation of immune effector process	15/655	389/18870	0.375466	0.824583	0.817568	15	177
AGER	GO:0010720	positive regulation of cell development	16/655	444/18870	0.475213	0.828688	0.821638	16	177
AGER	GO:1903037	regulation of leukocyte cell-cell adhesion	16/655	382/18870	0.25526	0.824583	0.817568	16	177
AGER	GO:0001819	positive regulation of cytokine production	19/655	499/18870	0.372429	0.824583	0.817568	19	177
AGER	GO:0045862	positive regulation of proteolysis	19/655	350/18870	0.037121	0.801929	0.795107	19	177
AGER	GO:1902105	regulation of leukocyte differentiation	17/655	321/18870	0.0563964	0.805055	0.798207	17	177
AGER	GO:0007159	leukocyte cell-cell adhesion	17/655	419/18870	0.288863	0.824583	0.817568	17	177
AGER	GO:0050863	regulation of T cell activation	18/655	381/18870	0.116133	0.812749	0.805835	18	177
AGER	GO:1903706	regulation of hemopoiesis	19/655	417/18870	0.139007	0.824583	0.817568	19	177
AGER	GO:0050804	modulation of chemical synaptic transmission	19/655	489/18870	0.339691	0.824583	0.817568	19	177
AGER	GO:0099177	regulation of trans-synaptic signaling	19/655	490/18870	0.342935	0.824583	0.817568	19	177
AGER	GO:0022407	regulation of cell-cell adhesion	19/655	493/18870	0.352711	0.824583	0.817568	19	177
AGER	GO:1903131	mononuclear cell differentiation	19/655	481/18870	0.314022	0.824583	0.817568	19	177
AGRN	GO:0045161	neuronal ion channel clustering	2/655	12/18870	0.0630705	0.805055	0.798207	2	375790
AGRN	GO:0051491	positive regulation of filopodium assembly	3/655	31/18870	0.0913803	0.812749	0.805835	3	375790
AGRN	GO:0048639	positive regulation of developmental growth	8/655	167/18870	0.224953	0.824583	0.817568	8	375790
AGRN	GO:0051489	regulation of filopodium assembly	3/655	51/18870	0.260211	0.824583	0.817568	3	375790
AGRN	GO:0051124	synaptic assembly at neuromuscular junction	1/655	10/18870	0.297679	0.824583	0.817568	1	375790
AGRN	GO:0042551	neuron maturation	2/655	48/18870	0.500128	0.830191	0.823128	2	375790
AGRN	GO:0051965	positive regulation of synapse assembly	1/655	63/18870	0.892406	0.938685	0.930699	1	375790
AGRN	GO:1901890	positive regulation of cell junction assembly	1/655	106/18870	0.976609	0.986604	0.978211	1	375790
AGRN	GO:0098926	postsynaptic signal transduction	3/655	39/18870	0.15251	0.824583	0.817568	3	375790
AGRN	GO:0007213	G protein-coupled acetylcholine receptor signaling pathway	2/655	21/18870	0.164113	0.824583	0.817568	2	375790
AGRN	GO:0046847	filopodium assembly	4/655	70/18870	0.22512	0.824583	0.817568	4	375790
AGRN	GO:0095500	acetylcholine receptor signaling pathway	2/655	32/18870	0.305619	0.824583	0.817568	2	375790
AGRN	GO:1905145	cellular response to acetylcholine	2/655	34/18870	0.331378	0.824583	0.817568	2	375790
AGRN	GO:1905144	response to acetylcholine	2/655	37/18870	0.369469	0.824583	0.817568	2	375790
AGRN	GO:0045927	positive regulation of growth	9/655	256/18870	0.532124	0.833292	0.826203	9	375790
AGRN	GO:0120034	positive regulation of plasma membrane bounded cell projection assembly	4/655	110/18870	0.533662	0.833292	0.826203	4	375790
AGRN	GO:0051962	positive regulation of nervous system development	9/655	290/18870	0.680427	0.861648	0.854317	9	375790
AGRN	GO:0007528	neuromuscular junction development	4/655	52/18870	0.105795	0.812749	0.805835	4	375790
AGRN	GO:0048638	regulation of developmental growth	16/655	328/18870	0.108779	0.812749	0.805835	16	375790
AGRN	GO:0051963	regulation of synapse assembly	4/655	114/18870	0.562004	0.843346	0.836171	4	375790
AGRN	GO:0048469	cell maturation	5/655	195/18870	0.811171	0.908528	0.900799	5	375790
AGRN	GO:0120032	regulation of plasma membrane bounded cell projection assembly	5/655	203/18870	0.83744	0.920483	0.912652	5	375790
AGRN	GO:0060491	regulation of cell projection assembly	5/655	205/18870	0.843519	0.92154	0.9137	5	375790
AGRN	GO:0043547	positive regulation of GTPase activity	5/655	239/18870	0.921107	0.95202	0.943921	5	375790
AGRN	GO:1901888	regulation of cell junction assembly	7/655	213/18870	0.611669	0.850054	0.842822	7	375790
AGRN	GO:0043113	receptor clustering	6/655	57/18870	0.0138333	0.669968	0.664268	6	375790
AGRN	GO:0071695	anatomical structure maturation	7/655	261/18870	0.805297	0.906521	0.898809	7	375790
AGRN	GO:0043087	regulation of GTPase activity	8/655	307/18870	0.84005	0.920483	0.912652	8	375790
AGRN	GO:0021700	developmental maturation	7/655	330/18870	0.942937	0.965118	0.956907	7	375790
AGRN	GO:0031346	positive regulation of cell projection organization	15/655	355/18870	0.253485	0.824583	0.817568	15	375790
AGRN	GO:0007416	synapse assembly	9/655	200/18870	0.260195	0.824583	0.817568	9	375790
AGRN	GO:0050807	regulation of synapse organization	15/655	244/18870	0.0236536	0.73761	0.731335	15	375790
AGRN	GO:1902074	response to salt	19/655	366/18870	0.0537028	0.801929	0.795107	19	375790
AGRN	GO:1902075	cellular response to salt	11/655	199/18870	0.0872491	0.812749	0.805835	11	375790
AGRN	GO:0051960	regulation of nervous system development	22/655	466/18870	0.0903917	0.812749	0.805835	22	375790
AGRN	GO:0050803	regulation of synapse structure or activity	16/655	250/18870	0.0141338	0.669968	0.664268	16	375790
AGRN	GO:0034329	cell junction assembly	15/655	446/18870	0.587066	0.847496	0.840286	15	375790
AGRN	GO:0050808	synapse organization	27/655	483/18870	0.0106018	0.664039	0.65839	27	375790
AJM1	GO:0045216	cell-cell junction organization	7/655	214/18870	0.616586	0.850054	0.842822	7	389813
AKAP17A	GO:0008380	RNA splicing	19/655	478/18870	0.304544	0.824583	0.817568	19	8227
AKAP17A	GO:0042113	B cell activation	7/655	278/18870	0.852746	0.924328	0.916464	7	8227
AKAP17A	GO:0043484	regulation of RNA splicing	4/655	181/18870	0.877938	0.932084	0.924154	4	8227
AKT2	GO:0014044	Schwann cell development	4/655	31/18870	0.0215183	0.729652	0.723444	4	208
AKT2	GO:0090150	establishment of protein localization to membrane	16/655	280/18870	0.0357679	0.801929	0.795107	16	208
AKT2	GO:0014037	Schwann cell differentiation	4/655	39/18870	0.0453552	0.801929	0.795107	4	208
AKT2	GO:0022011	myelination in peripheral nervous system	3/655	28/18870	0.0717794	0.811364	0.804462	3	208
AKT2	GO:0032292	peripheral nervous system axon ensheathment	3/655	28/18870	0.0717794	0.811364	0.804462	3	208
AKT2	GO:0043255	regulation of carbohydrate biosynthetic process	7/655	105/18870	0.0729204	0.811364	0.804462	7	208
AKT2	GO:0061180	mammary gland epithelium development	5/655	66/18870	0.0788217	0.812749	0.805835	5	208
AKT2	GO:1905953	negative regulation of lipid localization	5/655	66/18870	0.0788217	0.812749	0.805835	5	208
AKT2	GO:0032369	negative regulation of lipid transport	4/655	48/18870	0.0844748	0.812749	0.805835	4	208
AKT2	GO:0046321	positive regulation of fatty acid oxidation	2/655	15/18870	0.0937708	0.812749	0.805835	2	208
AKT2	GO:1905952	regulation of lipid localization	10/655	183/18870	0.105449	0.812749	0.805835	10	208
AKT2	GO:0043467	regulation of generation of precursor metabolites and energy	8/655	139/18870	0.111199	0.812749	0.805835	8	208
AKT2	GO:0019318	hexose metabolic process	12/655	233/18870	0.113156	0.812749	0.805835	12	208
AKT2	GO:0044539	long-chain fatty acid import into cell	2/655	17/18870	0.116137	0.812749	0.805835	2	208
AKT2	GO:0005996	monosaccharide metabolic process	13/655	261/18870	0.123208	0.822767	0.815767	13	208
AKT2	GO:0065002	intracellular protein transmembrane transport	4/655	55/18870	0.123222	0.822767	0.815767	4	208
AKT2	GO:0009642	response to light intensity	2/655	18/18870	0.127776	0.822767	0.815767	2	208
AKT2	GO:0043217	myelin maintenance	2/655	18/18870	0.127776	0.822767	0.815767	2	208
AKT2	GO:0021782	glial cell development	7/655	122/18870	0.132217	0.824583	0.817568	7	208
AKT2	GO:0010906	regulation of glucose metabolic process	6/655	103/18870	0.148477	0.824583	0.817568	6	208
AKT2	GO:0140354	lipid import into cell	2/655	20/18870	0.151795	0.824583	0.817568	2	208
AKT2	GO:0032368	regulation of lipid transport	8/655	153/18870	0.163444	0.824583	0.817568	8	208
AKT2	GO:0009314	response to radiation	19/655	428/18870	0.164193	0.824583	0.817568	19	208
AKT2	GO:0045923	positive regulation of fatty acid metabolic process	3/655	41/18870	0.169421	0.824583	0.817568	3	208
AKT2	GO:0018209	peptidyl-serine modification	14/655	308/18870	0.185664	0.824583	0.817568	14	208
AKT2	GO:0071214	cellular response to abiotic stimulus	15/655	334/18870	0.187071	0.824583	0.817568	15	208
AKT2	GO:0104004	cellular response to environmental stimulus	15/655	334/18870	0.187071	0.824583	0.817568	15	208
AKT2	GO:0031338	regulation of vesicle fusion	2/655	24/18870	0.20197	0.824583	0.817568	2	208
AKT2	GO:0032891	negative regulation of organic acid transport	2/655	24/18870	0.20197	0.824583	0.817568	2	208
AKT2	GO:0015909	long-chain fatty acid transport	4/655	67/18870	0.203139	0.824583	0.817568	4	208
AKT2	GO:0071806	protein transmembrane transport	4/655	67/18870	0.203139	0.824583	0.817568	4	208
AKT2	GO:0016051	carbohydrate biosynthetic process	10/655	214/18870	0.211225	0.824583	0.817568	10	208
AKT2	GO:0019216	regulation of lipid metabolic process	15/655	342/18870	0.211319	0.824583	0.817568	15	208
AKT2	GO:0032881	regulation of polysaccharide metabolic process	3/655	46/18870	0.213764	0.824583	0.817568	3	208
AKT2	GO:0009416	response to light stimulus	14/655	318/18870	0.21739	0.824583	0.817568	14	208
AKT2	GO:0034764	positive regulation of transmembrane transport	10/655	217/18870	0.22327	0.824583	0.817568	10	208
AKT2	GO:0018105	peptidyl-serine phosphorylation	13/655	295/18870	0.227165	0.824583	0.817568	13	208
AKT2	GO:0006006	glucose metabolic process	9/655	193/18870	0.228879	0.824583	0.817568	9	208
AKT2	GO:0010565	regulation of cellular ketone metabolic process	7/655	144/18870	0.234372	0.824583	0.817568	7	208
AKT2	GO:0045834	positive regulation of lipid metabolic process	7/655	145/18870	0.239548	0.824583	0.817568	7	208
AKT2	GO:0046942	carboxylic acid transport	15/655	351/18870	0.240175	0.824583	0.817568	15	208
AKT2	GO:0050996	positive regulation of lipid catabolic process	2/655	27/18870	0.240677	0.824583	0.817568	2	208
AKT2	GO:0015849	organic acid transport	15/655	352/18870	0.243476	0.824583	0.817568	15	208
AKT2	GO:0090314	positive regulation of protein targeting to membrane	2/655	28/18870	0.253669	0.824583	0.817568	2	208
AKT2	GO:0016054	organic acid catabolic process	11/655	252/18870	0.260908	0.824583	0.817568	11	208
AKT2	GO:0046395	carboxylic acid catabolic process	11/655	252/18870	0.260908	0.824583	0.817568	11	208
AKT2	GO:0006635	fatty acid beta-oxidation	4/655	76/18870	0.270685	0.824583	0.817568	4	208
AKT2	GO:0005976	polysaccharide metabolic process	5/655	102/18870	0.280396	0.824583	0.817568	5	208
AKT2	GO:0062012	regulation of small molecule metabolic process	14/655	337/18870	0.283342	0.824583	0.817568	14	208
AKT2	GO:0044042	glucan metabolic process	4/655	78/18870	0.286228	0.824583	0.817568	4	208
AKT2	GO:0006605	protein targeting	14/655	339/18870	0.290643	0.824583	0.817568	14	208
AKT2	GO:1903533	regulation of protein targeting	4/655	79/18870	0.294047	0.824583	0.817568	4	208
AKT2	GO:0010918	positive regulation of mitochondrial membrane potential	1/655	10/18870	0.297679	0.824583	0.817568	1	208
AKT2	GO:0015911	long-chain fatty acid import across plasma membrane	1/655	10/18870	0.297679	0.824583	0.817568	1	208
AKT2	GO:1905039	carboxylic acid transmembrane transport	7/655	156/18870	0.298605	0.824583	0.817568	7	208
AKT2	GO:1903825	organic acid transmembrane transport	7/655	157/18870	0.304132	0.824583	0.817568	7	208
AKT2	GO:0072659	protein localization to plasma membrane	12/655	290/18870	0.307989	0.824583	0.817568	12	208
AKT2	GO:0019395	fatty acid oxidation	5/655	107/18870	0.314317	0.824583	0.817568	5	208
AKT2	GO:0031340	positive regulation of vesicle fusion	1/655	11/18870	0.322071	0.824583	0.817568	1	208
AKT2	GO:0032000	positive regulation of fatty acid beta-oxidation	1/655	11/18870	0.322071	0.824583	0.817568	1	208
AKT2	GO:0006109	regulation of carbohydrate metabolic process	8/655	188/18870	0.329368	0.824583	0.817568	8	208
AKT2	GO:0046320	regulation of fatty acid oxidation	2/655	34/18870	0.331378	0.824583	0.817568	2	208
AKT2	GO:0090313	regulation of protein targeting to membrane	2/655	34/18870	0.331378	0.824583	0.817568	2	208
AKT2	GO:1990778	protein localization to cell periphery	14/655	353/18870	0.343181	0.824583	0.817568	14	208
AKT2	GO:0046324	regulation of glucose import	3/655	60/18870	0.34608	0.824583	0.817568	3	208
AKT2	GO:0030258	lipid modification	8/655	192/18870	0.350254	0.824583	0.817568	8	208
AKT2	GO:0050994	regulation of lipid catabolic process	3/655	61/18870	0.355634	0.824583	0.817568	3	208
AKT2	GO:0034440	lipid oxidation	5/655	114/18870	0.36256	0.824583	0.817568	5	208
AKT2	GO:0046326	positive regulation of glucose import	2/655	37/18870	0.369469	0.824583	0.817568	2	208
AKT2	GO:0015908	fatty acid transport	5/655	116/18870	0.376406	0.824583	0.817568	5	208
AKT2	GO:0070873	regulation of glycogen metabolic process	2/655	38/18870	0.38198	0.824583	0.817568	2	208
AKT2	GO:0042180	cellular ketone metabolic process	9/655	226/18870	0.385225	0.824583	0.817568	9	208
AKT2	GO:0042552	myelination	6/655	145/18870	0.389934	0.824583	0.817568	6	208
AKT2	GO:0042063	gliogenesis	13/655	338/18870	0.392581	0.824583	0.817568	13	208
AKT2	GO:0032885	regulation of polysaccharide biosynthetic process	2/655	39/18870	0.394384	0.824583	0.817568	2	208
AKT2	GO:0007272	ensheathment of neurons	6/655	147/18870	0.402375	0.824583	0.817568	6	208
AKT2	GO:0008366	axon ensheathment	6/655	147/18870	0.402375	0.824583	0.817568	6	208
AKT2	GO:0045725	positive regulation of glycogen biosynthetic process	1/655	15/18870	0.411465	0.824583	0.817568	1	208
AKT2	GO:0045838	positive regulation of membrane potential	1/655	15/18870	0.411465	0.824583	0.817568	1	208
AKT2	GO:0071482	cellular response to light stimulus	5/655	123/18870	0.424718	0.824583	0.817568	5	208
AKT2	GO:0071478	cellular response to radiation	7/655	181/18870	0.439993	0.824583	0.817568	7	208
AKT2	GO:0060644	mammary gland epithelial cell differentiation	1/655	17/18870	0.451646	0.824583	0.817568	1	208
AKT2	GO:0070875	positive regulation of glycogen metabolic process	1/655	17/18870	0.451646	0.824583	0.817568	1	208
AKT2	GO:0010828	positive regulation of glucose transmembrane transport	2/655	44/18870	0.454547	0.82547	0.818447	2	208
AKT2	GO:0072329	monocarboxylic acid catabolic process	5/655	131/18870	0.47899	0.828688	0.821638	5	208
AKT2	GO:0005977	glycogen metabolic process	3/655	76/18870	0.494192	0.830191	0.823128	3	208
AKT2	GO:0051402	neuron apoptotic process	10/655	278/18870	0.49963	0.830191	0.823128	10	208
AKT2	GO:0046323	glucose import	3/655	77/18870	0.502939	0.830191	0.823128	3	208
AKT2	GO:0009062	fatty acid catabolic process	4/655	106/18870	0.504438	0.830191	0.823128	4	208
AKT2	GO:0006612	protein targeting to membrane	5/655	135/18870	0.505489	0.830191	0.823128	5	208
AKT2	GO:0015980	energy derivation by oxidation of organic compounds	12/655	337/18870	0.50558	0.830191	0.823128	12	208
AKT2	GO:0031998	regulation of fatty acid beta-oxidation	1/655	20/18870	0.50684	0.830191	0.823128	1	208
AKT2	GO:1902001	fatty acid transmembrane transport	1/655	20/18870	0.50684	0.830191	0.823128	1	208
AKT2	GO:0010827	regulation of glucose transmembrane transport	3/655	78/18870	0.511608	0.830191	0.823128	3	208
AKT2	GO:0010001	glial cell differentiation	9/655	252/18870	0.513049	0.830191	0.823128	9	208
AKT2	GO:0015711	organic anion transport	15/655	443/18870	0.576479	0.844286	0.837103	15	208
AKT2	GO:0015718	monocarboxylic acid transport	6/655	179/18870	0.592148	0.849477	0.842251	6	208
AKT2	GO:0006906	vesicle fusion	4/655	119/18870	0.596068	0.849477	0.842251	4	208
AKT2	GO:0006112	energy reserve metabolic process	3/655	89/18870	0.601251	0.849477	0.842251	3	208
AKT2	GO:0090174	organelle membrane fusion	4/655	121/18870	0.609243	0.850054	0.842822	4	208
AKT2	GO:0061025	membrane fusion	6/655	183/18870	0.613681	0.850054	0.842822	6	208
AKT2	GO:0048284	organelle fusion	5/655	158/18870	0.645119	0.857506	0.850211	5	208
AKT2	GO:0044242	cellular lipid catabolic process	7/655	223/18870	0.659268	0.857506	0.850211	7	208
AKT2	GO:0005979	regulation of glycogen biosynthetic process	1/655	31/18870	0.665812	0.857506	0.850211	1	208
AKT2	GO:0010962	regulation of glucan biosynthetic process	1/655	31/18870	0.665812	0.857506	0.850211	1	208
AKT2	GO:2000191	regulation of fatty acid transport	1/655	31/18870	0.665812	0.857506	0.850211	1	208
AKT2	GO:0000271	polysaccharide biosynthetic process	2/655	66/18870	0.672847	0.860741	0.853419	2	208
AKT2	GO:0019217	regulation of fatty acid metabolic process	3/655	100/18870	0.679367	0.861648	0.854317	3	208
AKT2	GO:0034763	negative regulation of transmembrane transport	4/655	144/18870	0.740771	0.879578	0.872096	4	208
AKT2	GO:0032890	regulation of organic acid transport	2/655	77/18870	0.752413	0.886267	0.878728	2	208
AKT2	GO:0062013	positive regulation of small molecule metabolic process	4/655	147/18870	0.755165	0.886267	0.878728	4	208
AKT2	GO:0044282	small molecule catabolic process	11/655	375/18870	0.756893	0.886267	0.878728	11	208
AKT2	GO:1904659	glucose transmembrane transport	3/655	117/18870	0.776786	0.894995	0.887381	3	208
AKT2	GO:0008645	hexose transmembrane transport	3/655	120/18870	0.791188	0.900681	0.893018	3	208
AKT2	GO:0010907	positive regulation of glucose metabolic process	1/655	45/18870	0.79641	0.902923	0.895242	1	208
AKT2	GO:0005978	glycogen biosynthetic process	1/655	46/18870	0.803494	0.905408	0.897705	1	208
AKT2	GO:0009250	glucan biosynthetic process	1/655	46/18870	0.803494	0.905408	0.897705	1	208
AKT2	GO:0015749	monosaccharide transmembrane transport	3/655	123/18870	0.804808	0.9062	0.898491	3	208
AKT2	GO:0008643	carbohydrate transport	4/655	159/18870	0.806618	0.907778	0.900055	4	208
AKT2	GO:0031331	positive regulation of cellular catabolic process	11/655	396/18870	0.814347	0.910936	0.903187	11	208
AKT2	GO:0016042	lipid catabolic process	9/655	334/18870	0.823599	0.912554	0.90479	9	208
AKT2	GO:0007009	plasma membrane organization	4/655	170/18870	0.845719	0.92154	0.9137	4	208
AKT2	GO:0034219	carbohydrate transmembrane transport	3/655	136/18870	0.855465	0.924352	0.916488	3	208
AKT2	GO:0051051	negative regulation of transport	12/655	469/18870	0.893429	0.938885	0.930897	12	208
AKT2	GO:0006631	fatty acid metabolic process	10/655	401/18870	0.893441	0.938885	0.930897	10	208
AKT2	GO:0051881	regulation of mitochondrial membrane potential	1/655	73/18870	0.924525	0.953947	0.945832	1	208
AKT2	GO:0016050	vesicle organization	8/655	366/18870	0.941991	0.964574	0.956368	8	208
AKT2	GO:0045913	positive regulation of carbohydrate metabolic process	1/655	81/18870	0.943174	0.965118	0.956907	1	208
AKT2	GO:0032388	positive regulation of intracellular transport	14/655	201/18870	0.0106493	0.664039	0.65839	14	208
AKT2	GO:0032386	regulation of intracellular transport	20/655	336/18870	0.0139047	0.669968	0.664268	20	208
AKT2	GO:0090316	positive regulation of intracellular protein transport	11/655	158/18870	0.0221033	0.735915	0.729654	11	208
AKT2	GO:0007422	peripheral nervous system development	7/655	81/18870	0.022335	0.735915	0.729654	7	208
AKT2	GO:0051222	positive regulation of protein transport	17/655	308/18870	0.0411068	0.801929	0.795107	17	208
AKT2	GO:0033157	regulation of intracellular protein transport	13/655	226/18870	0.0522914	0.801929	0.795107	13	208
AKT2	GO:1904951	positive regulation of establishment of protein localization	17/655	324/18870	0.0604208	0.805055	0.798207	17	208
AKT2	GO:0045444	fat cell differentiation	11/655	248/18870	0.244839	0.824583	0.817568	11	208
AKT2	GO:0048732	gland development	18/655	443/18870	0.279498	0.824583	0.817568	18	208
AKT2	GO:1905475	regulation of protein localization to membrane	8/655	181/18870	0.293399	0.824583	0.817568	8	208
AKT2	GO:1905477	positive regulation of protein localization to membrane	5/655	104/18870	0.293886	0.824583	0.817568	5	208
AKT2	GO:0030879	mammary gland development	6/655	133/18870	0.315644	0.824583	0.817568	6	208
AKT2	GO:1901653	cellular response to peptide	15/655	374/18870	0.320072	0.824583	0.817568	15	208
AKT2	GO:0042391	regulation of membrane potential	16/655	440/18870	0.46062	0.827071	0.820035	16	208
AKT2	GO:0006869	lipid transport	16/655	453/18870	0.50782	0.830191	0.823128	16	208
AKT2	GO:0032869	cellular response to insulin stimulus	7/655	206/18870	0.57634	0.844286	0.837103	7	208
AKT2	GO:0032868	response to insulin	9/655	269/18870	0.59208	0.849477	0.842251	9	208
AKT2	GO:0008286	insulin receptor signaling pathway	4/655	125/18870	0.634788	0.855202	0.847927	4	208
AKT2	GO:0098739	import across plasma membrane	6/655	212/18870	0.74904	0.884433	0.876909	6	208
AKT2	GO:0071375	cellular response to peptide hormone stimulus	7/655	310/18870	0.916553	0.94947	0.941392	7	208
AKT2	GO:0043434	response to peptide hormone	9/655	430/18870	0.965022	0.979903	0.971567	9	208
AKT2	GO:1903829	positive regulation of protein localization	28/655	476/18870	0.00481991	0.519359	0.514941	28	208
ALAD	GO:0046689	response to mercury ion	1/655	10/18870	0.297679	0.824583	0.817568	1	210
ALAD	GO:0010288	response to lead ion	1/655	21/18870	0.523976	0.830191	0.823128	1	210
ALAD	GO:0071353	cellular response to interleukin-4	1/655	34/18870	0.699474	0.866926	0.859551	1	210
ALAD	GO:0070670	response to interleukin-4	1/655	36/18870	0.720012	0.87541	0.867963	1	210
ALAD	GO:0033273	response to vitamin	1/655	86/18870	0.952413	0.971439	0.963175	1	210
ALAD	GO:0007584	response to nutrient	1/655	155/18870	0.995908	0.99703	0.988548	1	210
ALAD	GO:0032025	response to cobalt ion	2/655	10/18870	0.0450043	0.801929	0.795107	2	210
ALAD	GO:0046501	protoporphyrinogen IX metabolic process	2/655	11/18870	0.0537662	0.801929	0.795107	2	210
ALAD	GO:0010039	response to iron ion	2/655	30/18870	0.279679	0.824583	0.817568	2	210
ALAD	GO:0070542	response to fatty acid	2/655	56/18870	0.583599	0.847356	0.840148	2	210
ALAD	GO:0045471	response to ethanol	2/655	121/18870	0.926163	0.95475	0.946627	2	210
ALAD	GO:0006783	heme biosynthetic process	3/655	31/18870	0.0913803	0.812749	0.805835	3	210
ALAD	GO:0014823	response to activity	5/655	72/18870	0.104756	0.812749	0.805835	5	210
ALAD	GO:0006779	porphyrin-containing compound biosynthetic process	3/655	35/18870	0.120498	0.818431	0.811468	3	210
ALAD	GO:0033014	tetrapyrrole biosynthetic process	3/655	35/18870	0.120498	0.818431	0.811468	3	210
ALAD	GO:0042168	heme metabolic process	3/655	46/18870	0.213764	0.824583	0.817568	3	210
ALAD	GO:0010043	response to zinc ion	3/655	51/18870	0.260211	0.824583	0.817568	3	210
ALAD	GO:0006778	porphyrin-containing compound metabolic process	3/655	53/18870	0.279156	0.824583	0.817568	3	210
ALAD	GO:0046686	response to cadmium ion	3/655	59/18870	0.336512	0.824583	0.817568	3	210
ALAD	GO:0033013	tetrapyrrole metabolic process	3/655	62/18870	0.365171	0.824583	0.817568	3	210
ALAD	GO:0051384	response to glucocorticoid	3/655	127/18870	0.8218	0.912452	0.90469	3	210
ALAD	GO:0010212	response to ionizing radiation	3/655	138/18870	0.862146	0.925799	0.917923	3	210
ALAD	GO:0031960	response to corticosteroid	3/655	149/18870	0.894245	0.939507	0.931514	3	210
ALAD	GO:0046685	response to arsenic-containing substance	4/655	32/18870	0.0239362	0.738364	0.732083	4	210
ALAD	GO:1901799	negative regulation of proteasomal protein catabolic process	4/655	52/18870	0.105795	0.812749	0.805835	4	210
ALAD	GO:1903051	negative regulation of proteolysis involved in protein catabolic process	4/655	68/18870	0.210395	0.824583	0.817568	4	210
ALAD	GO:0043200	response to amino acid	4/655	126/18870	0.641003	0.855202	0.847927	4	210
ALAD	GO:0046148	pigment biosynthetic process	6/655	57/18870	0.0138333	0.669968	0.664268	6	210
ALAD	GO:0042440	pigment metabolic process	6/655	81/18870	0.0623136	0.805055	0.798207	6	210
ALAD	GO:0001101	response to acid chemical	6/655	141/18870	0.365052	0.824583	0.817568	6	210
ALAD	GO:0042177	negative regulation of protein catabolic process	7/655	113/18870	0.0984227	0.812749	0.805835	7	210
ALAD	GO:0051260	protein homooligomerization	7/655	194/18870	0.512513	0.830191	0.823128	7	210
ALAD	GO:0097305	response to alcohol	8/655	254/18870	0.659608	0.857506	0.850211	8	210
ALAD	GO:0031667	response to nutrient levels	9/655	495/18870	0.990387	0.994975	0.986511	9	210
ALAD	GO:0045861	negative regulation of proteolysis	9/655	235/18870	0.429858	0.824583	0.817568	9	210
ALAD	GO:0001666	response to hypoxia	10/655	298/18870	0.588435	0.848921	0.841699	10	210
ALAD	GO:0036293	response to decreased oxygen levels	10/655	315/18870	0.657832	0.857506	0.850211	10	210
ALAD	GO:0070482	response to oxygen levels	10/655	343/18870	0.756262	0.886267	0.878728	10	210
ALAD	GO:0071248	cellular response to metal ion	10/655	200/18870	0.158926	0.824583	0.817568	10	210
ALAD	GO:0051259	protein complex oligomerization	10/655	255/18870	0.392482	0.824583	0.817568	10	210
ALAD	GO:0071241	cellular response to inorganic substance	11/655	229/18870	0.174235	0.824583	0.817568	11	210
ALAD	GO:0061136	regulation of proteasomal protein catabolic process	12/655	196/18870	0.0411626	0.801929	0.795107	12	210
ALAD	GO:1903050	regulation of proteolysis involved in protein catabolic process	12/655	235/18870	0.118378	0.816513	0.809567	12	210
ALAD	GO:0009410	response to xenobiotic stimulus	14/655	434/18870	0.648683	0.857506	0.850211	14	210
ALAD	GO:0032496	response to lipopolysaccharide	15/655	348/18870	0.230382	0.824583	0.817568	15	210
ALAD	GO:0048545	response to steroid hormone	14/655	330/18870	0.25828	0.824583	0.817568	14	210
ALAD	GO:0009895	negative regulation of catabolic process	14/655	349/18870	0.327947	0.824583	0.817568	14	210
ALAD	GO:0002237	response to molecule of bacterial origin	16/655	369/18870	0.21444	0.824583	0.817568	16	210
ALAD	GO:0009636	response to toxic substance	16/655	258/18870	0.0184883	0.690501	0.684627	16	210
ALAD	GO:0010038	response to metal ion	18/655	359/18870	0.0767356	0.812749	0.805835	18	210
ALAD	GO:0042176	regulation of protein catabolic process	18/655	364/18870	0.0847808	0.812749	0.805835	18	210
ALAD	GO:1902074	response to salt	19/655	366/18870	0.0537028	0.801929	0.795107	19	210
ALAD	GO:0009314	response to radiation	19/655	428/18870	0.164193	0.824583	0.817568	19	210
ALAD	GO:0006979	response to oxidative stress	20/655	400/18870	0.0662575	0.811364	0.804462	20	210
ALG10	GO:0006488	dolichol-linked oligosaccharide biosynthetic process	3/655	20/18870	0.0305715	0.780453	0.773813	3	84920
ALG10	GO:0006490	oligosaccharide-lipid intermediate biosynthetic process	3/655	21/18870	0.0347709	0.801929	0.795107	3	84920
ALG10	GO:0019348	dolichol metabolic process	3/655	22/18870	0.0392518	0.801929	0.795107	3	84920
ALG10	GO:0016093	polyprenol metabolic process	3/655	24/18870	0.0490417	0.801929	0.795107	3	84920
ALG10	GO:0006487	protein N-linked glycosylation	3/655	70/18870	0.440214	0.824583	0.817568	3	84920
ALG10	GO:0006720	isoprenoid metabolic process	5/655	133/18870	0.492302	0.830191	0.823128	5	84920
ALG10	GO:0070085	glycosylation	7/655	217/18870	0.631132	0.853681	0.846419	7	84920
ALG10	GO:0006486	protein glycosylation	6/655	193/18870	0.664616	0.857506	0.850211	6	84920
ALG10	GO:0043413	macromolecule glycosylation	6/655	193/18870	0.664616	0.857506	0.850211	6	84920
ALG10	GO:0009101	glycoprotein biosynthetic process	9/655	299/18870	0.714501	0.875293	0.867847	9	84920
ALG10	GO:0009100	glycoprotein metabolic process	14/655	370/18870	0.40918	0.824583	0.817568	14	84920
ALG10	GO:0006066	alcohol metabolic process	15/655	373/18870	0.31645	0.824583	0.817568	15	84920
ALG13	GO:0006488	dolichol-linked oligosaccharide biosynthetic process	3/655	20/18870	0.0305715	0.780453	0.773813	3	79868
ALG13	GO:0006490	oligosaccharide-lipid intermediate biosynthetic process	3/655	21/18870	0.0347709	0.801929	0.795107	3	79868
ALG13	GO:0019348	dolichol metabolic process	3/655	22/18870	0.0392518	0.801929	0.795107	3	79868
ALG13	GO:0016093	polyprenol metabolic process	3/655	24/18870	0.0490417	0.801929	0.795107	3	79868
ALG13	GO:0006066	alcohol metabolic process	15/655	373/18870	0.31645	0.824583	0.817568	15	79868
ALG13	GO:0009100	glycoprotein metabolic process	14/655	370/18870	0.40918	0.824583	0.817568	14	79868
ALG13	GO:0006487	protein N-linked glycosylation	3/655	70/18870	0.440214	0.824583	0.817568	3	79868
ALG13	GO:0006720	isoprenoid metabolic process	5/655	133/18870	0.492302	0.830191	0.823128	5	79868
ALG13	GO:0070085	glycosylation	7/655	217/18870	0.631132	0.853681	0.846419	7	79868
ALG13	GO:0006486	protein glycosylation	6/655	193/18870	0.664616	0.857506	0.850211	6	79868
ALG13	GO:0043413	macromolecule glycosylation	6/655	193/18870	0.664616	0.857506	0.850211	6	79868
ALG13	GO:0009101	glycoprotein biosynthetic process	9/655	299/18870	0.714501	0.875293	0.867847	9	79868
ALG8	GO:0018279	protein N-linked glycosylation via asparagine	1/655	24/18870	0.571899	0.843346	0.836171	1	79053
ALG8	GO:0006488	dolichol-linked oligosaccharide biosynthetic process	3/655	20/18870	0.0305715	0.780453	0.773813	3	79053
ALG8	GO:0006490	oligosaccharide-lipid intermediate biosynthetic process	3/655	21/18870	0.0347709	0.801929	0.795107	3	79053
ALG8	GO:0019348	dolichol metabolic process	3/655	22/18870	0.0392518	0.801929	0.795107	3	79053
ALG8	GO:0016093	polyprenol metabolic process	3/655	24/18870	0.0490417	0.801929	0.795107	3	79053
ALG8	GO:0006487	protein N-linked glycosylation	3/655	70/18870	0.440214	0.824583	0.817568	3	79053
ALG8	GO:0006720	isoprenoid metabolic process	5/655	133/18870	0.492302	0.830191	0.823128	5	79053
ALG8	GO:0070085	glycosylation	7/655	217/18870	0.631132	0.853681	0.846419	7	79053
ALG8	GO:0006486	protein glycosylation	6/655	193/18870	0.664616	0.857506	0.850211	6	79053
ALG8	GO:0043413	macromolecule glycosylation	6/655	193/18870	0.664616	0.857506	0.850211	6	79053
ALG8	GO:0009101	glycoprotein biosynthetic process	9/655	299/18870	0.714501	0.875293	0.867847	9	79053
ALG8	GO:0009100	glycoprotein metabolic process	14/655	370/18870	0.40918	0.824583	0.817568	14	79053
ALG8	GO:0006066	alcohol metabolic process	15/655	373/18870	0.31645	0.824583	0.817568	15	79053
AMH	GO:0060033	anatomical structure regression	2/655	16/18870	0.10479	0.812749	0.805835	2	268
AMH	GO:0007530	sex determination	2/655	22/18870	0.176599	0.824583	0.817568	2	268
AMH	GO:0033327	Leydig cell differentiation	1/655	11/18870	0.322071	0.824583	0.817568	1	268
AMH	GO:0022605	mammalian oogenesis stage	2/655	12/18870	0.0630705	0.805055	0.798207	2	268
AMH	GO:0001655	urogenital system development	4/655	67/18870	0.203139	0.824583	0.817568	4	268
AMH	GO:0042698	ovulation cycle	4/655	71/18870	0.232579	0.824583	0.817568	4	268
AMH	GO:0001541	ovarian follicle development	3/655	56/18870	0.307786	0.824583	0.817568	3	268
AMH	GO:2000242	negative regulation of reproductive process	3/655	76/18870	0.494192	0.830191	0.823128	3	268
AMH	GO:0022602	ovulation cycle process	2/655	50/18870	0.521983	0.830191	0.823128	2	268
AMH	GO:0008585	female gonad development	3/655	101/18870	0.685873	0.86225	0.854915	3	268
AMH	GO:0046545	development of primary female sexual characteristics	3/655	105/18870	0.71091	0.871878	0.86446	3	268
AMH	GO:0008584	male gonad development	4/655	150/18870	0.768936	0.894072	0.886466	4	268
AMH	GO:0046546	development of primary male sexual characteristics	4/655	151/18870	0.77339	0.894072	0.886466	4	268
AMH	GO:0046660	female sex differentiation	3/655	120/18870	0.791188	0.900681	0.893018	3	268
AMH	GO:0060391	positive regulation of SMAD protein signal transduction	3/655	26/18870	0.0599009	0.805055	0.798207	3	268
AMH	GO:0048477	oogenesis	6/655	110/18870	0.183471	0.824583	0.817568	6	268
AMH	GO:0060390	regulation of SMAD protein signal transduction	3/655	53/18870	0.279156	0.824583	0.817568	3	268
AMH	GO:0007292	female gamete generation	7/655	163/18870	0.337682	0.824583	0.817568	7	268
AMH	GO:2000241	regulation of reproductive process	6/655	207/18870	0.728438	0.87823	0.870758	6	268
AMH	GO:0008406	gonad development	5/655	233/18870	0.910549	0.947054	0.938997	5	268
AMH	GO:0045137	development of primary sexual characteristics	5/655	238/18870	0.919428	0.951213	0.943121	5	268
AMH	GO:0090100	positive regulation of transmembrane receptor protein serine/threonine kinase signaling pathway	8/655	104/18870	0.028299	0.771192	0.764631	8	268
AMH	GO:0060395	SMAD protein signal transduction	4/655	84/18870	0.333477	0.824583	0.817568	4	268
AMH	GO:0046661	male sex differentiation	6/655	174/18870	0.564376	0.843346	0.836171	6	268
AMH	GO:0007498	mesoderm development	6/655	136/18870	0.334078	0.824583	0.817568	6	268
AMH	GO:0060485	mesenchyme development	11/655	327/18870	0.585334	0.847356	0.840148	11	268
AMH	GO:0009410	response to xenobiotic stimulus	14/655	434/18870	0.648683	0.857506	0.850211	14	268
AMH	GO:0048608	reproductive structure development	9/655	305/18870	0.735862	0.879147	0.871668	9	268
AMH	GO:0007548	sex differentiation	7/655	288/18870	0.875992	0.932084	0.924154	7	268
AMH	GO:0090092	regulation of transmembrane receptor protein serine/threonine kinase signaling pathway	14/655	297/18870	0.153584	0.824583	0.817568	14	268
AMH	GO:0061458	reproductive system development	10/655	309/18870	0.634095	0.855202	0.847927	10	268
AMH	GO:0007178	transmembrane receptor protein serine/threonine kinase signaling pathway	18/655	410/18870	0.183709	0.824583	0.817568	18	268
AMH	GO:0007281	germ cell development	16/655	359/18870	0.185215	0.824583	0.817568	16	268
AMH	GO:0048511	rhythmic process	12/655	296/18870	0.332601	0.824583	0.817568	12	268
AMH	GO:0022412	cellular process involved in reproduction in multicellular organism	17/655	471/18870	0.46962	0.827071	0.820035	17	268
AMT	GO:0009069	serine family amino acid metabolic process	2/655	40/18870	0.406673	0.824583	0.817568	2	275
AMT	GO:0009071	serine family amino acid catabolic process	1/655	15/18870	0.411465	0.824583	0.817568	1	275
AMT	GO:0006544	glycine metabolic process	1/655	17/18870	0.451646	0.824583	0.817568	1	275
AMT	GO:1901606	alpha-amino acid catabolic process	4/655	93/18870	0.404728	0.824583	0.817568	4	275
AMT	GO:0009063	amino acid catabolic process	4/655	113/18870	0.555006	0.839207	0.832068	4	275
AMT	GO:1901605	alpha-amino acid metabolic process	10/655	207/18870	0.184226	0.824583	0.817568	10	275
AMT	GO:0006520	amino acid metabolic process	11/655	291/18870	0.429864	0.824583	0.817568	11	275
AMT	GO:0016054	organic acid catabolic process	11/655	252/18870	0.260908	0.824583	0.817568	11	275
AMT	GO:0046395	carboxylic acid catabolic process	11/655	252/18870	0.260908	0.824583	0.817568	11	275
AMT	GO:0044282	small molecule catabolic process	11/655	375/18870	0.756893	0.886267	0.878728	11	275
ANKRD1	GO:0035994	response to muscle stretch	2/655	25/18870	0.214808	0.824583	0.817568	2	27063
ANKRD1	GO:0070528	protein kinase C signaling	3/655	34/18870	0.112925	0.812749	0.805835	3	27063
ANKRD1	GO:0055008	cardiac muscle tissue morphogenesis	3/655	61/18870	0.355634	0.824583	0.817568	3	27063
ANKRD1	GO:0060415	muscle tissue morphogenesis	3/655	74/18870	0.476474	0.828688	0.821638	3	27063
ANKRD1	GO:0048644	muscle organ morphogenesis	3/655	81/18870	0.537121	0.833292	0.826203	3	27063
ANKRD1	GO:0043517	positive regulation of DNA damage response, signal transduction by p53 class mediator	4/655	16/18870	0.00187569	0.490106	0.485936	4	27063
ANKRD1	GO:2000279	negative regulation of DNA biosynthetic process	4/655	37/18870	0.0384236	0.801929	0.795107	4	27063
ANKRD1	GO:0035914	skeletal muscle cell differentiation	4/655	73/18870	0.247673	0.824583	0.817568	4	27063
ANKRD1	GO:0043516	regulation of DNA damage response, signal transduction by p53 class mediator	5/655	38/18870	0.00965718	0.649957	0.644428	5	27063
ANKRD1	GO:0045214	sarcomere organization	5/655	45/18870	0.0192979	0.690501	0.684627	5	27063
ANKRD1	GO:0030239	myofibril assembly	5/655	71/18870	0.100171	0.812749	0.805835	5	27063
ANKRD1	GO:0071260	cellular response to mechanical stimulus	5/655	72/18870	0.104756	0.812749	0.805835	5	27063
ANKRD1	GO:0055002	striated muscle cell development	5/655	73/18870	0.109443	0.812749	0.805835	5	27063
ANKRD1	GO:0010927	cellular component assembly involved in morphogenesis	5/655	128/18870	0.458809	0.827071	0.820035	5	27063
ANKRD1	GO:1901798	positive regulation of signal transduction by p53 class mediator	6/655	30/18870	0.000497802	0.474825	0.470785	6	27063
ANKRD1	GO:0051053	negative regulation of DNA metabolic process	8/655	146/18870	0.136045	0.824583	0.817568	8	27063
ANKRD1	GO:0050714	positive regulation of protein secretion	7/655	144/18870	0.234372	0.824583	0.817568	7	27063
ANKRD1	GO:0009612	response to mechanical stimulus	7/655	213/18870	0.611669	0.850054	0.842822	7	27063
ANKRD1	GO:0030330	DNA damage response, signal transduction by p53 class mediator	8/655	73/18870	0.00372627	0.517115	0.512716	8	27063
ANKRD1	GO:0071347	cellular response to interleukin-1	8/655	111/18870	0.0394553	0.801929	0.795107	8	27063
ANKRD1	GO:2000278	regulation of DNA biosynthetic process	8/655	117/18870	0.0510876	0.801929	0.795107	8	27063
ANKRD1	GO:0070555	response to interleukin-1	8/655	140/18870	0.114585	0.812749	0.805835	8	27063
ANKRD1	GO:0007519	skeletal muscle tissue development	8/655	166/18870	0.220298	0.824583	0.817568	8	27063
ANKRD1	GO:0060538	skeletal muscle organ development	8/655	178/18870	0.278283	0.824583	0.817568	8	27063
ANKRD1	GO:0003007	heart morphogenesis	8/655	264/18870	0.700962	0.868528	0.861139	8	27063
ANKRD1	GO:0071560	cellular response to transforming growth factor beta stimulus	8/655	287/18870	0.783165	0.898223	0.890582	8	27063
ANKRD1	GO:0071466	cellular response to xenobiotic stimulus	9/655	192/18870	0.224523	0.824583	0.817568	9	27063
ANKRD1	GO:0055001	muscle cell development	9/655	195/18870	0.237682	0.824583	0.817568	9	27063
ANKRD1	GO:0071559	response to transforming growth factor beta	9/655	293/18870	0.692052	0.865942	0.858575	9	27063
ANKRD1	GO:1901796	regulation of signal transduction by p53 class mediator	10/655	107/18870	0.00405636	0.517115	0.512716	10	27063
ANKRD1	GO:0031032	actomyosin structure organization	10/655	208/18870	0.187983	0.824583	0.817568	10	27063
ANKRD1	GO:0071356	cellular response to tumor necrosis factor	12/655	238/18870	0.126464	0.822767	0.815767	12	27063
ANKRD1	GO:0034612	response to tumor necrosis factor	12/655	259/18870	0.191194	0.824583	0.817568	12	27063
ANKRD1	GO:0048738	cardiac muscle tissue development	11/655	247/18870	0.240879	0.824583	0.817568	11	27063
ANKRD1	GO:1903532	positive regulation of secretion by cell	11/655	288/18870	0.416503	0.824583	0.817568	11	27063
ANKRD1	GO:0042770	signal transduction in response to DNA damage	12/655	189/18870	0.0325227	0.793769	0.787016	12	27063
ANKRD1	GO:0071897	DNA biosynthetic process	12/655	194/18870	0.0385465	0.801929	0.795107	12	27063
ANKRD1	GO:0071222	cellular response to lipopolysaccharide	12/655	226/18870	0.0959597	0.812749	0.805835	12	27063
ANKRD1	GO:0014706	striated muscle tissue development	12/655	264/18870	0.208533	0.824583	0.817568	12	27063
ANKRD1	GO:0050708	regulation of protein secretion	12/655	266/18870	0.215654	0.824583	0.817568	12	27063
ANKRD1	GO:0051047	positive regulation of secretion	12/655	310/18870	0.391363	0.824583	0.817568	12	27063
ANKRD1	GO:0007517	muscle organ development	12/655	354/18870	0.574774	0.843547	0.83637	12	27063
ANKRD1	GO:0071219	cellular response to molecule of bacterial origin	13/655	239/18870	0.0742024	0.812749	0.805835	13	27063
ANKRD1	GO:0071216	cellular response to biotic stimulus	13/655	265/18870	0.133735	0.824583	0.817568	13	27063
ANKRD1	GO:0071496	cellular response to external stimulus	13/655	346/18870	0.425165	0.824583	0.817568	13	27063
ANKRD1	GO:0072331	signal transduction by p53 class mediator	14/655	175/18870	0.00322179	0.517115	0.512716	14	27063
ANKRD1	GO:0009306	protein secretion	14/655	368/18870	0.401348	0.824583	0.817568	14	27063
ANKRD1	GO:0035592	establishment of protein localization to extracellular region	14/655	369/18870	0.405263	0.824583	0.817568	14	27063
ANKRD1	GO:0009410	response to xenobiotic stimulus	14/655	434/18870	0.648683	0.857506	0.850211	14	27063
ANKRD1	GO:0051146	striated muscle cell differentiation	15/655	305/18870	0.111944	0.812749	0.805835	15	27063
ANKRD1	GO:0071214	cellular response to abiotic stimulus	15/655	334/18870	0.187071	0.824583	0.817568	15	27063
ANKRD1	GO:0104004	cellular response to environmental stimulus	15/655	334/18870	0.187071	0.824583	0.817568	15	27063
ANKRD1	GO:0032496	response to lipopolysaccharide	15/655	348/18870	0.230382	0.824583	0.817568	15	27063
ANKRD1	GO:0071692	protein localization to extracellular region	15/655	377/18870	0.330997	0.824583	0.817568	15	27063
ANKRD1	GO:0002237	response to molecule of bacterial origin	16/655	369/18870	0.21444	0.824583	0.817568	16	27063
ANKRD1	GO:0060537	muscle tissue development	16/655	433/18870	0.435011	0.824583	0.817568	16	27063
ANKRD1	GO:0051222	positive regulation of protein transport	17/655	308/18870	0.0411068	0.801929	0.795107	17	27063
ANKRD1	GO:1904951	positive regulation of establishment of protein localization	17/655	324/18870	0.0604208	0.805055	0.798207	17	27063
ANKRD1	GO:0140694	non-membrane-bounded organelle assembly	18/655	408/18870	0.178505	0.824583	0.817568	18	27063
ANKRD1	GO:0042692	muscle cell differentiation	18/655	419/18870	0.20805	0.824583	0.817568	18	27063
ANKRD1	GO:1903829	positive regulation of protein localization	28/655	476/18870	0.00481991	0.519359	0.514941	28	27063
ANKRD13B	GO:0002090	regulation of receptor internalization	3/655	63/18870	0.374683	0.824583	0.817568	3	124930
ANKRD13B	GO:0002091	negative regulation of receptor internalization	1/655	17/18870	0.451646	0.824583	0.817568	1	124930
ANKRD13B	GO:0031623	receptor internalization	5/655	128/18870	0.458809	0.827071	0.820035	5	124930
ANKRD13B	GO:0048261	negative regulation of receptor-mediated endocytosis	1/655	37/18870	0.729749	0.87823	0.870758	1	124930
ANKRD13B	GO:0045806	negative regulation of endocytosis	3/655	75/18870	0.48537	0.828688	0.821638	3	124930
ANKRD13B	GO:0048259	regulation of receptor-mediated endocytosis	4/655	115/18870	0.568941	0.843346	0.836171	4	124930
ANKRD13B	GO:0006898	receptor-mediated endocytosis	6/655	258/18870	0.887525	0.937101	0.929129	6	124930
ANKRD13B	GO:0030100	regulation of endocytosis	10/655	291/18870	0.558094	0.840643	0.833491	10	124930
ANKRD13B	GO:0051051	negative regulation of transport	12/655	469/18870	0.893429	0.938885	0.930897	12	124930
ANKRD9	GO:0006878	intracellular copper ion homeostasis	1/655	16/18870	0.43191	0.824583	0.817568	1	122416
ANKRD9	GO:0055070	copper ion homeostasis	1/655	19/18870	0.489087	0.828688	0.821638	1	122416
ANKRD9	GO:0043161	proteasome-mediated ubiquitin-dependent protein catabolic process	21/655	458/18870	0.119475	0.818431	0.811468	21	122416
ANKZF1	GO:0072344	rescue of stalled ribosome	2/655	29/18870	0.266675	0.824583	0.817568	2	55139
ANKZF1	GO:0006515	protein quality control for misfolded or incompletely synthesized proteins	2/655	31/18870	0.292665	0.824583	0.817568	2	55139
ANKZF1	GO:0070301	cellular response to hydrogen peroxide	5/655	67/18870	0.082877	0.812749	0.805835	5	55139
ANKZF1	GO:0006414	translational elongation	5/655	70/18870	0.0956889	0.812749	0.805835	5	55139
ANKZF1	GO:0042542	response to hydrogen peroxide	5/655	101/18870	0.273697	0.824583	0.817568	5	55139
ANKZF1	GO:0030433	ubiquitin-dependent ERAD pathway	5/655	85/18870	0.172968	0.824583	0.817568	5	55139
ANKZF1	GO:0036503	ERAD pathway	8/655	111/18870	0.0394553	0.801929	0.795107	8	55139
ANKZF1	GO:0034614	cellular response to reactive oxygen species	10/655	154/18870	0.0424799	0.801929	0.795107	10	55139
ANKZF1	GO:0034599	cellular response to oxidative stress	13/655	255/18870	0.108341	0.812749	0.805835	13	55139
ANKZF1	GO:0000302	response to reactive oxygen species	10/655	205/18870	0.176817	0.824583	0.817568	10	55139
ANKZF1	GO:0062197	cellular response to chemical stress	15/655	317/18870	0.140464	0.824583	0.817568	15	55139
ANKZF1	GO:0034976	response to endoplasmic reticulum stress	15/655	266/18870	0.0452554	0.801929	0.795107	15	55139
ANKZF1	GO:0006979	response to oxidative stress	20/655	400/18870	0.0662575	0.811364	0.804462	20	55139
ANKZF1	GO:0043161	proteasome-mediated ubiquitin-dependent protein catabolic process	21/655	458/18870	0.119475	0.818431	0.811468	21	55139
ANPEP	GO:0043171	peptide catabolic process	1/655	23/18870	0.556486	0.839207	0.832068	1	290
ANPEP	GO:0044409	entry into host	7/655	163/18870	0.337682	0.824583	0.817568	7	290
ANPEP	GO:0046718	viral entry into host cell	6/655	156/18870	0.457986	0.827071	0.820035	6	290
ANPEP	GO:0044000	movement in host	7/655	188/18870	0.47937	0.828688	0.821638	7	290
ANPEP	GO:0051701	biological process involved in interaction with host	10/655	211/18870	0.199457	0.824583	0.817568	10	290
ANPEP	GO:0044403	biological process involved in symbiotic interaction	16/655	322/18870	0.0966537	0.812749	0.805835	16	290
ANPEP	GO:0019058	viral life cycle	10/655	321/18870	0.680677	0.861648	0.854317	10	290
ANPEP	GO:0016032	viral process	18/655	432/18870	0.245674	0.824583	0.817568	18	290
ARAP1	GO:0051491	positive regulation of filopodium assembly	3/655	31/18870	0.0913803	0.812749	0.805835	3	116985
ARAP1	GO:0051489	regulation of filopodium assembly	3/655	51/18870	0.260211	0.824583	0.817568	3	116985
ARAP1	GO:0051497	negative regulation of stress fiber assembly	2/655	33/18870	0.318528	0.824583	0.817568	2	116985
ARAP1	GO:0032232	negative regulation of actin filament bundle assembly	2/655	36/18870	0.356859	0.824583	0.817568	2	116985
ARAP1	GO:0051492	regulation of stress fiber assembly	3/655	94/18870	0.638241	0.855202	0.847927	3	116985
ARAP1	GO:0110020	regulation of actomyosin structure organization	3/655	105/18870	0.71091	0.871878	0.86446	3	116985
ARAP1	GO:0032231	regulation of actin filament bundle assembly	3/655	107/18870	0.722841	0.87823	0.870758	3	116985
ARAP1	GO:0030038	contractile actin filament bundle assembly	3/655	110/18870	0.740011	0.879147	0.871668	3	116985
ARAP1	GO:0043149	stress fiber assembly	3/655	110/18870	0.740011	0.879147	0.871668	3	116985
ARAP1	GO:0001921	positive regulation of receptor recycling	3/655	14/18870	0.011383	0.664039	0.65839	3	116985
ARAP1	GO:0001919	regulation of receptor recycling	3/655	25/18870	0.0543405	0.801929	0.795107	3	116985
ARAP1	GO:0001881	receptor recycling	3/655	47/18870	0.222918	0.824583	0.817568	3	116985
ARAP1	GO:0046847	filopodium assembly	4/655	70/18870	0.22512	0.824583	0.817568	4	116985
ARAP1	GO:0043112	receptor metabolic process	3/655	73/18870	0.467507	0.827071	0.820035	3	116985
ARAP1	GO:0120034	positive regulation of plasma membrane bounded cell projection assembly	4/655	110/18870	0.533662	0.833292	0.826203	4	116985
ARAP1	GO:0120032	regulation of plasma membrane bounded cell projection assembly	5/655	203/18870	0.83744	0.920483	0.912652	5	116985
ARAP1	GO:0060491	regulation of cell projection assembly	5/655	205/18870	0.843519	0.92154	0.9137	5	116985
ARAP1	GO:0008360	regulation of cell shape	6/655	140/18870	0.35884	0.824583	0.817568	6	116985
ARAP1	GO:0051017	actin filament bundle assembly	6/655	161/18870	0.488362	0.828688	0.821638	6	116985
ARAP1	GO:0051494	negative regulation of cytoskeleton organization	6/655	163/18870	0.500362	0.830191	0.823128	6	116985
ARAP1	GO:0061572	actin filament bundle organization	6/655	165/18870	0.512262	0.830191	0.823128	6	116985
ARAP1	GO:0043547	positive regulation of GTPase activity	5/655	239/18870	0.921107	0.95202	0.943921	5	116985
ARAP1	GO:1902904	negative regulation of supramolecular fiber organization	8/655	167/18870	0.224953	0.824583	0.817568	8	116985
ARAP1	GO:0031032	actomyosin structure organization	10/655	208/18870	0.187983	0.824583	0.817568	10	116985
ARAP1	GO:0110053	regulation of actin filament organization	10/655	273/18870	0.476589	0.828688	0.821638	10	116985
ARAP1	GO:0043087	regulation of GTPase activity	8/655	307/18870	0.84005	0.920483	0.912652	8	116985
ARAP1	GO:0022604	regulation of cell morphogenesis	10/655	247/18870	0.355202	0.824583	0.817568	10	116985
ARAP1	GO:0032956	regulation of actin cytoskeleton organization	15/655	337/18870	0.196001	0.824583	0.817568	15	116985
ARAP1	GO:0051056	regulation of small GTPase mediated signal transduction	13/655	295/18870	0.227165	0.824583	0.817568	13	116985
ARAP1	GO:0031346	positive regulation of cell projection organization	15/655	355/18870	0.253485	0.824583	0.817568	15	116985
ARAP1	GO:0032970	regulation of actin filament-based process	19/655	379/18870	0.070574	0.811364	0.804462	19	116985
ARAP1	GO:1902903	regulation of supramolecular fiber organization	18/655	389/18870	0.133032	0.824583	0.817568	18	116985
ARAP1	GO:0010639	negative regulation of organelle organization	17/655	363/18870	0.131033	0.824583	0.817568	17	116985
ARAP1	GO:0007015	actin filament organization	20/655	464/18870	0.18894	0.824583	0.817568	20	116985
ARAP1	GO:0007264	small GTPase mediated signal transduction	22/655	491/18870	0.134027	0.824583	0.817568	22	116985
ARC	GO:1900452	regulation of long-term synaptic depression	2/655	14/18870	0.083117	0.812749	0.805835	2	23237
ARC	GO:0010496	intercellular transport	1/655	10/18870	0.297679	0.824583	0.817568	1	23237
ARC	GO:0060292	long-term synaptic depression	2/655	32/18870	0.305619	0.824583	0.817568	2	23237
ARC	GO:0007616	long-term memory	2/655	38/18870	0.38198	0.824583	0.817568	2	23237
ARC	GO:0061001	regulation of dendritic spine morphogenesis	2/655	42/18870	0.430878	0.824583	0.817568	2	23237
ARC	GO:1900271	regulation of long-term synaptic potentiation	2/655	46/18870	0.477641	0.828688	0.821638	2	23237
ARC	GO:0050805	negative regulation of synaptic transmission	2/655	54/18870	0.563729	0.843346	0.836171	2	23237
ARC	GO:2000273	positive regulation of signaling receptor activity	1/655	31/18870	0.665812	0.857506	0.850211	1	23237
ARC	GO:0007492	endoderm development	2/655	83/18870	0.788366	0.899193	0.891543	2	23237
ARC	GO:0051028	mRNA transport	2/655	127/18870	0.937927	0.961743	0.953561	2	23237
ARC	GO:0050657	nucleic acid transport	2/655	158/18870	0.975248	0.985453	0.97707	2	23237
ARC	GO:0050658	RNA transport	2/655	158/18870	0.975248	0.985453	0.97707	2	23237
ARC	GO:0051236	establishment of RNA localization	2/655	161/18870	0.977395	0.986756	0.978361	2	23237
ARC	GO:0006403	RNA localization	2/655	197/18870	0.992533	0.996121	0.987647	2	23237
ARC	GO:2000311	regulation of AMPA receptor activity	3/655	25/18870	0.0543405	0.801929	0.795107	3	23237
ARC	GO:0099149	regulation of postsynaptic neurotransmitter receptor internalization	2/655	16/18870	0.10479	0.812749	0.805835	2	23237
ARC	GO:0032414	positive regulation of ion transmembrane transporter activity	5/655	85/18870	0.172968	0.824583	0.817568	5	23237
ARC	GO:0034767	positive regulation of monoatomic ion transmembrane transport	8/655	158/18870	0.184455	0.824583	0.817568	8	23237
ARC	GO:0098884	postsynaptic neurotransmitter receptor internalization	2/655	24/18870	0.20197	0.824583	0.817568	2	23237
ARC	GO:0140239	postsynaptic endocytosis	2/655	24/18870	0.20197	0.824583	0.817568	2	23237
ARC	GO:0032411	positive regulation of transporter activity	5/655	94/18870	0.227917	0.824583	0.817568	5	23237
ARC	GO:0099601	regulation of neurotransmitter receptor activity	3/655	48/18870	0.232147	0.824583	0.817568	3	23237
ARC	GO:0060997	dendritic spine morphogenesis	3/655	56/18870	0.307786	0.824583	0.817568	3	23237
ARC	GO:0060291	long-term synaptic potentiation	4/655	106/18870	0.504438	0.830191	0.823128	4	23237
ARC	GO:0051260	protein homooligomerization	7/655	194/18870	0.512513	0.830191	0.823128	7	23237
ARC	GO:0097061	dendritic spine organization	3/655	80/18870	0.528701	0.833292	0.826203	3	23237
ARC	GO:0010469	regulation of signaling receptor activity	4/655	110/18870	0.533662	0.833292	0.826203	4	23237
ARC	GO:0106027	neuron projection organization	3/655	91/18870	0.61634	0.850054	0.842822	3	23237
ARC	GO:0015931	nucleobase-containing compound transport	4/655	225/18870	0.955424	0.97317	0.964891	4	23237
ARC	GO:0099590	neurotransmitter receptor internalization	3/655	31/18870	0.0913803	0.812749	0.805835	3	23237
ARC	GO:0048168	regulation of neuronal synaptic plasticity	4/655	56/18870	0.129287	0.822767	0.815767	4	23237
ARC	GO:0034764	positive regulation of transmembrane transport	10/655	217/18870	0.22327	0.824583	0.817568	10	23237
ARC	GO:0043270	positive regulation of monoatomic ion transport	9/655	214/18870	0.326306	0.824583	0.817568	9	23237
ARC	GO:0022604	regulation of cell morphogenesis	10/655	247/18870	0.355202	0.824583	0.817568	10	23237
ARC	GO:0002090	regulation of receptor internalization	3/655	63/18870	0.374683	0.824583	0.817568	3	23237
ARC	GO:0051259	protein complex oligomerization	10/655	255/18870	0.392482	0.824583	0.817568	10	23237
ARC	GO:0060996	dendritic spine development	4/655	95/18870	0.420423	0.824583	0.817568	4	23237
ARC	GO:0099072	regulation of postsynaptic membrane neurotransmitter receptor levels	3/655	88/18870	0.593561	0.849477	0.842251	3	23237
ARC	GO:0050806	positive regulation of synaptic transmission	5/655	174/18870	0.726227	0.87823	0.870758	5	23237
ARC	GO:0048813	dendrite morphogenesis	8/655	139/18870	0.111199	0.812749	0.805835	8	23237
ARC	GO:0007613	memory	6/655	123/18870	0.255684	0.824583	0.817568	6	23237
ARC	GO:0032412	regulation of monoatomic ion transmembrane transporter activity	9/655	231/18870	0.41002	0.824583	0.817568	9	23237
ARC	GO:0022898	regulation of transmembrane transporter activity	9/655	239/18870	0.449645	0.824583	0.817568	9	23237
ARC	GO:0048167	regulation of synaptic plasticity	8/655	214/18870	0.466262	0.827071	0.820035	8	23237
ARC	GO:0048259	regulation of receptor-mediated endocytosis	4/655	115/18870	0.568941	0.843346	0.836171	4	23237
ARC	GO:0032409	regulation of transporter activity	9/655	271/18870	0.600982	0.849477	0.842251	9	23237
ARC	GO:0099003	vesicle-mediated transport in synapse	7/655	220/18870	0.645363	0.857506	0.850211	7	23237
ARC	GO:0031503	protein-containing complex localization	5/655	188/18870	0.785505	0.899193	0.891543	5	23237
ARC	GO:0009952	anterior/posterior pattern specification	10/655	219/18870	0.231446	0.824583	0.817568	10	23237
ARC	GO:0031623	receptor internalization	5/655	128/18870	0.458809	0.827071	0.820035	5	23237
ARC	GO:0030100	regulation of endocytosis	10/655	291/18870	0.558094	0.840643	0.833491	10	23237
ARC	GO:0099175	regulation of postsynapse organization	9/655	103/18870	0.0096014	0.649957	0.644428	9	23237
ARC	GO:0007612	learning	9/655	150/18870	0.0779892	0.812749	0.805835	9	23237
ARC	GO:0034765	regulation of monoatomic ion transmembrane transport	17/655	454/18870	0.409347	0.824583	0.817568	17	23237
ARC	GO:0006898	receptor-mediated endocytosis	6/655	258/18870	0.887525	0.937101	0.929129	6	23237
ARC	GO:0007611	learning or memory	13/655	274/18870	0.159172	0.824583	0.817568	13	23237
ARC	GO:0050890	cognition	13/655	317/18870	0.308748	0.824583	0.817568	13	23237
ARC	GO:0050807	regulation of synapse organization	15/655	244/18870	0.0236536	0.73761	0.731335	15	23237
ARC	GO:0016358	dendrite development	12/655	233/18870	0.113156	0.812749	0.805835	12	23237
ARC	GO:0003002	regionalization	18/655	430/18870	0.23971	0.824583	0.817568	18	23237
ARC	GO:0050803	regulation of synapse structure or activity	16/655	250/18870	0.0141338	0.669968	0.664268	16	23237
ARC	GO:0099173	postsynapse organization	15/655	196/18870	0.00356861	0.517115	0.512716	15	23237
ARC	GO:0010975	regulation of neuron projection development	26/655	453/18870	0.00874541	0.614878	0.609647	26	23237
ARC	GO:0050804	modulation of chemical synaptic transmission	19/655	489/18870	0.339691	0.824583	0.817568	19	23237
ARC	GO:0099177	regulation of trans-synaptic signaling	19/655	490/18870	0.342935	0.824583	0.817568	19	23237
ARC	GO:0007389	pattern specification process	22/655	475/18870	0.104864	0.812749	0.805835	22	23237
ARC	GO:0050808	synapse organization	27/655	483/18870	0.0106018	0.664039	0.65839	27	23237
ARFRP1	GO:0034067	protein localization to Golgi apparatus	1/655	30/18870	0.653775	0.857506	0.850211	1	10139
ARFRP1	GO:0043001	Golgi to plasma membrane protein transport	1/655	38/18870	0.739148	0.879147	0.871668	1	10139
ARFRP1	GO:0006893	Golgi to plasma membrane transport	1/655	57/18870	0.866911	0.927908	0.920014	1	10139
ARFRP1	GO:0006892	post-Golgi vesicle-mediated transport	3/655	102/18870	0.692281	0.865984	0.858617	3	10139
ARFRP1	GO:0061951	establishment of protein localization to plasma membrane	4/655	62/18870	0.168088	0.824583	0.817568	4	10139
ARFRP1	GO:0042147	retrograde transport, endosome to Golgi	4/655	98/18870	0.44377	0.824583	0.817568	4	10139
ARFRP1	GO:0098876	vesicle-mediated transport to the plasma membrane	4/655	150/18870	0.768936	0.894072	0.886466	4	10139
ARFRP1	GO:0048193	Golgi vesicle transport	5/655	294/18870	0.976949	0.986723	0.978329	5	10139
ARFRP1	GO:0007369	gastrulation	6/655	197/18870	0.683764	0.86225	0.854915	6	10139
ARFRP1	GO:0016482	cytosolic transport	7/655	182/18870	0.445653	0.824583	0.817568	7	10139
ARFRP1	GO:0016197	endosomal transport	10/655	253/18870	0.38313	0.824583	0.817568	10	10139
ARFRP1	GO:0072659	protein localization to plasma membrane	12/655	290/18870	0.307989	0.824583	0.817568	12	10139
ARFRP1	GO:1990778	protein localization to cell periphery	14/655	353/18870	0.343181	0.824583	0.817568	14	10139
ARFRP1	GO:0090150	establishment of protein localization to membrane	16/655	280/18870	0.0357679	0.801929	0.795107	16	10139
ARG2	GO:1900424	regulation of defense response to bacterium	4/655	20/18870	0.00447242	0.519359	0.514941	4	384
ARG2	GO:2000774	positive regulation of cellular senescence	2/655	19/18870	0.139672	0.824583	0.817568	2	384
ARG2	GO:0006591	ornithine metabolic process	1/655	10/18870	0.297679	0.824583	0.817568	1	384
ARG2	GO:0000050	urea cycle	1/655	11/18870	0.322071	0.824583	0.817568	1	384
ARG2	GO:0071609	chemokine (C-C motif) ligand 5 production	1/655	11/18870	0.322071	0.824583	0.817568	1	384
ARG2	GO:0071649	regulation of chemokine (C-C motif) ligand 5 production	1/655	11/18870	0.322071	0.824583	0.817568	1	384
ARG2	GO:2000562	negative regulation of CD4-positive, alpha-beta T cell proliferation	1/655	12/18870	0.345616	0.824583	0.817568	1	384
ARG2	GO:0019627	urea metabolic process	1/655	13/18870	0.368345	0.824583	0.817568	1	384
ARG2	GO:0071941	nitrogen cycle metabolic process	1/655	13/18870	0.368345	0.824583	0.817568	1	384
ARG2	GO:0002829	negative regulation of type 2 immune response	1/655	15/18870	0.411465	0.824583	0.817568	1	384
ARG2	GO:0032700	negative regulation of interleukin-17 production	1/655	22/18870	0.540518	0.833292	0.826203	1	384
ARG2	GO:0035739	CD4-positive, alpha-beta T cell proliferation	1/655	22/18870	0.540518	0.833292	0.826203	1	384
ARG2	GO:2000561	regulation of CD4-positive, alpha-beta T cell proliferation	1/655	22/18870	0.540518	0.833292	0.826203	1	384
ARG2	GO:0032682	negative regulation of chemokine production	1/655	31/18870	0.665812	0.857506	0.850211	1	384
ARG2	GO:0002828	regulation of type 2 immune response	1/655	34/18870	0.699474	0.866926	0.859551	1	384
ARG2	GO:0042092	type 2 immune response	1/655	42/18870	0.773592	0.894072	0.886466	1	384
ARG2	GO:0006525	arginine metabolic process	3/655	20/18870	0.0305715	0.780453	0.773813	3	384
ARG2	GO:0070229	negative regulation of lymphocyte apoptotic process	4/655	39/18870	0.0453552	0.801929	0.795107	4	384
ARG2	GO:2000107	negative regulation of leukocyte apoptotic process	5/655	59/18870	0.0535368	0.801929	0.795107	5	384
ARG2	GO:0006527	arginine catabolic process	2/655	11/18870	0.0537662	0.801929	0.795107	2	384
ARG2	GO:2000106	regulation of leukocyte apoptotic process	6/655	93/18870	0.10448	0.812749	0.805835	6	384
ARG2	GO:0046642	negative regulation of alpha-beta T cell proliferation	2/655	16/18870	0.10479	0.812749	0.805835	2	384
ARG2	GO:2000772	regulation of cellular senescence	4/655	54/18870	0.117283	0.812749	0.805835	4	384
ARG2	GO:0009064	glutamine family amino acid metabolic process	5/655	79/18870	0.139609	0.824583	0.817568	5	384
ARG2	GO:0070228	regulation of lymphocyte apoptotic process	4/655	60/18870	0.154721	0.824583	0.817568	4	384
ARG2	GO:0070227	lymphocyte apoptotic process	5/655	82/18870	0.155918	0.824583	0.817568	5	384
ARG2	GO:0032616	interleukin-13 production	2/655	21/18870	0.164113	0.824583	0.817568	2	384
ARG2	GO:0032656	regulation of interleukin-13 production	2/655	21/18870	0.164113	0.824583	0.817568	2	384
ARG2	GO:0070233	negative regulation of T cell apoptotic process	2/655	25/18870	0.214808	0.824583	0.817568	2	384
ARG2	GO:0046633	alpha-beta T cell proliferation	3/655	47/18870	0.222918	0.824583	0.817568	3	384
ARG2	GO:0009065	glutamine family amino acid catabolic process	2/655	27/18870	0.240677	0.824583	0.817568	2	384
ARG2	GO:0032720	negative regulation of tumor necrosis factor production	4/655	78/18870	0.286228	0.824583	0.817568	4	384
ARG2	GO:0032642	regulation of chemokine production	5/655	104/18870	0.293886	0.824583	0.817568	5	384
ARG2	GO:0032602	chemokine production	5/655	105/18870	0.300673	0.824583	0.817568	5	384
ARG2	GO:1901606	alpha-amino acid catabolic process	4/655	93/18870	0.404728	0.824583	0.817568	4	384
ARG2	GO:0070232	regulation of T cell apoptotic process	2/655	40/18870	0.406673	0.824583	0.817568	2	384
ARG2	GO:0046640	regulation of alpha-beta T cell proliferation	2/655	44/18870	0.454547	0.82547	0.818447	2	384
ARG2	GO:0032620	interleukin-17 production	2/655	48/18870	0.500128	0.830191	0.823128	2	384
ARG2	GO:0032660	regulation of interleukin-17 production	2/655	48/18870	0.500128	0.830191	0.823128	2	384
ARG2	GO:0009063	amino acid catabolic process	4/655	113/18870	0.555006	0.839207	0.832068	4	384
ARG2	GO:0070231	T cell apoptotic process	2/655	58/18870	0.602793	0.850054	0.842822	2	384
ARG2	GO:0001657	ureteric bud development	2/655	98/18870	0.858812	0.925484	0.91761	2	384
ARG2	GO:0072163	mesonephric epithelium development	2/655	99/18870	0.862648	0.925799	0.917923	2	384
ARG2	GO:0072164	mesonephric tubule development	2/655	99/18870	0.862648	0.925799	0.917923	2	384
ARG2	GO:0001823	mesonephros development	2/655	103/18870	0.877056	0.932084	0.924154	2	384
ARG2	GO:2000515	negative regulation of CD4-positive, alpha-beta T cell activation	4/655	35/18870	0.0321439	0.788856	0.782145	4	384
ARG2	GO:0071887	leukocyte apoptotic process	8/655	121/18870	0.0599552	0.805055	0.798207	8	384
ARG2	GO:1903426	regulation of reactive oxygen species biosynthetic process	4/655	44/18870	0.0655169	0.811364	0.804462	4	384
ARG2	GO:0032611	interleukin-1 beta production	7/655	111/18870	0.0916378	0.812749	0.805835	7	384
ARG2	GO:0032651	regulation of interleukin-1 beta production	7/655	111/18870	0.0916378	0.812749	0.805835	7	384
ARG2	GO:1903409	reactive oxygen species biosynthetic process	4/655	58/18870	0.141776	0.824583	0.817568	4	384
ARG2	GO:1903556	negative regulation of tumor necrosis factor superfamily cytokine production	5/655	80/18870	0.144959	0.824583	0.817568	5	384
ARG2	GO:0032612	interleukin-1 production	7/655	130/18870	0.166452	0.824583	0.817568	7	384
ARG2	GO:0032652	regulation of interleukin-1 production	7/655	130/18870	0.166452	0.824583	0.817568	7	384
ARG2	GO:0006809	nitric oxide biosynthetic process	4/655	73/18870	0.247673	0.824583	0.817568	4	384
ARG2	GO:0046209	nitric oxide metabolic process	4/655	78/18870	0.286228	0.824583	0.817568	4	384
ARG2	GO:2001057	reactive nitrogen species metabolic process	4/655	79/18870	0.294047	0.824583	0.817568	4	384
ARG2	GO:2000377	regulation of reactive oxygen species metabolic process	6/655	147/18870	0.402375	0.824583	0.817568	6	384
ARG2	GO:0046636	negative regulation of alpha-beta T cell activation	5/655	47/18870	0.0229072	0.735915	0.729654	5	384
ARG2	GO:0050672	negative regulation of lymphocyte proliferation	6/655	88/18870	0.0854388	0.812749	0.805835	6	384
ARG2	GO:0032945	negative regulation of mononuclear cell proliferation	6/655	89/18870	0.0890815	0.812749	0.805835	6	384
ARG2	GO:0042130	negative regulation of T cell proliferation	5/655	72/18870	0.104756	0.812749	0.805835	5	384
ARG2	GO:0070664	negative regulation of leukocyte proliferation	6/655	96/18870	0.116878	0.812749	0.805835	6	384
ARG2	GO:0090398	cellular senescence	6/655	110/18870	0.183471	0.824583	0.817568	6	384
ARG2	GO:1901605	alpha-amino acid metabolic process	10/655	207/18870	0.184226	0.824583	0.817568	10	384
ARG2	GO:0006520	amino acid metabolic process	11/655	291/18870	0.429864	0.824583	0.817568	11	384
ARG2	GO:0072073	kidney epithelium development	5/655	150/18870	0.599375	0.849477	0.842251	5	384
ARG2	GO:2000514	regulation of CD4-positive, alpha-beta T cell activation	7/655	78/18870	0.0185277	0.690501	0.684627	7	384
ARG2	GO:0050868	negative regulation of T cell activation	9/655	133/18870	0.0423212	0.801929	0.795107	9	384
ARG2	GO:1903038	negative regulation of leukocyte cell-cell adhesion	9/655	152/18870	0.0831133	0.812749	0.805835	9	384
ARG2	GO:0072593	reactive oxygen species metabolic process	10/655	234/18870	0.295964	0.824583	0.817568	10	384
ARG2	GO:0006941	striated muscle contraction	8/655	186/18870	0.319006	0.824583	0.817568	8	384
ARG2	GO:0042742	defense response to bacterium	8/655	330/18870	0.890166	0.938509	0.930524	8	384
ARG2	GO:0035710	CD4-positive, alpha-beta T cell activation	9/655	119/18870	0.0228546	0.735915	0.729654	9	384
ARG2	GO:0051250	negative regulation of lymphocyte activation	11/655	169/18870	0.0339502	0.801929	0.795107	11	384
ARG2	GO:0046634	regulation of alpha-beta T cell activation	8/655	116/18870	0.0490113	0.801929	0.795107	8	384
ARG2	GO:0032640	tumor necrosis factor production	11/655	186/18870	0.0600968	0.805055	0.798207	11	384
ARG2	GO:0032680	regulation of tumor necrosis factor production	11/655	186/18870	0.0600968	0.805055	0.798207	11	384
ARG2	GO:0071706	tumor necrosis factor superfamily cytokine production	11/655	191/18870	0.0697796	0.811364	0.804462	11	384
ARG2	GO:1903555	regulation of tumor necrosis factor superfamily cytokine production	11/655	191/18870	0.0697796	0.811364	0.804462	11	384
ARG2	GO:0002832	negative regulation of response to biotic stimulus	9/655	150/18870	0.0779892	0.812749	0.805835	9	384
ARG2	GO:0050866	negative regulation of cell activation	12/655	223/18870	0.0891075	0.812749	0.805835	12	384
ARG2	GO:0002695	negative regulation of leukocyte activation	11/655	202/18870	0.0944336	0.812749	0.805835	11	384
ARG2	GO:0022408	negative regulation of cell-cell adhesion	10/655	205/18870	0.176817	0.824583	0.817568	10	384
ARG2	GO:0016054	organic acid catabolic process	11/655	252/18870	0.260908	0.824583	0.817568	11	384
ARG2	GO:0046395	carboxylic acid catabolic process	11/655	252/18870	0.260908	0.824583	0.817568	11	384
ARG2	GO:0050777	negative regulation of immune response	9/655	205/18870	0.283348	0.824583	0.817568	9	384
ARG2	GO:0007162	negative regulation of cell adhesion	11/655	312/18870	0.52225	0.830191	0.823128	11	384
ARG2	GO:0031348	negative regulation of defense response	10/655	321/18870	0.680677	0.861648	0.854317	10	384
ARG2	GO:0044282	small molecule catabolic process	11/655	375/18870	0.756893	0.886267	0.878728	11	384
ARG2	GO:0046631	alpha-beta T cell activation	12/655	181/18870	0.0243351	0.740489	0.73419	12	384
ARG2	GO:0042129	regulation of T cell proliferation	9/655	182/18870	0.182848	0.824583	0.817568	9	384
ARG2	GO:0042098	T cell proliferation	10/655	213/18870	0.207271	0.824583	0.817568	10	384
ARG2	GO:0006936	muscle contraction	15/655	351/18870	0.240175	0.824583	0.817568	15	384
ARG2	GO:0050670	regulation of lymphocyte proliferation	10/655	238/18870	0.313942	0.824583	0.817568	10	384
ARG2	GO:0070663	regulation of leukocyte proliferation	11/655	267/18870	0.323929	0.824583	0.817568	11	384
ARG2	GO:0032944	regulation of mononuclear cell proliferation	10/655	242/18870	0.33216	0.824583	0.817568	10	384
ARG2	GO:0001822	kidney development	11/655	314/18870	0.530845	0.833292	0.826203	11	384
ARG2	GO:0072001	renal system development	11/655	324/18870	0.572995	0.843346	0.836171	11	384
ARG2	GO:0001818	negative regulation of cytokine production	11/655	381/18870	0.774439	0.894683	0.887072	11	384
ARG2	GO:0003012	muscle system process	19/655	452/18870	0.226823	0.824583	0.817568	19	384
ARG2	GO:0046651	lymphocyte proliferation	12/655	307/18870	0.378663	0.824583	0.817568	12	384
ARG2	GO:0032943	mononuclear cell proliferation	12/655	314/18870	0.408347	0.824583	0.817568	12	384
ARG2	GO:0070661	leukocyte proliferation	14/655	350/18870	0.331741	0.824583	0.817568	14	384
ARG2	GO:0032102	negative regulation of response to external stimulus	17/655	481/18870	0.504814	0.830191	0.823128	17	384
ARG2	GO:1903037	regulation of leukocyte cell-cell adhesion	16/655	382/18870	0.25526	0.824583	0.817568	16	384
ARG2	GO:0007159	leukocyte cell-cell adhesion	17/655	419/18870	0.288863	0.824583	0.817568	17	384
ARG2	GO:0022407	regulation of cell-cell adhesion	19/655	493/18870	0.352711	0.824583	0.817568	19	384
ARG2	GO:0050863	regulation of T cell activation	18/655	381/18870	0.116133	0.812749	0.805835	18	384
ARHGAP39	GO:0099173	postsynapse organization	15/655	196/18870	0.00356861	0.517115	0.512716	15	80728
ARHGAP39	GO:0050808	synapse organization	27/655	483/18870	0.0106018	0.664039	0.65839	27	80728
ARHGAP39	GO:0007264	small GTPase mediated signal transduction	22/655	491/18870	0.134027	0.824583	0.817568	22	80728
ARHGAP39	GO:0051056	regulation of small GTPase mediated signal transduction	13/655	295/18870	0.227165	0.824583	0.817568	13	80728
ARHGEF10L	GO:0051496	positive regulation of stress fiber assembly	1/655	51/18870	0.835387	0.918967	0.911149	1	55160
ARHGEF10L	GO:0032233	positive regulation of actin filament bundle assembly	1/655	61/18870	0.884502	0.934798	0.926845	1	55160
ARHGEF10L	GO:0032933	SREBP signaling pathway	2/655	15/18870	0.0937708	0.812749	0.805835	2	55160
ARHGEF10L	GO:0071501	cellular response to sterol depletion	2/655	16/18870	0.10479	0.812749	0.805835	2	55160
ARHGEF10L	GO:0006991	response to sterol depletion	2/655	18/18870	0.127776	0.822767	0.815767	2	55160
ARHGEF10L	GO:0051492	regulation of stress fiber assembly	3/655	94/18870	0.638241	0.855202	0.847927	3	55160
ARHGEF10L	GO:0110020	regulation of actomyosin structure organization	3/655	105/18870	0.71091	0.871878	0.86446	3	55160
ARHGEF10L	GO:0032231	regulation of actin filament bundle assembly	3/655	107/18870	0.722841	0.87823	0.870758	3	55160
ARHGEF10L	GO:0030038	contractile actin filament bundle assembly	3/655	110/18870	0.740011	0.879147	0.871668	3	55160
ARHGEF10L	GO:0043149	stress fiber assembly	3/655	110/18870	0.740011	0.879147	0.871668	3	55160
ARHGEF10L	GO:0006984	ER-nucleus signaling pathway	4/655	46/18870	0.0746903	0.812749	0.805835	4	55160
ARHGEF10L	GO:1902905	positive regulation of supramolecular fiber organization	5/655	175/18870	0.730822	0.879147	0.871668	5	55160
ARHGEF10L	GO:0051495	positive regulation of cytoskeleton organization	6/655	184/18870	0.618965	0.85254	0.845287	6	55160
ARHGEF10L	GO:0051017	actin filament bundle assembly	6/655	161/18870	0.488362	0.828688	0.821638	6	55160
ARHGEF10L	GO:0061572	actin filament bundle organization	6/655	165/18870	0.512262	0.830191	0.823128	6	55160
ARHGEF10L	GO:0031032	actomyosin structure organization	10/655	208/18870	0.187983	0.824583	0.817568	10	55160
ARHGEF10L	GO:0110053	regulation of actin filament organization	10/655	273/18870	0.476589	0.828688	0.821638	10	55160
ARHGEF10L	GO:0051056	regulation of small GTPase mediated signal transduction	13/655	295/18870	0.227165	0.824583	0.817568	13	55160
ARHGEF10L	GO:0032956	regulation of actin cytoskeleton organization	15/655	337/18870	0.196001	0.824583	0.817568	15	55160
ARHGEF10L	GO:0032970	regulation of actin filament-based process	19/655	379/18870	0.070574	0.811364	0.804462	19	55160
ARHGEF10L	GO:1902903	regulation of supramolecular fiber organization	18/655	389/18870	0.133032	0.824583	0.817568	18	55160
ARHGEF10L	GO:0007015	actin filament organization	20/655	464/18870	0.18894	0.824583	0.817568	20	55160
ARHGEF10L	GO:0007264	small GTPase mediated signal transduction	22/655	491/18870	0.134027	0.824583	0.817568	22	55160
ARHGEF18	GO:0051497	negative regulation of stress fiber assembly	2/655	33/18870	0.318528	0.824583	0.817568	2	23370
ARHGEF18	GO:0032232	negative regulation of actin filament bundle assembly	2/655	36/18870	0.356859	0.824583	0.817568	2	23370
ARHGEF18	GO:0051492	regulation of stress fiber assembly	3/655	94/18870	0.638241	0.855202	0.847927	3	23370
ARHGEF18	GO:0110020	regulation of actomyosin structure organization	3/655	105/18870	0.71091	0.871878	0.86446	3	23370
ARHGEF18	GO:0032231	regulation of actin filament bundle assembly	3/655	107/18870	0.722841	0.87823	0.870758	3	23370
ARHGEF18	GO:0030038	contractile actin filament bundle assembly	3/655	110/18870	0.740011	0.879147	0.871668	3	23370
ARHGEF18	GO:0043149	stress fiber assembly	3/655	110/18870	0.740011	0.879147	0.871668	3	23370
ARHGEF18	GO:0150105	protein localization to cell-cell junction	2/655	22/18870	0.176599	0.824583	0.817568	2	23370
ARHGEF18	GO:0035023	regulation of Rho protein signal transduction	2/655	83/18870	0.788366	0.899193	0.891543	2	23370
ARHGEF18	GO:0008360	regulation of cell shape	6/655	140/18870	0.35884	0.824583	0.817568	6	23370
ARHGEF18	GO:0051017	actin filament bundle assembly	6/655	161/18870	0.488362	0.828688	0.821638	6	23370
ARHGEF18	GO:0051494	negative regulation of cytoskeleton organization	6/655	163/18870	0.500362	0.830191	0.823128	6	23370
ARHGEF18	GO:0061572	actin filament bundle organization	6/655	165/18870	0.512262	0.830191	0.823128	6	23370
ARHGEF18	GO:1902904	negative regulation of supramolecular fiber organization	8/655	167/18870	0.224953	0.824583	0.817568	8	23370
ARHGEF18	GO:0007266	Rho protein signal transduction	5/655	137/18870	0.518538	0.830191	0.823128	5	23370
ARHGEF18	GO:0046578	regulation of Ras protein signal transduction	6/655	183/18870	0.613681	0.850054	0.842822	6	23370
ARHGEF18	GO:1902414	protein localization to cell junction	6/655	108/18870	0.173154	0.824583	0.817568	6	23370
ARHGEF18	GO:0031032	actomyosin structure organization	10/655	208/18870	0.187983	0.824583	0.817568	10	23370
ARHGEF18	GO:0110053	regulation of actin filament organization	10/655	273/18870	0.476589	0.828688	0.821638	10	23370
ARHGEF18	GO:0022604	regulation of cell morphogenesis	10/655	247/18870	0.355202	0.824583	0.817568	10	23370
ARHGEF18	GO:0032956	regulation of actin cytoskeleton organization	15/655	337/18870	0.196001	0.824583	0.817568	15	23370
ARHGEF18	GO:0032970	regulation of actin filament-based process	19/655	379/18870	0.070574	0.811364	0.804462	19	23370
ARHGEF18	GO:0010639	negative regulation of organelle organization	17/655	363/18870	0.131033	0.824583	0.817568	17	23370
ARHGEF18	GO:1902903	regulation of supramolecular fiber organization	18/655	389/18870	0.133032	0.824583	0.817568	18	23370
ARHGEF18	GO:0051056	regulation of small GTPase mediated signal transduction	13/655	295/18870	0.227165	0.824583	0.817568	13	23370
ARHGEF18	GO:0007265	Ras protein signal transduction	11/655	341/18870	0.640702	0.855202	0.847927	11	23370
ARHGEF18	GO:0007015	actin filament organization	20/655	464/18870	0.18894	0.824583	0.817568	20	23370
ARHGEF18	GO:0007264	small GTPase mediated signal transduction	22/655	491/18870	0.134027	0.824583	0.817568	22	23370
ARV1	GO:0032377	regulation of intracellular lipid transport	1/655	10/18870	0.297679	0.824583	0.817568	1	64801
ARV1	GO:0032371	regulation of sterol transport	4/655	80/18870	0.301894	0.824583	0.817568	4	64801
ARV1	GO:0032374	regulation of cholesterol transport	4/655	80/18870	0.301894	0.824583	0.817568	4	64801
ARV1	GO:0097035	regulation of membrane lipid distribution	3/655	62/18870	0.365171	0.824583	0.817568	3	64801
ARV1	GO:0090181	regulation of cholesterol metabolic process	2/655	41/18870	0.418839	0.824583	0.817568	2	64801
ARV1	GO:0019218	regulation of steroid metabolic process	4/655	104/18870	0.489527	0.828688	0.821638	4	64801
ARV1	GO:0008206	bile acid metabolic process	4/655	50/18870	0.0948508	0.812749	0.805835	4	64801
ARV1	GO:0032367	intracellular cholesterol transport	2/655	32/18870	0.305619	0.824583	0.817568	2	64801
ARV1	GO:0032366	intracellular sterol transport	2/655	35/18870	0.344158	0.824583	0.817568	2	64801
ARV1	GO:0006643	membrane lipid metabolic process	8/655	209/18870	0.440013	0.824583	0.817568	8	64801
ARV1	GO:0030301	cholesterol transport	5/655	128/18870	0.458809	0.827071	0.820035	5	64801
ARV1	GO:0006665	sphingolipid metabolic process	6/655	162/18870	0.494373	0.830191	0.823128	6	64801
ARV1	GO:0032365	intracellular lipid transport	2/655	51/18870	0.532668	0.833292	0.826203	2	64801
ARV1	GO:0015918	sterol transport	5/655	141/18870	0.544184	0.834912	0.827809	5	64801
ARV1	GO:0006694	steroid biosynthetic process	6/655	184/18870	0.618965	0.85254	0.845287	6	64801
ARV1	GO:0006695	cholesterol biosynthetic process	2/655	60/18870	0.62131	0.853125	0.845867	2	64801
ARV1	GO:1902653	secondary alcohol biosynthetic process	2/655	60/18870	0.62131	0.853125	0.845867	2	64801
ARV1	GO:0016126	sterol biosynthetic process	2/655	67/18870	0.680861	0.861648	0.854317	2	64801
ARV1	GO:0015850	organic hydroxy compound transport	7/655	308/18870	0.913408	0.947759	0.939696	7	64801
ARV1	GO:1905952	regulation of lipid localization	10/655	183/18870	0.105449	0.812749	0.805835	10	64801
ARV1	GO:0032368	regulation of lipid transport	8/655	153/18870	0.163444	0.824583	0.817568	8	64801
ARV1	GO:0008203	cholesterol metabolic process	6/655	140/18870	0.35884	0.824583	0.817568	6	64801
ARV1	GO:1902652	secondary alcohol metabolic process	6/655	150/18870	0.421001	0.824583	0.817568	6	64801
ARV1	GO:0016125	sterol metabolic process	6/655	154/18870	0.44571	0.824583	0.817568	6	64801
ARV1	GO:1901617	organic hydroxy compound biosynthetic process	9/655	251/18870	0.508243	0.830191	0.823128	9	64801
ARV1	GO:0046165	alcohol biosynthetic process	5/655	145/18870	0.569169	0.843346	0.836171	5	64801
ARV1	GO:0008202	steroid metabolic process	11/655	327/18870	0.585334	0.847356	0.840148	11	64801
ARV1	GO:0007009	plasma membrane organization	4/655	170/18870	0.845719	0.92154	0.9137	4	64801
ARV1	GO:0062012	regulation of small molecule metabolic process	14/655	337/18870	0.283342	0.824583	0.817568	14	64801
ARV1	GO:0019216	regulation of lipid metabolic process	15/655	342/18870	0.211319	0.824583	0.817568	15	64801
ARV1	GO:0006066	alcohol metabolic process	15/655	373/18870	0.31645	0.824583	0.817568	15	64801
ARV1	GO:0006869	lipid transport	16/655	453/18870	0.50782	0.830191	0.823128	16	64801
ARV1	GO:0032386	regulation of intracellular transport	20/655	336/18870	0.0139047	0.669968	0.664268	20	64801
ARVCF	GO:0007043	cell-cell junction assembly	3/655	157/18870	0.913198	0.947759	0.939696	3	421
ARVCF	GO:0045216	cell-cell junction organization	7/655	214/18870	0.616586	0.850054	0.842822	7	421
ARVCF	GO:0034329	cell junction assembly	15/655	446/18870	0.587066	0.847496	0.840286	15	421
ARVCF	GO:0008380	RNA splicing	19/655	478/18870	0.304544	0.824583	0.817568	19	421
ARX	GO:0072148	epithelial cell fate commitment	1/655	15/18870	0.411465	0.824583	0.817568	1	170302
ARX	GO:1904936	interneuron migration	1/655	15/18870	0.411465	0.824583	0.817568	1	170302
ARX	GO:0021889	olfactory bulb interneuron differentiation	2/655	11/18870	0.0537662	0.801929	0.795107	2	170302
ARX	GO:0021892	cerebral cortex GABAergic interneuron differentiation	2/655	11/18870	0.0537662	0.801929	0.795107	2	170302
ARX	GO:0097154	GABAergic neuron differentiation	2/655	20/18870	0.151795	0.824583	0.817568	2	170302
ARX	GO:0044241	lipid digestion	2/655	22/18870	0.176599	0.824583	0.817568	2	170302
ARX	GO:0021795	cerebral cortex cell migration	2/655	48/18870	0.500128	0.830191	0.823128	2	170302
ARX	GO:0021954	central nervous system neuron development	3/655	89/18870	0.601251	0.849477	0.842251	3	170302
ARX	GO:0022029	telencephalon cell migration	2/655	61/18870	0.630316	0.853681	0.846419	2	170302
ARX	GO:0021885	forebrain cell migration	2/655	64/18870	0.656331	0.857506	0.850211	2	170302
ARX	GO:0021846	cell proliferation in forebrain	3/655	27/18870	0.0657162	0.811364	0.804462	3	170302
ARX	GO:0046622	positive regulation of organ growth	3/655	51/18870	0.260211	0.824583	0.817568	3	170302
ARX	GO:0021895	cerebral cortex neuron differentiation	4/655	27/18870	0.0133784	0.669968	0.664268	4	170302
ARX	GO:0021772	olfactory bulb development	4/655	35/18870	0.0321439	0.788856	0.782145	4	170302
ARX	GO:0048857	neural nucleus development	4/655	67/18870	0.203139	0.824583	0.817568	4	170302
ARX	GO:0046620	regulation of organ growth	5/655	99/18870	0.260406	0.824583	0.817568	5	170302
ARX	GO:0007586	digestion	4/655	134/18870	0.688192	0.86225	0.854915	4	170302
ARX	GO:0001764	neuron migration	5/655	177/18870	0.739843	0.879147	0.871668	5	170302
ARX	GO:0021988	olfactory lobe development	5/655	37/18870	0.00862721	0.614878	0.609647	5	170302
ARX	GO:0048639	positive regulation of developmental growth	8/655	167/18870	0.224953	0.824583	0.817568	8	170302
ARX	GO:0021987	cerebral cortex development	6/655	127/18870	0.279329	0.824583	0.817568	6	170302
ARX	GO:0021536	diencephalon development	7/655	79/18870	0.0197419	0.690501	0.684627	7	170302
ARX	GO:0045927	positive regulation of growth	9/655	256/18870	0.532124	0.833292	0.826203	9	170302
ARX	GO:0021543	pallium development	8/655	191/18870	0.345015	0.824583	0.817568	8	170302
ARX	GO:0035265	organ growth	10/655	177/18870	0.0894667	0.812749	0.805835	10	170302
ARX	GO:0061351	neural precursor cell proliferation	9/655	166/18870	0.124475	0.822767	0.815767	9	170302
ARX	GO:0045165	cell fate commitment	9/655	286/18870	0.664521	0.857506	0.850211	9	170302
ARX	GO:0021953	central nervous system neuron differentiation	11/655	181/18870	0.0513434	0.801929	0.795107	11	170302
ARX	GO:0048638	regulation of developmental growth	16/655	328/18870	0.108779	0.812749	0.805835	16	170302
ARX	GO:0050678	regulation of epithelial cell proliferation	13/655	407/18870	0.659852	0.857506	0.850211	13	170302
ARX	GO:0050673	epithelial cell proliferation	14/655	480/18870	0.783881	0.898813	0.891166	14	170302
ARX	GO:0007411	axon guidance	16/655	233/18870	0.00753852	0.60178	0.596661	16	170302
ARX	GO:0097485	neuron projection guidance	16/655	233/18870	0.00753852	0.60178	0.596661	16	170302
ARX	GO:0021537	telencephalon development	17/655	276/18870	0.0164633	0.669968	0.664268	17	170302
ARX	GO:0007409	axonogenesis	26/655	448/18870	0.00763311	0.60178	0.596661	26	170302
ARX	GO:0030900	forebrain development	26/655	407/18870	0.00218799	0.517115	0.512716	26	170302
ASB3	GO:0055117	regulation of cardiac muscle contraction	4/655	78/18870	0.286228	0.824583	0.817568	4	51130
ASB3	GO:0006942	regulation of striated muscle contraction	5/655	99/18870	0.260406	0.824583	0.817568	5	51130
ASB3	GO:0060048	cardiac muscle contraction	5/655	139/18870	0.53144	0.833292	0.826203	5	51130
ASB3	GO:0006937	regulation of muscle contraction	8/655	170/18870	0.239126	0.824583	0.817568	8	51130
ASB3	GO:0006941	striated muscle contraction	8/655	186/18870	0.319006	0.824583	0.817568	8	51130
ASB3	GO:0090257	regulation of muscle system process	10/655	247/18870	0.355202	0.824583	0.817568	10	51130
ASB3	GO:0008016	regulation of heart contraction	8/655	208/18870	0.43474	0.824583	0.817568	8	51130
ASB3	GO:1903522	regulation of blood circulation	9/655	258/18870	0.541562	0.834027	0.826932	9	51130
ASB3	GO:0003012	muscle system process	19/655	452/18870	0.226823	0.824583	0.817568	19	51130
ASB3	GO:0006936	muscle contraction	15/655	351/18870	0.240175	0.824583	0.817568	15	51130
ASB3	GO:0060047	heart contraction	10/655	243/18870	0.336747	0.824583	0.817568	10	51130
ASB3	GO:0003015	heart process	10/655	255/18870	0.392482	0.824583	0.817568	10	51130
ASB3	GO:0072659	protein localization to plasma membrane	12/655	290/18870	0.307989	0.824583	0.817568	12	51130
ASB3	GO:1990778	protein localization to cell periphery	14/655	353/18870	0.343181	0.824583	0.817568	14	51130
ASF1A	GO:0140861	DNA repair-dependent chromatin remodeling	2/655	20/18870	0.151795	0.824583	0.817568	2	25842
ASF1A	GO:0045005	DNA-templated DNA replication maintenance of fidelity	4/655	56/18870	0.129287	0.822767	0.815767	4	25842
ASF1A	GO:0006334	nucleosome assembly	6/655	118/18870	0.226965	0.824583	0.817568	6	25842
ASF1A	GO:0031297	replication fork processing	3/655	49/18870	0.241444	0.824583	0.817568	3	25842
ASF1A	GO:0034728	nucleosome organization	6/655	138/18870	0.346439	0.824583	0.817568	6	25842
ASF1A	GO:0065004	protein-DNA complex assembly	11/655	240/18870	0.21387	0.824583	0.817568	11	25842
ASF1A	GO:0001649	osteoblast differentiation	11/655	257/18870	0.281474	0.824583	0.817568	11	25842
ASF1A	GO:0042692	muscle cell differentiation	18/655	419/18870	0.20805	0.824583	0.817568	18	25842
ASF1A	GO:0006261	DNA-templated DNA replication	14/655	161/18870	0.0014851	0.490106	0.485936	14	25842
ASF1A	GO:0001503	ossification	19/655	444/18870	0.204849	0.824583	0.817568	19	25842
ASF1A	GO:0006260	DNA replication	24/655	278/18870	4.13823e-05	0.0612734	0.0607522	24	25842
ASMTL	GO:0032259	methylation	11/655	282/18870	0.389804	0.824583	0.817568	11	8623
ATAD3A	GO:0140374	antiviral innate immune response	3/655	48/18870	0.232147	0.824583	0.817568	3	55210
ATAD3A	GO:0051607	defense response to virus	12/655	334/18870	0.49305	0.830191	0.823128	12	55210
ATAD3A	GO:0140546	defense response to symbiont	12/655	335/18870	0.497235	0.830191	0.823128	12	55210
ATAD3A	GO:0009615	response to virus	16/655	436/18870	0.445993	0.824583	0.817568	16	55210
ATAD3A	GO:0001558	regulation of cell growth	21/655	417/18870	0.0574577	0.805055	0.798207	21	55210
ATAD3A	GO:0016049	cell growth	25/655	497/18870	0.0415287	0.801929	0.795107	25	55210
ATG101	GO:0010508	positive regulation of autophagy	8/655	150/18870	0.151402	0.824583	0.817568	8	60673
ATG101	GO:1903059	regulation of protein lipidation	1/655	11/18870	0.322071	0.824583	0.817568	1	60673
ATG101	GO:0050746	regulation of lipoprotein metabolic process	1/655	17/18870	0.451646	0.824583	0.817568	1	60673
ATG101	GO:0006497	protein lipidation	3/655	91/18870	0.61634	0.850054	0.842822	3	60673
ATG101	GO:0042158	lipoprotein biosynthetic process	3/655	97/18870	0.659251	0.857506	0.850211	3	60673
ATG101	GO:0000045	autophagosome assembly	5/655	114/18870	0.36256	0.824583	0.817568	5	60673
ATG101	GO:1905037	autophagosome organization	5/655	121/18870	0.410962	0.824583	0.817568	5	60673
ATG101	GO:0042157	lipoprotein metabolic process	5/655	135/18870	0.505489	0.830191	0.823128	5	60673
ATG101	GO:0007033	vacuole organization	8/655	232/18870	0.557886	0.840614	0.833463	8	60673
ATG101	GO:0031331	positive regulation of cellular catabolic process	11/655	396/18870	0.814347	0.910936	0.903187	11	60673
ATG101	GO:0016236	macroautophagy	15/655	331/18870	0.178344	0.824583	0.817568	15	60673
ATG101	GO:0010506	regulation of autophagy	21/655	355/18870	0.0127134	0.669968	0.664268	21	60673
ATG4A	GO:0000045	autophagosome assembly	5/655	114/18870	0.36256	0.824583	0.817568	5	115201
ATG4A	GO:1905037	autophagosome organization	5/655	121/18870	0.410962	0.824583	0.817568	5	115201
ATG4A	GO:0007033	vacuole organization	8/655	232/18870	0.557886	0.840614	0.833463	8	115201
ATG4A	GO:0016236	macroautophagy	15/655	331/18870	0.178344	0.824583	0.817568	15	115201
ATP2A1	GO:0051561	positive regulation of mitochondrial calcium ion concentration	1/655	11/18870	0.322071	0.824583	0.817568	1	487
ATP2A1	GO:0051657	maintenance of organelle location	1/655	13/18870	0.368345	0.824583	0.817568	1	487
ATP2A1	GO:0045989	positive regulation of striated muscle contraction	1/655	14/18870	0.390286	0.824583	0.817568	1	487
ATP2A1	GO:0032469	endoplasmic reticulum calcium ion homeostasis	1/655	26/18870	0.60114	0.849477	0.842251	1	487
ATP2A1	GO:0051560	mitochondrial calcium ion homeostasis	1/655	26/18870	0.60114	0.849477	0.842251	1	487
ATP2A1	GO:0090075	relaxation of muscle	1/655	34/18870	0.699474	0.866926	0.859551	1	487
ATP2A1	GO:0045933	positive regulation of muscle contraction	1/655	47/18870	0.810331	0.907816	0.900093	1	487
ATP2A1	GO:0014819	regulation of skeletal muscle contraction	2/655	18/18870	0.127776	0.822767	0.815767	2	487
ATP2A1	GO:1901021	positive regulation of calcium ion transmembrane transporter activity	2/655	30/18870	0.279679	0.824583	0.817568	2	487
ATP2A1	GO:0086004	regulation of cardiac muscle cell contraction	2/655	35/18870	0.344158	0.824583	0.817568	2	487
ATP2A1	GO:0070296	sarcoplasmic reticulum calcium ion transport	2/655	43/18870	0.442782	0.824583	0.817568	2	487
ATP2A1	GO:0070509	calcium ion import	2/655	48/18870	0.500128	0.830191	0.823128	2	487
ATP2A1	GO:0086003	cardiac muscle cell contraction	2/655	76/18870	0.745933	0.884171	0.876649	2	487
ATP2A1	GO:0032781	positive regulation of ATP-dependent activity	3/655	41/18870	0.169421	0.824583	0.817568	3	487
ATP2A1	GO:1903115	regulation of actin filament-based movement	3/655	41/18870	0.169421	0.824583	0.817568	3	487
ATP2A1	GO:0003009	skeletal muscle contraction	3/655	46/18870	0.213764	0.824583	0.817568	3	487
ATP2A1	GO:1901019	regulation of calcium ion transmembrane transporter activity	3/655	81/18870	0.537121	0.833292	0.826203	3	487
ATP2A1	GO:1903779	regulation of cardiac conduction	4/655	28/18870	0.0151894	0.669968	0.664268	4	487
ATP2A1	GO:0050881	musculoskeletal movement	4/655	59/18870	0.148194	0.824583	0.817568	4	487
ATP2A1	GO:0050879	multicellular organismal movement	4/655	60/18870	0.154721	0.824583	0.817568	4	487
ATP2A1	GO:0055117	regulation of cardiac muscle contraction	4/655	78/18870	0.286228	0.824583	0.817568	4	487
ATP2A1	GO:1904427	positive regulation of calcium ion transmembrane transport	4/655	84/18870	0.333477	0.824583	0.817568	4	487
ATP2A1	GO:0070252	actin-mediated cell contraction	4/655	105/18870	0.497006	0.830191	0.823128	4	487
ATP2A1	GO:0030048	actin filament-based movement	4/655	133/18870	0.682542	0.86225	0.854915	4	487
ATP2A1	GO:0051646	mitochondrion localization	5/655	50/18870	0.0290939	0.773315	0.766736	5	487
ATP2A1	GO:0032414	positive regulation of ion transmembrane transporter activity	5/655	85/18870	0.172968	0.824583	0.817568	5	487
ATP2A1	GO:0032411	positive regulation of transporter activity	5/655	94/18870	0.227917	0.824583	0.817568	5	487
ATP2A1	GO:0061337	cardiac conduction	5/655	97/18870	0.247273	0.824583	0.817568	5	487
ATP2A1	GO:0006942	regulation of striated muscle contraction	5/655	99/18870	0.260406	0.824583	0.817568	5	487
ATP2A1	GO:0051928	positive regulation of calcium ion transport	5/655	118/18870	0.390247	0.824583	0.817568	5	487
ATP2A1	GO:0060048	cardiac muscle contraction	5/655	139/18870	0.53144	0.833292	0.826203	5	487
ATP2A1	GO:0070059	intrinsic apoptotic signaling pathway in response to endoplasmic reticulum stress	6/655	65/18870	0.0250113	0.741343	0.735036	6	487
ATP2A1	GO:1904064	positive regulation of cation transmembrane transport	6/655	141/18870	0.365052	0.824583	0.817568	6	487
ATP2A1	GO:0043462	regulation of ATP-dependent activity	7/655	64/18870	0.00658025	0.584589	0.579616	7	487
ATP2A1	GO:1903169	regulation of calcium ion transmembrane transport	7/655	174/18870	0.400181	0.824583	0.817568	7	487
ATP2A1	GO:0051651	maintenance of location in cell	7/655	237/18870	0.719652	0.87541	0.867963	7	487
ATP2A1	GO:0034767	positive regulation of monoatomic ion transmembrane transport	8/655	158/18870	0.184455	0.824583	0.817568	8	487
ATP2A1	GO:0050905	neuromuscular process	8/655	163/18870	0.206558	0.824583	0.817568	8	487
ATP2A1	GO:0006937	regulation of muscle contraction	8/655	170/18870	0.239126	0.824583	0.817568	8	487
ATP2A1	GO:0006941	striated muscle contraction	8/655	186/18870	0.319006	0.824583	0.817568	8	487
ATP2A1	GO:0008016	regulation of heart contraction	8/655	208/18870	0.43474	0.824583	0.817568	8	487
ATP2A1	GO:0051924	regulation of calcium ion transport	8/655	251/18870	0.646569	0.857506	0.850211	8	487
ATP2A1	GO:0006874	intracellular calcium ion homeostasis	8/655	308/18870	0.842555	0.921376	0.913537	8	487
ATP2A1	GO:0008637	apoptotic mitochondrial changes	9/655	110/18870	0.0143805	0.669968	0.664268	9	487
ATP2A1	GO:0043270	positive regulation of monoatomic ion transport	9/655	214/18870	0.326306	0.824583	0.817568	9	487
ATP2A1	GO:0032412	regulation of monoatomic ion transmembrane transporter activity	9/655	231/18870	0.41002	0.824583	0.817568	9	487
ATP2A1	GO:0022898	regulation of transmembrane transporter activity	9/655	239/18870	0.449645	0.824583	0.817568	9	487
ATP2A1	GO:1903522	regulation of blood circulation	9/655	258/18870	0.541562	0.834027	0.826932	9	487
ATP2A1	GO:0032409	regulation of transporter activity	9/655	271/18870	0.600982	0.849477	0.842251	9	487
ATP2A1	GO:0055074	calcium ion homeostasis	9/655	331/18870	0.815697	0.911988	0.904229	9	487
ATP2A1	GO:0034764	positive regulation of transmembrane transport	10/655	217/18870	0.22327	0.824583	0.817568	10	487
ATP2A1	GO:0060047	heart contraction	10/655	243/18870	0.336747	0.824583	0.817568	10	487
ATP2A1	GO:0090257	regulation of muscle system process	10/655	247/18870	0.355202	0.824583	0.817568	10	487
ATP2A1	GO:0003015	heart process	10/655	255/18870	0.392482	0.824583	0.817568	10	487
ATP2A1	GO:1904062	regulation of monoatomic cation transmembrane transport	12/655	315/18870	0.412599	0.824583	0.817568	12	487
ATP2A1	GO:0070588	calcium ion transmembrane transport	12/655	352/18870	0.566826	0.843346	0.836171	12	487
ATP2A1	GO:0097193	intrinsic apoptotic signaling pathway	13/655	319/18870	0.316549	0.824583	0.817568	13	487
ATP2A1	GO:0010959	regulation of metal ion transport	13/655	398/18870	0.628301	0.853681	0.846419	13	487
ATP2A1	GO:0006816	calcium ion transport	13/655	445/18870	0.775402	0.894995	0.887381	13	487
ATP2A1	GO:0032388	positive regulation of intracellular transport	14/655	201/18870	0.0106493	0.664039	0.65839	14	487
ATP2A1	GO:0034976	response to endoplasmic reticulum stress	15/655	266/18870	0.0452554	0.801929	0.795107	15	487
ATP2A1	GO:0006936	muscle contraction	15/655	351/18870	0.240175	0.824583	0.817568	15	487
ATP2A1	GO:0051235	maintenance of location	16/655	350/18870	0.160725	0.824583	0.817568	16	487
ATP2A1	GO:0034765	regulation of monoatomic ion transmembrane transport	17/655	454/18870	0.409347	0.824583	0.817568	17	487
ATP2A1	GO:0032970	regulation of actin filament-based process	19/655	379/18870	0.070574	0.811364	0.804462	19	487
ATP2A1	GO:0003012	muscle system process	19/655	452/18870	0.226823	0.824583	0.817568	19	487
ATP2A1	GO:0032386	regulation of intracellular transport	20/655	336/18870	0.0139047	0.669968	0.664268	20	487
ATP5MF	GO:0042776	proton motive force-driven mitochondrial ATP synthesis	3/655	67/18870	0.412399	0.824583	0.817568	3	9551
ATP5MF	GO:0015986	proton motive force-driven ATP synthesis	3/655	76/18870	0.494192	0.830191	0.823128	3	9551
ATP5MF	GO:0006119	oxidative phosphorylation	6/655	148/18870	0.40859	0.824583	0.817568	6	9551
ATP5MF	GO:1902600	proton transmembrane transport	5/655	160/18870	0.656029	0.857506	0.850211	5	9551
ATP5MF	GO:0006754	ATP biosynthetic process	5/655	102/18870	0.280396	0.824583	0.817568	5	9551
ATP5MF	GO:0009206	purine ribonucleoside triphosphate biosynthetic process	5/655	113/18870	0.355641	0.824583	0.817568	5	9551
ATP5MF	GO:0009060	aerobic respiration	7/655	197/18870	0.528809	0.833292	0.826203	7	9551
ATP5MF	GO:0009145	purine nucleoside triphosphate biosynthetic process	6/655	114/18870	0.204799	0.824583	0.817568	6	9551
ATP5MF	GO:0009201	ribonucleoside triphosphate biosynthetic process	6/655	119/18870	0.232625	0.824583	0.817568	6	9551
ATP5MF	GO:0046034	ATP metabolic process	8/655	137/18870	0.104593	0.812749	0.805835	8	9551
ATP5MF	GO:0009142	nucleoside triphosphate biosynthetic process	7/655	127/18870	0.153179	0.824583	0.817568	7	9551
ATP5MF	GO:0009205	purine ribonucleoside triphosphate metabolic process	8/655	161/18870	0.197592	0.824583	0.817568	8	9551
ATP5MF	GO:0045333	cellular respiration	9/655	243/18870	0.469334	0.827071	0.820035	9	9551
ATP5MF	GO:0009144	purine nucleoside triphosphate metabolic process	9/655	167/18870	0.12779	0.822767	0.815767	9	9551
ATP5MF	GO:0009199	ribonucleoside triphosphate metabolic process	9/655	168/18870	0.131151	0.824583	0.817568	9	9551
ATP5MF	GO:0009152	purine ribonucleotide biosynthetic process	10/655	213/18870	0.207271	0.824583	0.817568	10	9551
ATP5MF	GO:0006164	purine nucleotide biosynthetic process	10/655	258/18870	0.406533	0.824583	0.817568	10	9551
ATP5MF	GO:0072522	purine-containing compound biosynthetic process	10/655	267/18870	0.448675	0.824583	0.817568	10	9551
ATP5MF	GO:0009141	nucleoside triphosphate metabolic process	11/655	184/18870	0.0564853	0.805055	0.798207	11	9551
ATP5MF	GO:0015980	energy derivation by oxidation of organic compounds	12/655	337/18870	0.50558	0.830191	0.823128	12	9551
ATP5MF	GO:0009260	ribonucleotide biosynthetic process	12/655	228/18870	0.100701	0.812749	0.805835	12	9551
ATP5MF	GO:0046390	ribose phosphate biosynthetic process	12/655	235/18870	0.118378	0.816513	0.809567	12	9551
ATP5MF	GO:0009165	nucleotide biosynthetic process	14/655	295/18870	0.148091	0.824583	0.817568	14	9551
ATP5MF	GO:1901293	nucleoside phosphate biosynthetic process	14/655	297/18870	0.153584	0.824583	0.817568	14	9551
ATP5MF	GO:0009150	purine ribonucleotide metabolic process	15/655	365/18870	0.287907	0.824583	0.817568	15	9551
ATP5MF	GO:0009259	ribonucleotide metabolic process	17/655	385/18870	0.185928	0.824583	0.817568	17	9551
ATP5MF	GO:0019693	ribose phosphate metabolic process	17/655	393/18870	0.208363	0.824583	0.817568	17	9551
ATP5MF	GO:0006163	purine nucleotide metabolic process	17/655	463/18870	0.441266	0.824583	0.817568	17	9551
ATP5MF	GO:0072521	purine-containing compound metabolic process	17/655	493/18870	0.546344	0.835984	0.828872	17	9551
AURKAIP1	GO:0045839	negative regulation of mitotic nuclear division	4/655	56/18870	0.129287	0.822767	0.815767	4	54998
AURKAIP1	GO:0051784	negative regulation of nuclear division	4/655	63/18870	0.17492	0.824583	0.817568	4	54998
AURKAIP1	GO:0007088	regulation of mitotic nuclear division	6/655	118/18870	0.226965	0.824583	0.817568	6	54998
AURKAIP1	GO:0032543	mitochondrial translation	6/655	130/18870	0.297378	0.824583	0.817568	6	54998
AURKAIP1	GO:0051783	regulation of nuclear division	7/655	146/18870	0.24476	0.824583	0.817568	7	54998
AURKAIP1	GO:0140053	mitochondrial gene expression	9/655	163/18870	0.114814	0.812749	0.805835	9	54998
AURKAIP1	GO:0140014	mitotic nuclear division	13/655	274/18870	0.159172	0.824583	0.817568	13	54998
AURKAIP1	GO:0045930	negative regulation of mitotic cell cycle	14/655	248/18870	0.0514178	0.801929	0.795107	14	54998
AURKAIP1	GO:0010948	negative regulation of cell cycle process	14/655	320/18870	0.224003	0.824583	0.817568	14	54998
AURKAIP1	GO:0010639	negative regulation of organelle organization	17/655	363/18870	0.131033	0.824583	0.817568	17	54998
AURKAIP1	GO:0000280	nuclear division	19/655	441/18870	0.196881	0.824583	0.817568	19	54998
AURKAIP1	GO:0048285	organelle fission	20/655	488/18870	0.253509	0.824583	0.817568	20	54998
AURKAIP1	GO:0045786	negative regulation of cell cycle	19/655	407/18870	0.11818	0.816513	0.809567	19	54998
AURKAIP1	GO:0045862	positive regulation of proteolysis	19/655	350/18870	0.037121	0.801929	0.795107	19	54998
AXIN1	GO:0034244	negative regulation of transcription elongation by RNA polymerase II	7/655	20/18870	3.07171e-06	0.0136445	0.0135285	7	8312
AXIN1	GO:0032785	negative regulation of DNA-templated transcription, elongation	7/655	23/18870	8.8697e-06	0.0196996	0.019532	7	8312
AXIN1	GO:0034243	regulation of transcription elongation by RNA polymerase II	10/655	87/18870	0.000855154	0.474825	0.470785	10	8312
AXIN1	GO:0032784	regulation of DNA-templated transcription elongation	10/655	105/18870	0.00354122	0.517115	0.512716	10	8312
AXIN1	GO:0032436	positive regulation of proteasomal ubiquitin-dependent protein catabolic process	9/655	93/18870	0.00498253	0.519359	0.514941	9	8312
AXIN1	GO:0032434	regulation of proteasomal ubiquitin-dependent protein catabolic process	11/655	143/18870	0.0112374	0.664039	0.65839	11	8312
AXIN1	GO:2000060	positive regulation of ubiquitin-dependent protein catabolic process	9/655	113/18870	0.0168925	0.669968	0.664268	9	8312
AXIN1	GO:1901800	positive regulation of proteasomal protein catabolic process	9/655	117/18870	0.0207218	0.71911	0.712992	9	8312
AXIN1	GO:0036342	post-anal tail morphogenesis	3/655	19/18870	0.0266567	0.741343	0.735036	3	8312
AXIN1	GO:0090100	positive regulation of transmembrane receptor protein serine/threonine kinase signaling pathway	8/655	104/18870	0.028299	0.771192	0.764631	8	8312
AXIN1	GO:0061136	regulation of proteasomal protein catabolic process	12/655	196/18870	0.0411626	0.801929	0.795107	12	8312
AXIN1	GO:2000058	regulation of ubiquitin-dependent protein catabolic process	11/655	178/18870	0.0465266	0.801929	0.795107	11	8312
AXIN1	GO:1903052	positive regulation of proteolysis involved in protein catabolic process	9/655	139/18870	0.053324	0.801929	0.795107	9	8312
AXIN1	GO:0009950	dorsal/ventral axis specification	2/655	12/18870	0.0630705	0.805055	0.798207	2	8312
AXIN1	GO:1903050	regulation of proteolysis involved in protein catabolic process	12/655	235/18870	0.118378	0.816513	0.809567	12	8312
AXIN1	GO:0071514	genomic imprinting	2/655	18/18870	0.127776	0.822767	0.815767	2	8312
AXIN1	GO:0009798	axis specification	5/655	98/18870	0.253819	0.824583	0.817568	5	8312
AXIN1	GO:0045732	positive regulation of protein catabolic process	9/655	210/18870	0.307039	0.824583	0.817568	9	8312
AXIN1	GO:1903322	positive regulation of protein modification by small protein conjugation or removal	6/655	132/18870	0.309534	0.824583	0.817568	6	8312
AXIN1	GO:0030511	positive regulation of transforming growth factor beta receptor signaling pathway	2/655	33/18870	0.318528	0.824583	0.817568	2	8312
AXIN1	GO:1903846	positive regulation of cellular response to transforming growth factor beta stimulus	2/655	33/18870	0.318528	0.824583	0.817568	2	8312
AXIN1	GO:0007498	mesoderm development	6/655	136/18870	0.334078	0.824583	0.817568	6	8312
AXIN1	GO:1903320	regulation of protein modification by small protein conjugation or removal	9/655	243/18870	0.469334	0.827071	0.820035	9	8312
AXIN1	GO:1901875	positive regulation of post-translational protein modification	6/655	159/18870	0.476271	0.828688	0.821638	6	8312
AXIN1	GO:0017015	regulation of transforming growth factor beta receptor signaling pathway	6/655	160/18870	0.482327	0.828688	0.821638	6	8312
AXIN1	GO:1903844	regulation of cellular response to transforming growth factor beta stimulus	6/655	163/18870	0.500362	0.830191	0.823128	6	8312
AXIN1	GO:1901873	regulation of post-translational protein modification	10/655	284/18870	0.526911	0.832636	0.825553	10	8312
AXIN1	GO:0031398	positive regulation of protein ubiquitination	4/655	110/18870	0.533662	0.833292	0.826203	4	8312
AXIN1	GO:0031396	regulation of protein ubiquitination	7/655	200/18870	0.544892	0.834912	0.827809	7	8312
AXIN1	GO:0007179	transforming growth factor beta receptor signaling pathway	7/655	229/18870	0.686071	0.86225	0.854915	7	8312
AXIN1	GO:0001707	mesoderm formation	2/655	75/18870	0.739308	0.879147	0.871668	2	8312
AXIN1	GO:0048332	mesoderm morphogenesis	2/655	77/18870	0.752413	0.886267	0.878728	2	8312
AXIN1	GO:0071560	cellular response to transforming growth factor beta stimulus	8/655	287/18870	0.783165	0.898223	0.890582	8	8312
AXIN1	GO:0007605	sensory perception of sound	4/655	158/18870	0.802693	0.905408	0.897705	4	8312
AXIN1	GO:0006913	nucleocytoplasmic transport	9/655	330/18870	0.813004	0.910122	0.90238	9	8312
AXIN1	GO:0051169	nuclear transport	9/655	330/18870	0.813004	0.910122	0.90238	9	8312
AXIN1	GO:0001704	formation of primary germ layer	3/655	128/18870	0.825846	0.913448	0.905677	3	8312
AXIN1	GO:0030178	negative regulation of Wnt signaling pathway	4/655	173/18870	0.855152	0.924352	0.916488	4	8312
AXIN1	GO:0060070	canonical Wnt signaling pathway	8/655	316/18870	0.861489	0.925799	0.917923	8	8312
AXIN1	GO:0090090	negative regulation of canonical Wnt signaling pathway	3/655	140/18870	0.868555	0.92922	0.921314	3	8312
AXIN1	GO:0016055	Wnt signaling pathway	12/655	459/18870	0.877033	0.932084	0.924154	12	8312
AXIN1	GO:0050954	sensory perception of mechanical stimulus	4/655	181/18870	0.877938	0.932084	0.924154	4	8312
AXIN1	GO:0198738	cell-cell signaling by wnt	12/655	461/18870	0.880464	0.932084	0.924154	12	8312
AXIN1	GO:0045599	negative regulation of fat cell differentiation	1/655	61/18870	0.884502	0.934798	0.926845	1	8312
AXIN1	GO:0060828	regulation of canonical Wnt signaling pathway	6/655	262/18870	0.895723	0.939734	0.931739	6	8312
AXIN1	GO:0030111	regulation of Wnt signaling pathway	8/655	338/18870	0.90421	0.944836	0.936798	8	8312
AXIN1	GO:0006368	transcription elongation by RNA polymerase II	12/655	116/18870	0.000707089	0.474825	0.470785	12	8312
AXIN1	GO:0006354	DNA-templated transcription elongation	12/655	135/18870	0.00262565	0.517115	0.512716	12	8312
AXIN1	GO:0032874	positive regulation of stress-activated MAPK cascade	11/655	122/18870	0.00348817	0.517115	0.512716	11	8312
AXIN1	GO:0070304	positive regulation of stress-activated protein kinase signaling cascade	11/655	124/18870	0.00395158	0.517115	0.512716	11	8312
AXIN1	GO:0032872	regulation of stress-activated MAPK cascade	14/655	186/18870	0.00553199	0.538419	0.533839	14	8312
AXIN1	GO:0070302	regulation of stress-activated protein kinase signaling cascade	14/655	189/18870	0.00635174	0.579452	0.574523	14	8312
AXIN1	GO:0051403	stress-activated MAPK cascade	15/655	230/18870	0.0146854	0.669968	0.664268	15	8312
AXIN1	GO:0046328	regulation of JNK cascade	10/655	132/18870	0.0167941	0.669968	0.664268	10	8312
AXIN1	GO:0031098	stress-activated protein kinase signaling cascade	15/655	238/18870	0.0194106	0.690501	0.684627	15	8312
AXIN1	GO:0007254	JNK cascade	11/655	163/18870	0.0270368	0.741343	0.735036	11	8312
AXIN1	GO:0046330	positive regulation of JNK cascade	7/655	88/18870	0.0332446	0.79823	0.791439	7	8312
AXIN1	GO:0045862	positive regulation of proteolysis	19/655	350/18870	0.037121	0.801929	0.795107	19	8312
AXIN1	GO:0031122	cytoplasmic microtubule organization	4/655	59/18870	0.148194	0.824583	0.817568	4	8312
AXIN1	GO:0090092	regulation of transmembrane receptor protein serine/threonine kinase signaling pathway	14/655	297/18870	0.153584	0.824583	0.817568	14	8312
AXIN1	GO:0007178	transmembrane receptor protein serine/threonine kinase signaling pathway	18/655	410/18870	0.183709	0.824583	0.817568	18	8312
AXIN1	GO:0010799	regulation of peptidyl-threonine phosphorylation	3/655	45/18870	0.204694	0.824583	0.817568	3	8312
AXIN1	GO:0045598	regulation of fat cell differentiation	7/655	146/18870	0.24476	0.824583	0.817568	7	8312
AXIN1	GO:0009953	dorsal/ventral pattern formation	5/655	97/18870	0.247273	0.824583	0.817568	5	8312
AXIN1	GO:0010800	positive regulation of peptidyl-threonine phosphorylation	2/655	29/18870	0.266675	0.824583	0.817568	2	8312
AXIN1	GO:0090287	regulation of cellular response to growth factor stimulus	13/655	357/18870	0.469936	0.827071	0.820035	13	8312
AXIN1	GO:0032147	activation of protein kinase activity	3/655	88/18870	0.593561	0.849477	0.842251	3	8312
AXIN1	GO:0043410	positive regulation of MAPK cascade	15/655	474/18870	0.679905	0.861648	0.854317	15	8312
AXIN1	GO:0007369	gastrulation	6/655	197/18870	0.683764	0.86225	0.854915	6	8312
AXIN1	GO:0071559	response to transforming growth factor beta	9/655	293/18870	0.692052	0.865942	0.858575	9	8312
AXIN1	GO:0033135	regulation of peptidyl-serine phosphorylation	4/655	138/18870	0.710078	0.871799	0.864382	4	8312
AXIN1	GO:0033138	positive regulation of peptidyl-serine phosphorylation	2/655	104/18870	0.880434	0.932084	0.924154	2	8312
AXIN1	GO:0042176	regulation of protein catabolic process	18/655	364/18870	0.0847808	0.812749	0.805835	18	8312
AXIN1	GO:0043161	proteasome-mediated ubiquitin-dependent protein catabolic process	21/655	458/18870	0.119475	0.818431	0.811468	21	8312
AXIN1	GO:0018209	peptidyl-serine modification	14/655	308/18870	0.185664	0.824583	0.817568	14	8312
AXIN1	GO:0001701	in utero embryonic development	17/655	392/18870	0.205492	0.824583	0.817568	17	8312
AXIN1	GO:0018105	peptidyl-serine phosphorylation	13/655	295/18870	0.227165	0.824583	0.817568	13	8312
AXIN1	GO:0003002	regionalization	18/655	430/18870	0.23971	0.824583	0.817568	18	8312
AXIN1	GO:0045444	fat cell differentiation	11/655	248/18870	0.244839	0.824583	0.817568	11	8312
AXIN1	GO:0018107	peptidyl-threonine phosphorylation	4/655	100/18870	0.459176	0.827071	0.820035	4	8312
AXIN1	GO:0018210	peptidyl-threonine modification	4/655	110/18870	0.533662	0.833292	0.826203	4	8312
AXIN1	GO:0040029	epigenetic regulation of gene expression	8/655	229/18870	0.543036	0.834027	0.826932	8	8312
AXIN1	GO:0045860	positive regulation of protein kinase activity	9/655	282/18870	0.648164	0.857506	0.850211	9	8312
AXIN1	GO:0007389	pattern specification process	22/655	475/18870	0.104864	0.812749	0.805835	22	8312
AXIN1	GO:0007281	germ cell development	16/655	359/18870	0.185215	0.824583	0.817568	16	8312
AXIN1	GO:0022412	cellular process involved in reproduction in multicellular organism	17/655	471/18870	0.46962	0.827071	0.820035	17	8312
AXIN1	GO:0033674	positive regulation of kinase activity	11/655	337/18870	0.62528	0.853681	0.846419	11	8312
AXIN1	GO:0051347	positive regulation of transferase activity	14/655	414/18870	0.57829	0.846102	0.838904	14	8312
BAHD1	GO:0031507	heterochromatin formation	3/655	91/18870	0.61634	0.850054	0.842822	3	22893
BAHD1	GO:0070828	heterochromatin organization	3/655	100/18870	0.679367	0.861648	0.854317	3	22893
BAHD1	GO:0045814	negative regulation of gene expression, epigenetic	3/655	120/18870	0.791188	0.900681	0.893018	3	22893
BAHD1	GO:0040029	epigenetic regulation of gene expression	8/655	229/18870	0.543036	0.834027	0.826932	8	22893
BBC3	GO:1901028	regulation of mitochondrial outer membrane permeabilization involved in apoptotic signaling pathway	4/655	26/18870	0.011711	0.664039	0.65839	4	27113
BBC3	GO:1901030	positive regulation of mitochondrial outer membrane permeabilization involved in apoptotic signaling pathway	2/655	12/18870	0.0630705	0.805055	0.798207	2	27113
BBC3	GO:1903749	positive regulation of establishment of protein localization to mitochondrion	3/655	38/18870	0.144268	0.824583	0.817568	3	27113
BBC3	GO:2001244	positive regulation of intrinsic apoptotic signaling pathway	4/655	64/18870	0.181846	0.824583	0.817568	4	27113
BBC3	GO:0090200	positive regulation of release of cytochrome c from mitochondria	2/655	25/18870	0.214808	0.824583	0.817568	2	27113
BBC3	GO:1903747	regulation of establishment of protein localization to mitochondrion	3/655	51/18870	0.260211	0.824583	0.817568	3	27113
BBC3	GO:0097194	execution phase of apoptosis	3/655	89/18870	0.601251	0.849477	0.842251	3	27113
BBC3	GO:0097345	mitochondrial outer membrane permeabilization	5/655	37/18870	0.00862721	0.614878	0.609647	5	27113
BBC3	GO:1902110	positive regulation of mitochondrial membrane permeability involved in apoptotic process	5/655	43/18870	0.0160836	0.669968	0.664268	5	27113
BBC3	GO:0051205	protein insertion into membrane	7/655	77/18870	0.0173668	0.675583	0.669835	7	27113
BBC3	GO:1902686	mitochondrial outer membrane permeabilization involved in programmed cell death	5/655	45/18870	0.0192979	0.690501	0.684627	5	27113
BBC3	GO:0035794	positive regulation of mitochondrial membrane permeability	5/655	47/18870	0.0229072	0.735915	0.729654	5	27113
BBC3	GO:1902108	regulation of mitochondrial membrane permeability involved in apoptotic process	5/655	49/18870	0.0269264	0.741343	0.735036	5	27113
BBC3	GO:1905710	positive regulation of membrane permeability	5/655	51/18870	0.0313685	0.786184	0.779495	5	27113
BBC3	GO:0051204	protein insertion into mitochondrial membrane	4/655	35/18870	0.0321439	0.788856	0.782145	4	27113
BBC3	GO:0090151	establishment of protein localization to mitochondrial membrane	4/655	38/18870	0.0418079	0.801929	0.795107	4	27113
BBC3	GO:0046902	regulation of mitochondrial membrane permeability	5/655	61/18870	0.0602011	0.805055	0.798207	5	27113
BBC3	GO:0090559	regulation of membrane permeability	5/655	75/18870	0.119116	0.818431	0.811468	5	27113
BBC3	GO:0070059	intrinsic apoptotic signaling pathway in response to endoplasmic reticulum stress	6/655	65/18870	0.0250113	0.741343	0.735036	6	27113
BBC3	GO:0090199	regulation of release of cytochrome c from mitochondria	4/655	45/18870	0.0700261	0.811364	0.804462	4	27113
BBC3	GO:0001836	release of cytochrome c from mitochondria	4/655	56/18870	0.129287	0.822767	0.815767	4	27113
BBC3	GO:0072655	establishment of protein localization to mitochondrion	6/655	124/18870	0.261545	0.824583	0.817568	6	27113
BBC3	GO:0010822	positive regulation of mitochondrion organization	4/655	75/18870	0.26297	0.824583	0.817568	4	27113
BBC3	GO:2001242	regulation of intrinsic apoptotic signaling pathway	8/655	190/18870	0.339787	0.824583	0.817568	8	27113
BBC3	GO:0007006	mitochondrial membrane organization	8/655	120/18870	0.0576533	0.805055	0.798207	8	27113
BBC3	GO:0070585	protein localization to mitochondrion	7/655	131/18870	0.170986	0.824583	0.817568	7	27113
BBC3	GO:1905475	regulation of protein localization to membrane	8/655	181/18870	0.293399	0.824583	0.817568	8	27113
BBC3	GO:1905477	positive regulation of protein localization to membrane	5/655	104/18870	0.293886	0.824583	0.817568	5	27113
BBC3	GO:0008637	apoptotic mitochondrial changes	9/655	110/18870	0.0143805	0.669968	0.664268	9	27113
BBC3	GO:0006919	activation of cysteine-type endopeptidase activity involved in apoptotic process	6/655	68/18870	0.0304139	0.780453	0.773813	6	27113
BBC3	GO:2001235	positive regulation of apoptotic signaling pathway	9/655	145/18870	0.0660436	0.811364	0.804462	9	27113
BBC3	GO:0043280	positive regulation of cysteine-type endopeptidase activity involved in apoptotic process	7/655	111/18870	0.0916378	0.812749	0.805835	7	27113
BBC3	GO:0006839	mitochondrial transport	10/655	190/18870	0.126035	0.822767	0.815767	10	27113
BBC3	GO:2001056	positive regulation of cysteine-type endopeptidase activity	7/655	129/18870	0.161972	0.824583	0.817568	7	27113
BBC3	GO:0010950	positive regulation of endopeptidase activity	8/655	156/18870	0.175914	0.824583	0.817568	8	27113
BBC3	GO:0010952	positive regulation of peptidase activity	8/655	170/18870	0.239126	0.824583	0.817568	8	27113
BBC3	GO:0097193	intrinsic apoptotic signaling pathway	13/655	319/18870	0.316549	0.824583	0.817568	13	27113
BBC3	GO:0010821	regulation of mitochondrion organization	9/655	152/18870	0.0831133	0.812749	0.805835	9	27113
BBC3	GO:0090316	positive regulation of intracellular protein transport	11/655	158/18870	0.0221033	0.735915	0.729654	11	27113
BBC3	GO:0043281	regulation of cysteine-type endopeptidase activity involved in apoptotic process	9/655	163/18870	0.114814	0.812749	0.805835	9	27113
BBC3	GO:0032388	positive regulation of intracellular transport	14/655	201/18870	0.0106493	0.664039	0.65839	14	27113
BBC3	GO:2000116	regulation of cysteine-type endopeptidase activity	10/655	195/18870	0.141984	0.824583	0.817568	10	27113
BBC3	GO:0052548	regulation of endopeptidase activity	12/655	288/18870	0.299892	0.824583	0.817568	12	27113
BBC3	GO:0052547	regulation of peptidase activity	12/655	312/18870	0.39985	0.824583	0.817568	12	27113
BBC3	GO:0090150	establishment of protein localization to membrane	16/655	280/18870	0.0357679	0.801929	0.795107	16	27113
BBC3	GO:0034976	response to endoplasmic reticulum stress	15/655	266/18870	0.0452554	0.801929	0.795107	15	27113
BBC3	GO:0033157	regulation of intracellular protein transport	13/655	226/18870	0.0522914	0.801929	0.795107	13	27113
BBC3	GO:0072594	establishment of protein localization to organelle	18/655	459/18870	0.331289	0.824583	0.817568	18	27113
BBC3	GO:0045862	positive regulation of proteolysis	19/655	350/18870	0.037121	0.801929	0.795107	19	27113
BBC3	GO:2001233	regulation of apoptotic signaling pathway	19/655	398/18870	0.101157	0.812749	0.805835	19	27113
BBC3	GO:0051222	positive regulation of protein transport	17/655	308/18870	0.0411068	0.801929	0.795107	17	27113
BBC3	GO:1904951	positive regulation of establishment of protein localization	17/655	324/18870	0.0604208	0.805055	0.798207	17	27113
BBC3	GO:0032386	regulation of intracellular transport	20/655	336/18870	0.0139047	0.669968	0.664268	20	27113
BBC3	GO:1903829	positive regulation of protein localization	28/655	476/18870	0.00481991	0.519359	0.514941	28	27113
BCL2L12	GO:2001233	regulation of apoptotic signaling pathway	19/655	398/18870	0.101157	0.812749	0.805835	19	83596
BCL2L12	GO:0043086	negative regulation of catalytic activity	20/655	480/18870	0.231036	0.824583	0.817568	20	83596
BCL2L12	GO:2000117	negative regulation of cysteine-type endopeptidase activity	3/655	65/18870	0.393617	0.824583	0.817568	3	83596
BCL2L12	GO:0045861	negative regulation of proteolysis	9/655	235/18870	0.429858	0.824583	0.817568	9	83596
BCL2L12	GO:0051346	negative regulation of hydrolase activity	8/655	218/18870	0.487076	0.828688	0.821638	8	83596
BCL2L12	GO:0097191	extrinsic apoptotic signaling pathway	8/655	229/18870	0.543036	0.834027	0.826932	8	83596
BCL2L12	GO:0043154	negative regulation of cysteine-type endopeptidase activity involved in apoptotic process	2/655	52/18870	0.543188	0.834027	0.826932	2	83596
BCL2L12	GO:2001236	regulation of extrinsic apoptotic signaling pathway	5/655	158/18870	0.645119	0.857506	0.850211	5	83596
BCL2L12	GO:0010951	negative regulation of endopeptidase activity	4/655	128/18870	0.653224	0.857506	0.850211	4	83596
BCL2L12	GO:0010955	negative regulation of protein processing	1/655	30/18870	0.653775	0.857506	0.850211	1	83596
BCL2L12	GO:1903318	negative regulation of protein maturation	1/655	30/18870	0.653775	0.857506	0.850211	1	83596
BCL2L12	GO:0010466	negative regulation of peptidase activity	4/655	137/18870	0.704714	0.870611	0.863204	4	83596
BCL2L12	GO:0016485	protein processing	6/655	245/18870	0.857039	0.924352	0.916488	6	83596
BCL2L12	GO:0070613	regulation of protein processing	1/655	67/18870	0.906631	0.945365	0.937322	1	83596
BCL2L12	GO:1903317	regulation of protein maturation	1/655	71/18870	0.918978	0.951095	0.943004	1	83596
BCL2L12	GO:0043281	regulation of cysteine-type endopeptidase activity involved in apoptotic process	9/655	163/18870	0.114814	0.812749	0.805835	9	83596
BCL2L12	GO:2000116	regulation of cysteine-type endopeptidase activity	10/655	195/18870	0.141984	0.824583	0.817568	10	83596
BCL2L12	GO:0052548	regulation of endopeptidase activity	12/655	288/18870	0.299892	0.824583	0.817568	12	83596
BCL2L12	GO:0052547	regulation of peptidase activity	12/655	312/18870	0.39985	0.824583	0.817568	12	83596
BCL7C	GO:2000819	regulation of nucleotide-excision repair	2/655	28/18870	0.253669	0.824583	0.817568	2	9274
BCL7C	GO:0070316	regulation of G0 to G1 transition	2/655	38/18870	0.38198	0.824583	0.817568	2	9274
BCL7C	GO:0045023	G0 to G1 transition	2/655	40/18870	0.406673	0.824583	0.817568	2	9274
BCL7C	GO:1902459	positive regulation of stem cell population maintenance	2/655	49/18870	0.511136	0.830191	0.823128	2	9274
BCL7C	GO:2000036	regulation of stem cell population maintenance	2/655	74/18870	0.732537	0.879147	0.871668	2	9274
BCL7C	GO:0006289	nucleotide-excision repair	4/655	85/18870	0.341403	0.824583	0.817568	4	9274
BCL7C	GO:0019827	stem cell population maintenance	7/655	183/18870	0.451303	0.824583	0.817568	7	9274
BCL7C	GO:0098727	maintenance of cell number	7/655	187/18870	0.473785	0.828688	0.821638	7	9274
BCL7C	GO:0030071	regulation of mitotic metaphase/anaphase transition	5/655	90/18870	0.202858	0.824583	0.817568	5	9274
BCL7C	GO:1902099	regulation of metaphase/anaphase transition of cell cycle	5/655	93/18870	0.221567	0.824583	0.817568	5	9274
BCL7C	GO:0007091	metaphase/anaphase transition of mitotic cell cycle	6/655	94/18870	0.108534	0.812749	0.805835	6	9274
BCL7C	GO:0044784	metaphase/anaphase transition of cell cycle	6/655	97/18870	0.121168	0.819219	0.81225	6	9274
BCL7C	GO:0033045	regulation of sister chromatid segregation	6/655	104/18870	0.153279	0.824583	0.817568	6	9274
BCL7C	GO:0051983	regulation of chromosome segregation	6/655	131/18870	0.303445	0.824583	0.817568	6	9274
BCL7C	GO:2000045	regulation of G1/S transition of mitotic cell cycle	7/655	183/18870	0.451303	0.824583	0.817568	7	9274
BCL7C	GO:2000781	positive regulation of double-strand break repair	7/655	86/18870	0.0298255	0.780453	0.773813	7	9274
BCL7C	GO:1902806	regulation of cell cycle G1/S phase transition	9/655	209/18870	0.302263	0.824583	0.817568	9	9274
BCL7C	GO:0045739	positive regulation of DNA repair	8/655	130/18870	0.0832543	0.812749	0.805835	8	9274
BCL7C	GO:0000082	G1/S transition of mitotic cell cycle	9/655	252/18870	0.513049	0.830191	0.823128	9	9274
BCL7C	GO:2000779	regulation of double-strand break repair	10/655	133/18870	0.0176165	0.675583	0.669835	10	9274
BCL7C	GO:0044843	cell cycle G1/S phase transition	11/655	279/18870	0.376497	0.824583	0.817568	11	9274
BCL7C	GO:0006282	regulation of DNA repair	11/655	215/18870	0.129533	0.823158	0.816155	11	9274
BCL7C	GO:0000819	sister chromatid segregation	11/655	225/18870	0.160771	0.824583	0.817568	11	9274
BCL7C	GO:0033044	regulation of chromosome organization	11/655	247/18870	0.240879	0.824583	0.817568	11	9274
BCL7C	GO:0098813	nuclear chromosome segregation	15/655	312/18870	0.128125	0.822767	0.815767	15	9274
BCL7C	GO:0006302	double-strand break repair	16/655	307/18870	0.0701992	0.811364	0.804462	16	9274
BCL7C	GO:1901990	regulation of mitotic cell cycle phase transition	16/655	355/18870	0.17411	0.824583	0.817568	16	9274
BCL7C	GO:0051054	positive regulation of DNA metabolic process	16/655	298/18870	0.0569126	0.805055	0.798207	16	9274
BCL7C	GO:1901987	regulation of cell cycle phase transition	20/655	456/18870	0.169466	0.824583	0.817568	20	9274
BCL7C	GO:0007059	chromosome segregation	23/655	424/18870	0.0237457	0.73761	0.731335	23	9274
BCL7C	GO:0044772	mitotic cell cycle phase transition	22/655	470/18870	0.0966528	0.812749	0.805835	22	9274
BEND6	GO:0045746	negative regulation of Notch signaling pathway	3/655	39/18870	0.15251	0.824583	0.817568	3	221336
BEND6	GO:0008593	regulation of Notch signaling pathway	6/655	98/18870	0.125534	0.822767	0.815767	6	221336
BEND6	GO:0045666	positive regulation of neuron differentiation	5/655	96/18870	0.240773	0.824583	0.817568	5	221336
BEND6	GO:0007219	Notch signaling pathway	9/655	181/18870	0.178883	0.824583	0.817568	9	221336
BEND6	GO:0045664	regulation of neuron differentiation	9/655	198/18870	0.251107	0.824583	0.817568	9	221336
BMAL2	GO:0042753	positive regulation of circadian rhythm	1/655	18/18870	0.470697	0.827071	0.820035	1	56938
BMAL2	GO:0032922	circadian regulation of gene expression	4/655	70/18870	0.22512	0.824583	0.817568	4	56938
BMAL2	GO:0009649	entrainment of circadian clock	5/655	30/18870	0.00344105	0.517115	0.512716	5	56938
BMAL2	GO:0042752	regulation of circadian rhythm	6/655	114/18870	0.204799	0.824583	0.817568	6	56938
BMAL2	GO:0007623	circadian rhythm	7/655	204/18870	0.56597	0.843346	0.836171	7	56938
BMAL2	GO:0048511	rhythmic process	12/655	296/18870	0.332601	0.824583	0.817568	12	56938
BMP6	GO:0032026	response to magnesium ion	3/655	19/18870	0.0266567	0.741343	0.735036	3	654
BMP6	GO:0034309	primary alcohol biosynthetic process	2/655	14/18870	0.083117	0.812749	0.805835	2	654
BMP6	GO:0042181	ketone biosynthetic process	4/655	48/18870	0.0844748	0.812749	0.805835	4	654
BMP6	GO:0090030	regulation of steroid hormone biosynthetic process	2/655	15/18870	0.0937708	0.812749	0.805835	2	654
BMP6	GO:0006700	C21-steroid hormone biosynthetic process	2/655	20/18870	0.151795	0.824583	0.817568	2	654
BMP6	GO:0032350	regulation of hormone metabolic process	3/655	39/18870	0.15251	0.824583	0.817568	3	654
BMP6	GO:0010566	regulation of ketone biosynthetic process	2/655	21/18870	0.164113	0.824583	0.817568	2	654
BMP6	GO:0042446	hormone biosynthetic process	4/655	66/18870	0.195959	0.824583	0.817568	4	654
BMP6	GO:0030539	male genitalia development	2/655	24/18870	0.20197	0.824583	0.817568	2	654
BMP6	GO:0046885	regulation of hormone biosynthetic process	2/655	24/18870	0.20197	0.824583	0.817568	2	654
BMP6	GO:0031018	endocrine pancreas development	3/655	46/18870	0.213764	0.824583	0.817568	3	654
BMP6	GO:0006879	intracellular iron ion homeostasis	4/655	73/18870	0.247673	0.824583	0.817568	4	654
BMP6	GO:0120255	olefinic compound biosynthetic process	2/655	28/18870	0.253669	0.824583	0.817568	2	654
BMP6	GO:0003309	type B pancreatic cell differentiation	2/655	30/18870	0.279679	0.824583	0.817568	2	654
BMP6	GO:0010039	response to iron ion	2/655	30/18870	0.279679	0.824583	0.817568	2	654
BMP6	GO:0031016	pancreas development	4/655	79/18870	0.294047	0.824583	0.817568	4	654
BMP6	GO:0031666	positive regulation of lipopolysaccharide-mediated signaling pathway	1/655	10/18870	0.297679	0.824583	0.817568	1	654
BMP6	GO:2000048	negative regulation of cell-cell adhesion mediated by cadherin	1/655	10/18870	0.297679	0.824583	0.817568	1	654
BMP6	GO:0001958	endochondral ossification	2/655	32/18870	0.305619	0.824583	0.817568	2	654
BMP6	GO:0036075	replacement ossification	2/655	32/18870	0.305619	0.824583	0.817568	2	654
BMP6	GO:0034308	primary alcohol metabolic process	5/655	106/18870	0.307484	0.824583	0.817568	5	654
BMP6	GO:0032342	aldosterone biosynthetic process	1/655	11/18870	0.322071	0.824583	0.817568	1	654
BMP6	GO:2000833	positive regulation of steroid hormone secretion	1/655	11/18870	0.322071	0.824583	0.817568	1	654
BMP6	GO:0006705	mineralocorticoid biosynthetic process	1/655	12/18870	0.345616	0.824583	0.817568	1	654
BMP6	GO:0060350	endochondral bone morphogenesis	3/655	61/18870	0.355634	0.824583	0.817568	3	654
BMP6	GO:0032341	aldosterone metabolic process	1/655	13/18870	0.368345	0.824583	0.817568	1	654
BMP6	GO:0008207	C21-steroid hormone metabolic process	2/655	37/18870	0.369469	0.824583	0.817568	2	654
BMP6	GO:0035883	enteroendocrine cell differentiation	2/655	37/18870	0.369469	0.824583	0.817568	2	654
BMP6	GO:0008212	mineralocorticoid metabolic process	1/655	14/18870	0.390286	0.824583	0.817568	1	654
BMP6	GO:0032352	positive regulation of hormone metabolic process	1/655	15/18870	0.411465	0.824583	0.817568	1	654
BMP6	GO:0046184	aldehyde biosynthetic process	1/655	16/18870	0.43191	0.824583	0.817568	1	654
BMP6	GO:0120178	steroid hormone biosynthetic process	2/655	44/18870	0.454547	0.82547	0.818447	2	654
BMP6	GO:0043117	positive regulation of vascular permeability	1/655	18/18870	0.470697	0.827071	0.820035	1	654
BMP6	GO:0048806	genitalia development	2/655	47/18870	0.488962	0.828688	0.821638	2	654
BMP6	GO:0045603	positive regulation of endothelial cell differentiation	1/655	19/18870	0.489087	0.828688	0.821638	1	654
BMP6	GO:0044331	cell-cell adhesion mediated by cadherin	2/655	48/18870	0.500128	0.830191	0.823128	2	654
BMP6	GO:0032526	response to retinoic acid	4/655	106/18870	0.504438	0.830191	0.823128	4	654
BMP6	GO:2000047	regulation of cell-cell adhesion mediated by cadherin	1/655	21/18870	0.523976	0.830191	0.823128	1	654
BMP6	GO:0001938	positive regulation of endothelial cell proliferation	4/655	111/18870	0.540833	0.833292	0.826203	4	654
BMP6	GO:1905954	positive regulation of lipid localization	4/655	111/18870	0.540833	0.833292	0.826203	4	654
BMP6	GO:0010893	positive regulation of steroid biosynthetic process	1/655	23/18870	0.556486	0.839207	0.832068	1	654
BMP6	GO:0003323	type B pancreatic cell development	1/655	24/18870	0.571899	0.843346	0.836171	1	654
BMP6	GO:1902930	regulation of alcohol biosynthetic process	2/655	55/18870	0.573748	0.843346	0.836171	2	654
BMP6	GO:0032370	positive regulation of lipid transport	3/655	86/18870	0.577897	0.845805	0.838609	3	654
BMP6	GO:0060586	multicellular organismal-level iron ion homeostasis	1/655	25/18870	0.586778	0.847356	0.840148	1	654
BMP6	GO:0042445	hormone metabolic process	8/655	241/18870	0.601134	0.849477	0.842251	8	654
BMP6	GO:0045940	positive regulation of steroid metabolic process	1/655	27/18870	0.615004	0.850054	0.842822	1	654
BMP6	GO:1902932	positive regulation of alcohol biosynthetic process	1/655	27/18870	0.615004	0.850054	0.842822	1	654
BMP6	GO:0001935	endothelial cell proliferation	6/655	202/18870	0.706676	0.871799	0.864382	6	654
BMP6	GO:0001936	regulation of endothelial cell proliferation	5/655	181/18870	0.757218	0.886314	0.878774	5	654
BMP6	GO:0050679	positive regulation of epithelial cell proliferation	6/655	218/18870	0.772241	0.894072	0.886466	6	654
BMP6	GO:0050810	regulation of steroid biosynthetic process	2/655	81/18870	0.776925	0.894995	0.887381	2	654
BMP6	GO:0045601	regulation of endothelial cell differentiation	1/655	47/18870	0.810331	0.907816	0.900093	1	654
BMP6	GO:0120254	olefinic compound metabolic process	4/655	162/18870	0.818013	0.912452	0.90469	4	654
BMP6	GO:0051384	response to glucocorticoid	3/655	127/18870	0.8218	0.912452	0.90469	3	654
BMP6	GO:0050731	positive regulation of peptidyl-tyrosine phosphorylation	4/655	168/18870	0.839147	0.920483	0.912652	4	654
BMP6	GO:0031960	response to corticosteroid	3/655	149/18870	0.894245	0.939507	0.931514	3	654
BMP6	GO:0006081	cellular aldehyde metabolic process	1/655	70/18870	0.916053	0.949174	0.941099	1	654
BMP6	GO:0030858	positive regulation of epithelial cell differentiation	1/655	72/18870	0.921801	0.95202	0.943921	1	654
BMP6	GO:0140962	multicellular organismal-level chemical homeostasis	1/655	73/18870	0.924525	0.953947	0.945832	1	654
BMP6	GO:0050730	regulation of peptidyl-tyrosine phosphorylation	4/655	231/18870	0.961435	0.977607	0.969291	4	654
BMP6	GO:0018108	peptidyl-tyrosine phosphorylation	4/655	276/18870	0.987571	0.99355	0.985097	4	654
BMP6	GO:0018212	peptidyl-tyrosine modification	4/655	278/18870	0.988201	0.993794	0.98534	4	654
BMP6	GO:0060391	positive regulation of SMAD protein signal transduction	3/655	26/18870	0.0599009	0.805055	0.798207	3	654
BMP6	GO:0031664	regulation of lipopolysaccharide-mediated signaling pathway	3/655	28/18870	0.0717794	0.811364	0.804462	3	654
BMP6	GO:0071222	cellular response to lipopolysaccharide	12/655	226/18870	0.0959597	0.812749	0.805835	12	654
BMP6	GO:0014823	response to activity	5/655	72/18870	0.104756	0.812749	0.805835	5	654
BMP6	GO:2000846	regulation of corticosteroid hormone secretion	2/655	16/18870	0.10479	0.812749	0.805835	2	654
BMP6	GO:0035270	endocrine system development	8/655	139/18870	0.111199	0.812749	0.805835	8	654
BMP6	GO:0060986	endocrine hormone secretion	4/655	56/18870	0.129287	0.822767	0.815767	4	654
BMP6	GO:0035930	corticosteroid hormone secretion	2/655	19/18870	0.139672	0.824583	0.817568	2	654
BMP6	GO:0031663	lipopolysaccharide-mediated signaling pathway	4/655	58/18870	0.141776	0.824583	0.817568	4	654
BMP6	GO:0032332	positive regulation of chondrocyte differentiation	2/655	20/18870	0.151795	0.824583	0.817568	2	654
BMP6	GO:0044060	regulation of endocrine process	3/655	39/18870	0.15251	0.824583	0.817568	3	654
BMP6	GO:0071248	cellular response to metal ion	10/655	200/18870	0.158926	0.824583	0.817568	10	654
BMP6	GO:2000831	regulation of steroid hormone secretion	2/655	22/18870	0.176599	0.824583	0.817568	2	654
BMP6	GO:0030501	positive regulation of bone mineralization	3/655	44/18870	0.195716	0.824583	0.817568	3	654
BMP6	GO:0050708	regulation of protein secretion	12/655	266/18870	0.215654	0.824583	0.817568	12	654
BMP6	GO:0032496	response to lipopolysaccharide	15/655	348/18870	0.230382	0.824583	0.817568	15	654
BMP6	GO:0010565	regulation of cellular ketone metabolic process	7/655	144/18870	0.234372	0.824583	0.817568	7	654
BMP6	GO:0050714	positive regulation of protein secretion	7/655	144/18870	0.234372	0.824583	0.817568	7	654
BMP6	GO:0035929	steroid hormone secretion	2/655	27/18870	0.240677	0.824583	0.817568	2	654
BMP6	GO:0045666	positive regulation of neuron differentiation	5/655	96/18870	0.240773	0.824583	0.817568	5	654
BMP6	GO:0045664	regulation of neuron differentiation	9/655	198/18870	0.251107	0.824583	0.817568	9	654
BMP6	GO:0030282	bone mineralization	6/655	123/18870	0.255684	0.824583	0.817568	6	654
BMP6	GO:0060349	bone morphogenesis	5/655	100/18870	0.267033	0.824583	0.817568	5	654
BMP6	GO:0045778	positive regulation of ossification	3/655	53/18870	0.279156	0.824583	0.817568	3	654
BMP6	GO:0060390	regulation of SMAD protein signal transduction	3/655	53/18870	0.279156	0.824583	0.817568	3	654
BMP6	GO:0070169	positive regulation of biomineral tissue development	3/655	54/18870	0.288678	0.824583	0.817568	3	654
BMP6	GO:0061036	positive regulation of cartilage development	2/655	32/18870	0.305619	0.824583	0.817568	2	654
BMP6	GO:0030500	regulation of bone mineralization	4/655	81/18870	0.309764	0.824583	0.817568	4	654
BMP6	GO:0034332	adherens junction organization	3/655	57/18870	0.317359	0.824583	0.817568	3	654
BMP6	GO:0071692	protein localization to extracellular region	15/655	377/18870	0.330997	0.824583	0.817568	15	654
BMP6	GO:0060395	SMAD protein signal transduction	4/655	84/18870	0.333477	0.824583	0.817568	4	654
BMP6	GO:0002068	glandular epithelial cell development	2/655	36/18870	0.356859	0.824583	0.817568	2	654
BMP6	GO:0042180	cellular ketone metabolic process	9/655	226/18870	0.385225	0.824583	0.817568	9	654
BMP6	GO:0050886	endocrine process	4/655	92/18870	0.396851	0.824583	0.817568	4	654
BMP6	GO:0009306	protein secretion	14/655	368/18870	0.401348	0.824583	0.817568	14	654
BMP6	GO:0035592	establishment of protein localization to extracellular region	14/655	369/18870	0.405263	0.824583	0.817568	14	654
BMP6	GO:0030278	regulation of ossification	5/655	121/18870	0.410962	0.824583	0.817568	5	654
BMP6	GO:0002067	glandular epithelial cell differentiation	3/655	73/18870	0.467507	0.827071	0.820035	3	654
BMP6	GO:0070167	regulation of biomineral tissue development	4/655	102/18870	0.474434	0.828688	0.821638	4	654
BMP6	GO:0045669	positive regulation of osteoblast differentiation	3/655	74/18870	0.476474	0.828688	0.821638	3	654
BMP6	GO:0046890	regulation of lipid biosynthetic process	7/655	189/18870	0.484939	0.828688	0.821638	7	654
BMP6	GO:0140353	lipid export from cell	2/655	47/18870	0.488962	0.828688	0.821638	2	654
BMP6	GO:0019218	regulation of steroid metabolic process	4/655	104/18870	0.489527	0.828688	0.821638	4	654
BMP6	GO:0043114	regulation of vascular permeability	2/655	50/18870	0.521983	0.830191	0.823128	2	654
BMP6	GO:0002066	columnar/cuboidal epithelial cell development	2/655	52/18870	0.543188	0.834027	0.826932	2	654
BMP6	GO:0046887	positive regulation of hormone secretion	5/655	141/18870	0.544184	0.834912	0.827809	5	654
BMP6	GO:0003158	endothelium development	5/655	143/18870	0.556764	0.839207	0.832068	5	654
BMP6	GO:0046661	male sex differentiation	6/655	174/18870	0.564376	0.843346	0.836171	6	654
BMP6	GO:0031214	biomineral tissue development	6/655	175/18870	0.570003	0.843346	0.836171	6	654
BMP6	GO:0046889	positive regulation of lipid biosynthetic process	3/655	90/18870	0.608844	0.850054	0.842822	3	654
BMP6	GO:0045446	endothelial cell differentiation	4/655	124/18870	0.628504	0.853681	0.846419	4	654
BMP6	GO:0050678	regulation of epithelial cell proliferation	13/655	407/18870	0.659852	0.857506	0.850211	13	654
BMP6	GO:0062013	positive regulation of small molecule metabolic process	4/655	147/18870	0.755165	0.886267	0.878728	4	654
BMP6	GO:0050673	epithelial cell proliferation	14/655	480/18870	0.783881	0.898813	0.891166	14	654
BMP6	GO:0002065	columnar/cuboidal epithelial cell differentiation	3/655	123/18870	0.804808	0.9062	0.898491	3	654
BMP6	GO:0030856	regulation of epithelial cell differentiation	3/655	171/18870	0.939089	0.962712	0.954522	3	654
BMP6	GO:0090100	positive regulation of transmembrane receptor protein serine/threonine kinase signaling pathway	8/655	104/18870	0.028299	0.771192	0.764631	8	654
BMP6	GO:0071219	cellular response to molecule of bacterial origin	13/655	239/18870	0.0742024	0.812749	0.805835	13	654
BMP6	GO:0071260	cellular response to mechanical stimulus	5/655	72/18870	0.104756	0.812749	0.805835	5	654
BMP6	GO:0071216	cellular response to biotic stimulus	13/655	265/18870	0.133735	0.824583	0.817568	13	654
BMP6	GO:0071241	cellular response to inorganic substance	11/655	229/18870	0.174235	0.824583	0.817568	11	654
BMP6	GO:0022408	negative regulation of cell-cell adhesion	10/655	205/18870	0.176817	0.824583	0.817568	10	654
BMP6	GO:0002237	response to molecule of bacterial origin	16/655	369/18870	0.21444	0.824583	0.817568	16	654
BMP6	GO:0030509	BMP signaling pathway	8/655	167/18870	0.224953	0.824583	0.817568	8	654
BMP6	GO:0061035	regulation of cartilage development	4/655	72/18870	0.240098	0.824583	0.817568	4	654
BMP6	GO:0048705	skeletal system morphogenesis	10/655	230/18870	0.278271	0.824583	0.817568	10	654
BMP6	GO:0032330	regulation of chondrocyte differentiation	3/655	53/18870	0.279156	0.824583	0.817568	3	654
BMP6	GO:0060348	bone development	9/655	215/18870	0.33116	0.824583	0.817568	9	654
BMP6	GO:0046883	regulation of hormone secretion	10/655	251/18870	0.373795	0.824583	0.817568	10	654
BMP6	GO:0046879	hormone secretion	12/655	308/18870	0.382892	0.824583	0.817568	12	654
BMP6	GO:0001654	eye development	15/655	391/18870	0.382969	0.824583	0.817568	15	654
BMP6	GO:0150063	visual system development	15/655	395/18870	0.398025	0.824583	0.817568	15	654
BMP6	GO:0048880	sensory system development	15/655	401/18870	0.420696	0.824583	0.817568	15	654
BMP6	GO:0003018	vascular process in circulatory system	10/655	269/18870	0.458005	0.827071	0.820035	10	654
BMP6	GO:0023061	signal release	17/655	484/18870	0.515283	0.830191	0.823128	17	654
BMP6	GO:0007162	negative regulation of cell adhesion	11/655	312/18870	0.52225	0.830191	0.823128	11	654
BMP6	GO:0001822	kidney development	11/655	314/18870	0.530845	0.833292	0.826203	11	654
BMP6	GO:0072001	renal system development	11/655	324/18870	0.572995	0.843346	0.836171	11	654
BMP6	GO:0045667	regulation of osteoblast differentiation	5/655	150/18870	0.599375	0.849477	0.842251	5	654
BMP6	GO:0009612	response to mechanical stimulus	7/655	213/18870	0.611669	0.850054	0.842822	7	654
BMP6	GO:0045216	cell-cell junction organization	7/655	214/18870	0.616586	0.850054	0.842822	7	654
BMP6	GO:0006694	steroid biosynthetic process	6/655	184/18870	0.618965	0.85254	0.845287	6	654
BMP6	GO:0048608	reproductive structure development	9/655	305/18870	0.735862	0.879147	0.871668	9	654
BMP6	GO:0007548	sex differentiation	7/655	288/18870	0.875992	0.932084	0.924154	7	654
BMP6	GO:0015850	organic hydroxy compound transport	7/655	308/18870	0.913408	0.947759	0.939696	7	654
BMP6	GO:0010038	response to metal ion	18/655	359/18870	0.0767356	0.812749	0.805835	18	654
BMP6	GO:1905952	regulation of lipid localization	10/655	183/18870	0.105449	0.812749	0.805835	10	654
BMP6	GO:0002062	chondrocyte differentiation	7/655	116/18870	0.109102	0.812749	0.805835	7	654
BMP6	GO:0090092	regulation of transmembrane receptor protein serine/threonine kinase signaling pathway	14/655	297/18870	0.153584	0.824583	0.817568	14	654
BMP6	GO:0032368	regulation of lipid transport	8/655	153/18870	0.163444	0.824583	0.817568	8	654
BMP6	GO:0071772	response to BMP	9/655	179/18870	0.171074	0.824583	0.817568	9	654
BMP6	GO:0071773	cellular response to BMP stimulus	9/655	179/18870	0.171074	0.824583	0.817568	9	654
BMP6	GO:0007178	transmembrane receptor protein serine/threonine kinase signaling pathway	18/655	410/18870	0.183709	0.824583	0.817568	18	654
BMP6	GO:0045834	positive regulation of lipid metabolic process	7/655	145/18870	0.239548	0.824583	0.817568	7	654
BMP6	GO:0009914	hormone transport	13/655	319/18870	0.316549	0.824583	0.817568	13	654
BMP6	GO:0051047	positive regulation of secretion	12/655	310/18870	0.391363	0.824583	0.817568	12	654
BMP6	GO:1903532	positive regulation of secretion by cell	11/655	288/18870	0.416503	0.824583	0.817568	11	654
BMP6	GO:0002064	epithelial cell development	8/655	214/18870	0.466262	0.827071	0.820035	8	654
BMP6	GO:1901617	organic hydroxy compound biosynthetic process	9/655	251/18870	0.508243	0.830191	0.823128	9	654
BMP6	GO:0046165	alcohol biosynthetic process	5/655	145/18870	0.569169	0.843346	0.836171	5	654
BMP6	GO:0008202	steroid metabolic process	11/655	327/18870	0.585334	0.847356	0.840148	11	654
BMP6	GO:0061458	reproductive system development	10/655	309/18870	0.634095	0.855202	0.847927	10	654
BMP6	GO:0051216	cartilage development	11/655	207/18870	0.107175	0.812749	0.805835	11	654
BMP6	GO:0001649	osteoblast differentiation	11/655	257/18870	0.281474	0.824583	0.817568	11	654
BMP6	GO:0062012	regulation of small molecule metabolic process	14/655	337/18870	0.283342	0.824583	0.817568	14	654
BMP6	GO:0022407	regulation of cell-cell adhesion	19/655	493/18870	0.352711	0.824583	0.817568	19	654
BMP6	GO:0061448	connective tissue development	11/655	285/18870	0.403144	0.824583	0.817568	11	654
BMP6	GO:0071496	cellular response to external stimulus	13/655	346/18870	0.425165	0.824583	0.817568	13	654
BMP6	GO:0051222	positive regulation of protein transport	17/655	308/18870	0.0411068	0.801929	0.795107	17	654
BMP6	GO:1904951	positive regulation of establishment of protein localization	17/655	324/18870	0.0604208	0.805055	0.798207	17	654
BMP6	GO:0019216	regulation of lipid metabolic process	15/655	342/18870	0.211319	0.824583	0.817568	15	654
BMP6	GO:0006066	alcohol metabolic process	15/655	373/18870	0.31645	0.824583	0.817568	15	654
BMP6	GO:0002833	positive regulation of response to biotic stimulus	23/655	369/18870	0.00514449	0.519359	0.514941	23	654
BMP6	GO:0071214	cellular response to abiotic stimulus	15/655	334/18870	0.187071	0.824583	0.817568	15	654
BMP6	GO:0104004	cellular response to environmental stimulus	15/655	334/18870	0.187071	0.824583	0.817568	15	654
BMP6	GO:0001503	ossification	19/655	444/18870	0.204849	0.824583	0.817568	19	654
BMP6	GO:0048545	response to steroid hormone	14/655	330/18870	0.25828	0.824583	0.817568	14	654
BMP6	GO:0006869	lipid transport	16/655	453/18870	0.50782	0.830191	0.823128	16	654
BMP6	GO:1903829	positive regulation of protein localization	28/655	476/18870	0.00481991	0.519359	0.514941	28	654
BOLA3	GO:0097428	protein maturation by iron-sulfur cluster transfer	1/655	17/18870	0.451646	0.824583	0.817568	1	388962
BOLA3	GO:0016226	iron-sulfur cluster assembly	2/655	30/18870	0.279679	0.824583	0.817568	2	388962
BOLA3	GO:0031163	metallo-sulfur cluster assembly	2/655	30/18870	0.279679	0.824583	0.817568	2	388962
BOLA3	GO:0045454	cell redox homeostasis	2/655	41/18870	0.418839	0.824583	0.817568	2	388962
BOLA3	GO:0006879	intracellular iron ion homeostasis	4/655	73/18870	0.247673	0.824583	0.817568	4	388962
BOLA3	GO:0006790	sulfur compound metabolic process	14/655	317/18870	0.214115	0.824583	0.817568	14	388962
BP	GO:0034244	negative regulation of transcription elongation by RNA polymerase II	7/655	20/18870	3.07171e-06	0.0136445	0.0135285	7
BP	GO:0032785	negative regulation of DNA-templated transcription, elongation	7/655	23/18870	8.8697e-06	0.0196996	0.019532	7
BP	GO:0006260	DNA replication	24/655	278/18870	4.13823e-05	0.0612734	0.0607522	24
BP	GO:1901798	positive regulation of signal transduction by p53 class mediator	6/655	30/18870	0.000497802	0.474825	0.470785	6
BP	GO:1900745	positive regulation of p38MAPK cascade	6/655	31/18870	0.000599347	0.474825	0.470785	6
BP	GO:0006368	transcription elongation by RNA polymerase II	12/655	116/18870	0.000707089	0.474825	0.470785	12
BP	GO:1900744	regulation of p38MAPK cascade	7/655	45/18870	0.000846289	0.474825	0.470785	7
BP	GO:0034243	regulation of transcription elongation by RNA polymerase II	10/655	87/18870	0.000855154	0.474825	0.470785	10
BP	GO:0030522	intracellular receptor signaling pathway	24/655	353/18870	0.00140827	0.490106	0.485936	24
BP	GO:0006261	DNA-templated DNA replication	14/655	161/18870	0.0014851	0.490106	0.485936	14
BP	GO:0002221	pattern recognition receptor signaling pathway	18/655	236/18870	0.0015488	0.490106	0.485936	18
BP	GO:0002218	activation of innate immune response	20/655	276/18870	0.00162274	0.490106	0.485936	20
BP	GO:0002753	cytosolic pattern recognition receptor signaling pathway	13/655	146/18870	0.00174859	0.490106	0.485936	13
BP	GO:0021534	cell proliferation in hindbrain	4/655	16/18870	0.00187569	0.490106	0.485936	4
BP	GO:0021924	cell proliferation in external granule layer	4/655	16/18870	0.00187569	0.490106	0.485936	4
BP	GO:0021930	cerebellar granule cell precursor proliferation	4/655	16/18870	0.00187569	0.490106	0.485936	4
BP	GO:0043517	positive regulation of DNA damage response, signal transduction by p53 class mediator	4/655	16/18870	0.00187569	0.490106	0.485936	4
BP	GO:0030900	forebrain development	26/655	407/18870	0.00218799	0.517115	0.512716	26
BP	GO:0035092	sperm DNA condensation	4/655	17/18870	0.00238607	0.517115	0.512716	4
BP	GO:0006354	DNA-templated transcription elongation	12/655	135/18870	0.00262565	0.517115	0.512716	12
BP	GO:0042481	regulation of odontogenesis	4/655	18/18870	0.00298442	0.517115	0.512716	4
BP	GO:0072331	signal transduction by p53 class mediator	14/655	175/18870	0.00322179	0.517115	0.512716	14
BP	GO:0009649	entrainment of circadian clock	5/655	30/18870	0.00344105	0.517115	0.512716	5
BP	GO:0038066	p38MAPK cascade	7/655	57/18870	0.00344674	0.517115	0.512716	7
BP	GO:0032874	positive regulation of stress-activated MAPK cascade	11/655	122/18870	0.00348817	0.517115	0.512716	11
BP	GO:0032784	regulation of DNA-templated transcription elongation	10/655	105/18870	0.00354122	0.517115	0.512716	10
BP	GO:0099173	postsynapse organization	15/655	196/18870	0.00356861	0.517115	0.512716	15
BP	GO:0002758	innate immune response-activating signaling pathway	18/655	255/18870	0.00358412	0.517115	0.512716	18
BP	GO:0046782	regulation of viral transcription	4/655	19/18870	0.00367764	0.517115	0.512716	4
BP	GO:0030330	DNA damage response, signal transduction by p53 class mediator	8/655	73/18870	0.00372627	0.517115	0.512716	8
BP	GO:0060338	regulation of type I interferon-mediated signaling pathway	6/655	44/18870	0.00392484	0.517115	0.512716	6
BP	GO:0070304	positive regulation of stress-activated protein kinase signaling cascade	11/655	124/18870	0.00395158	0.517115	0.512716	11
BP	GO:1901796	regulation of signal transduction by p53 class mediator	10/655	107/18870	0.00405636	0.517115	0.512716	10
BP	GO:0046777	protein autophosphorylation	15/655	199/18870	0.0041122	0.517115	0.512716	15
BP	GO:0015820	leucine transport	3/655	10/18870	0.00416159	0.517115	0.512716	3
BP	GO:0001755	neural crest cell migration	7/655	59/18870	0.00419094	0.517115	0.512716	7
BP	GO:0060340	positive regulation of type I interferon-mediated signaling pathway	4/655	20/18870	0.00447242	0.519359	0.514941	4
BP	GO:1900424	regulation of defense response to bacterium	4/655	20/18870	0.00447242	0.519359	0.514941	4
BP	GO:0062207	regulation of pattern recognition receptor signaling pathway	12/655	145/18870	0.00469916	0.519359	0.514941	12
BP	GO:1903829	positive regulation of protein localization	28/655	476/18870	0.00481991	0.519359	0.514941	28
BP	GO:0030517	negative regulation of axon extension	6/655	46/18870	0.00491292	0.519359	0.514941	6
BP	GO:0032436	positive regulation of proteasomal ubiquitin-dependent protein catabolic process	9/655	93/18870	0.00498253	0.519359	0.514941	9
BP	GO:0090497	mesenchymal cell migration	7/655	61/18870	0.0050507	0.519359	0.514941	7
BP	GO:0002833	positive regulation of response to biotic stimulus	23/655	369/18870	0.00514449	0.519359	0.514941	23
BP	GO:0032872	regulation of stress-activated MAPK cascade	14/655	186/18870	0.00553199	0.538419	0.533839	14
BP	GO:0021936	regulation of cerebellar granule cell precursor proliferation	3/655	11/18870	0.00557571	0.538419	0.533839	3
BP	GO:0030308	negative regulation of cell growth	14/655	189/18870	0.00635174	0.579452	0.574523	14
BP	GO:0070302	regulation of stress-activated protein kinase signaling cascade	14/655	189/18870	0.00635174	0.579452	0.574523	14
BP	GO:0007398	ectoderm development	4/655	22/18870	0.00639198	0.579452	0.574523	4
BP	GO:0043462	regulation of ATP-dependent activity	7/655	64/18870	0.00658025	0.584589	0.579616	7
BP	GO:0031109	microtubule polymerization or depolymerization	11/655	134/18870	0.00705487	0.60178	0.596661	11
BP	GO:0043248	proteasome assembly	3/655	12/18870	0.00724432	0.60178	0.596661	3
BP	GO:0046835	carbohydrate phosphorylation	4/655	23/18870	0.00752868	0.60178	0.596661	4
BP	GO:0007411	axon guidance	16/655	233/18870	0.00753852	0.60178	0.596661	16
BP	GO:0097485	neuron projection guidance	16/655	233/18870	0.00753852	0.60178	0.596661	16
BP	GO:0007409	axonogenesis	26/655	448/18870	0.00763311	0.60178	0.596661	26
BP	GO:0050771	negative regulation of axonogenesis	7/655	66/18870	0.00777554	0.60178	0.596661	7
BP	GO:0098781	ncRNA transcription	11/655	136/18870	0.00785755	0.60178	0.596661	11
BP	GO:0019083	viral transcription	6/655	51/18870	0.00816772	0.614878	0.609647	6
BP	GO:0021988	olfactory lobe development	5/655	37/18870	0.00862721	0.614878	0.609647	5
BP	GO:0045880	positive regulation of smoothened signaling pathway	5/655	37/18870	0.00862721	0.614878	0.609647	5
BP	GO:0097345	mitochondrial outer membrane permeabilization	5/655	37/18870	0.00862721	0.614878	0.609647	5
BP	GO:0010975	regulation of neuron projection development	26/655	453/18870	0.00874541	0.614878	0.609647	26
BP	GO:0045089	positive regulation of innate immune response	21/655	343/18870	0.00885911	0.614878	0.609647	21
BP	GO:0099175	regulation of postsynapse organization	9/655	103/18870	0.0096014	0.649957	0.644428	9
BP	GO:0043516	regulation of DNA damage response, signal transduction by p53 class mediator	5/655	38/18870	0.00965718	0.649957	0.644428	5
BP	GO:0035988	chondrocyte proliferation	4/655	25/18870	0.0101833	0.664039	0.65839	4
BP	GO:0050808	synapse organization	27/655	483/18870	0.0106018	0.664039	0.65839	27
BP	GO:0032388	positive regulation of intracellular transport	14/655	201/18870	0.0106493	0.664039	0.65839	14
BP	GO:0051703	biological process involved in intraspecies interaction between organisms	6/655	54/18870	0.0107377	0.664039	0.65839	6
BP	GO:0034470	ncRNA processing	25/655	439/18870	0.0109715	0.664039	0.65839	25
BP	GO:0032434	regulation of proteasomal ubiquitin-dependent protein catabolic process	11/655	143/18870	0.0112374	0.664039	0.65839	11
BP	GO:0001921	positive regulation of receptor recycling	3/655	14/18870	0.011383	0.664039	0.65839	3
BP	GO:0015803	branched-chain amino acid transport	3/655	14/18870	0.011383	0.664039	0.65839	3
BP	GO:0043144	sno(s)RNA processing	3/655	14/18870	0.011383	0.664039	0.65839	3
BP	GO:0051775	response to redox state	3/655	14/18870	0.011383	0.664039	0.65839	3
BP	GO:0010721	negative regulation of cell development	18/655	287/18870	0.0116948	0.664039	0.65839	18
BP	GO:1901028	regulation of mitochondrial outer membrane permeabilization involved in apoptotic signaling pathway	4/655	26/18870	0.011711	0.664039	0.65839	4
BP	GO:0001578	microtubule bundle formation	10/655	125/18870	0.0118098	0.664039	0.65839	10
BP	GO:0010506	regulation of autophagy	21/655	355/18870	0.0127134	0.669968	0.664268	21
BP	GO:0007289	spermatid nucleus differentiation	4/655	27/18870	0.0133784	0.669968	0.664268	4
BP	GO:0021895	cerebral cortex neuron differentiation	4/655	27/18870	0.0133784	0.669968	0.664268	4
BP	GO:0036010	protein localization to endosome	4/655	27/18870	0.0133784	0.669968	0.664268	4
BP	GO:0099560	synaptic membrane adhesion	4/655	27/18870	0.0133784	0.669968	0.664268	4
BP	GO:0045088	regulation of innate immune response	24/655	425/18870	0.0137515	0.669968	0.664268	24
BP	GO:0043113	receptor clustering	6/655	57/18870	0.0138333	0.669968	0.664268	6
BP	GO:0046148	pigment biosynthetic process	6/655	57/18870	0.0138333	0.669968	0.664268	6
BP	GO:0032688	negative regulation of interferon-beta production	3/655	15/18870	0.0138672	0.669968	0.664268	3
BP	GO:0032897	negative regulation of viral transcription	3/655	15/18870	0.0138672	0.669968	0.664268	3
BP	GO:0043374	CD8-positive, alpha-beta T cell differentiation	3/655	15/18870	0.0138672	0.669968	0.664268	3
BP	GO:0061684	chaperone-mediated autophagy	3/655	15/18870	0.0138672	0.669968	0.664268	3
BP	GO:0032386	regulation of intracellular transport	20/655	336/18870	0.0139047	0.669968	0.664268	20
BP	GO:0050803	regulation of synapse structure or activity	16/655	250/18870	0.0141338	0.669968	0.664268	16
BP	GO:0008637	apoptotic mitochondrial changes	9/655	110/18870	0.0143805	0.669968	0.664268	9
BP	GO:0140747	regulation of ncRNA transcription	8/655	92/18870	0.0146035	0.669968	0.664268	8
BP	GO:0051403	stress-activated MAPK cascade	15/655	230/18870	0.0146854	0.669968	0.664268	15
BP	GO:0050768	negative regulation of neurogenesis	11/655	149/18870	0.0149345	0.669968	0.664268	11
BP	GO:0046639	negative regulation of alpha-beta T cell differentiation	4/655	28/18870	0.0151894	0.669968	0.664268	4
BP	GO:0048843	negative regulation of axon extension involved in axon guidance	4/655	28/18870	0.0151894	0.669968	0.664268	4
BP	GO:1903779	regulation of cardiac conduction	4/655	28/18870	0.0151894	0.669968	0.664268	4
BP	GO:0072528	pyrimidine-containing compound biosynthetic process	5/655	43/18870	0.0160836	0.669968	0.664268	5
BP	GO:1902110	positive regulation of mitochondrial membrane permeability involved in apoptotic process	5/655	43/18870	0.0160836	0.669968	0.664268	5
BP	GO:0032608	interferon-beta production	6/655	59/18870	0.016213	0.669968	0.664268	6
BP	GO:0032648	regulation of interferon-beta production	6/655	59/18870	0.016213	0.669968	0.664268	6
BP	GO:0044380	protein localization to cytoskeleton	6/655	59/18870	0.016213	0.669968	0.664268	6
BP	GO:0021537	telencephalon development	17/655	276/18870	0.0164633	0.669968	0.664268	17
BP	GO:0002756	MyD88-independent toll-like receptor signaling pathway	3/655	16/18870	0.0166345	0.669968	0.664268	3
BP	GO:0009130	pyrimidine nucleoside monophosphate biosynthetic process	3/655	16/18870	0.0166345	0.669968	0.664268	3
BP	GO:0016074	sno(s)RNA metabolic process	3/655	16/18870	0.0166345	0.669968	0.664268	3
BP	GO:0090336	positive regulation of brown fat cell differentiation	3/655	16/18870	0.0166345	0.669968	0.664268	3
BP	GO:0046328	regulation of JNK cascade	10/655	132/18870	0.0167941	0.669968	0.664268	10
BP	GO:2000060	positive regulation of ubiquitin-dependent protein catabolic process	9/655	113/18870	0.0168925	0.669968	0.664268	9
BP	GO:0051205	protein insertion into membrane	7/655	77/18870	0.0173668	0.675583	0.669835	7
[truncated: 19,243 more rows]
