# Supplementary material for: Effect of the TLR9 signaling pathway on acyclovir infection with herpes simplex virus type 2 in HaCaT cells
Source: Front Microbiol. 2025 Mar 24;16:1560340. doi: 10.3389/fmicb.2025.1560340 (PMC11974507; doi:10.3389/fmicb.2025.1560340)
Supplement: Supplementary file 1 [file Data_Sheet_1.zip › 5 go and kegg/gene2GO_CC.xlsx]

## Sheet: Sheet1
SYMBOL	ID	Description	GeneRatio	BgRatio	pvalue	p.adjust	qvalue	Count	ENTREZID
ABCC6	GO:0016323	basolateral plasma membrane	8/697	249/19886	0.648402	0.901419	0.89816	8	368
ABCC6	GO:0009925	basal plasma membrane	8/697	282/19886	0.775854	0.947663	0.944237	8	368
ABCC6	GO:0045178	basal part of cell	8/697	301/19886	0.832097	0.961289	0.957813	8	368
ABHD17A	GO:0098845	postsynaptic endosome	2/697	14/19886	0.084524	0.874531	0.871368	2	81926
ABHD17A	GO:0055038	recycling endosome membrane	4/697	107/19886	0.519475	0.874531	0.871368	4	81926
ABHD17A	GO:0055037	recycling endosome	7/697	202/19886	0.565792	0.895695	0.892456	7	81926
ABHD17A	GO:0098839	postsynaptic density membrane	13/697	99/19886	4.16387e-05	0.00670829	0.00668403	13	81926
ABHD17A	GO:0099634	postsynaptic specialization membrane	14/697	122/19886	9.62885e-05	0.0084092	0.00837879	14	81926
ABHD17A	GO:0045211	postsynaptic membrane	20/697	275/19886	0.00174935	0.130951	0.130478	20	81926
ABHD17A	GO:0043197	dendritic spine	13/697	174/19886	0.00844808	0.308715	0.307599	13	81926
ABHD17A	GO:0044309	neuron spine	13/697	176/19886	0.00925333	0.308715	0.307599	13	81926
ABHD17A	GO:0016607	nuclear speck	20/697	417/19886	0.0982413	0.874531	0.871368	20	81926
ABHD17A	GO:0097060	synaptic membrane	25/697	393/19886	0.00317703	0.184974	0.184305	25	81926
ABHD17A	GO:0032279	asymmetric synapse	27/697	331/19886	4.53189e-05	0.00670829	0.00668403	27	81926
ABHD17A	GO:0014069	postsynaptic density	26/697	315/19886	5.12083e-05	0.00670829	0.00668403	26	81926
ABHD17A	GO:0099572	postsynaptic specialization	27/697	346/19886	9.6112e-05	0.0084092	0.00837879	27	81926
ABHD17A	GO:0098978	glutamatergic synapse	26/697	407/19886	0.00250985	0.164395	0.163801	26	81926
ABHD17A	GO:0098984	neuron to neuron synapse	29/697	362/19886	3.33775e-05	0.00670829	0.00668403	29	81926
ABHD17C	GO:0055038	recycling endosome membrane	4/697	107/19886	0.519475	0.874531	0.871368	4	58489
ABHD17C	GO:0055037	recycling endosome	7/697	202/19886	0.565792	0.895695	0.892456	7	58489
ABHD17C	GO:0043197	dendritic spine	13/697	174/19886	0.00844808	0.308715	0.307599	13	58489
ABHD17C	GO:0044309	neuron spine	13/697	176/19886	0.00925333	0.308715	0.307599	13	58489
ABHD17C	GO:0098839	postsynaptic density membrane	13/697	99/19886	4.16387e-05	0.00670829	0.00668403	13	58489
ABHD17C	GO:0099634	postsynaptic specialization membrane	14/697	122/19886	9.62885e-05	0.0084092	0.00837879	14	58489
ABHD17C	GO:0045211	postsynaptic membrane	20/697	275/19886	0.00174935	0.130951	0.130478	20	58489
ABHD17C	GO:0098978	glutamatergic synapse	26/697	407/19886	0.00250985	0.164395	0.163801	26	58489
ABHD17C	GO:0097060	synaptic membrane	25/697	393/19886	0.00317703	0.184974	0.184305	25	58489
ABHD17C	GO:0032279	asymmetric synapse	27/697	331/19886	4.53189e-05	0.00670829	0.00668403	27	58489
ABHD17C	GO:0014069	postsynaptic density	26/697	315/19886	5.12083e-05	0.00670829	0.00668403	26	58489
ABHD17C	GO:0099572	postsynaptic specialization	27/697	346/19886	9.6112e-05	0.0084092	0.00837879	27	58489
ABHD17C	GO:0098984	neuron to neuron synapse	29/697	362/19886	3.33775e-05	0.00670829	0.00668403	29	58489
ACAA1	GO:0005782	peroxisomal matrix	1/697	51/19886	0.83829	0.961289	0.957813	1	30
ACAA1	GO:0031907	microbody lumen	1/697	51/19886	0.83829	0.961289	0.957813	1	30
ACAA1	GO:0035580	specific granule lumen	3/697	62/19886	0.370931	0.874531	0.871368	3	30
ACAA1	GO:0005777	peroxisome	5/697	143/19886	0.565425	0.895695	0.892456	5	30
ACAA1	GO:0042579	microbody	5/697	143/19886	0.565425	0.895695	0.892456	5	30
ACAA1	GO:0042581	specific granule	8/697	160/19886	0.200106	0.874531	0.871368	8	30
ACAA1	GO:0034774	secretory granule lumen	12/697	322/19886	0.455684	0.874531	0.871368	12	30
ACAA1	GO:0060205	cytoplasmic vesicle lumen	12/697	325/19886	0.468501	0.874531	0.871368	12	30
ACAA1	GO:0031983	vesicle lumen	12/697	326/19886	0.472764	0.874531	0.871368	12	30
ACAP3	GO:0030426	growth cone	10/697	168/19886	0.0720026	0.874531	0.871368	10	116983
ACAP3	GO:0030427	site of polarized growth	10/697	173/19886	0.0837438	0.874531	0.871368	10	116983
ACAP3	GO:0150034	distal axon	17/697	276/19886	0.0179574	0.448079	0.446459	17	116983
ACSF3	GO:0005759	mitochondrial matrix	20/697	487/19886	0.264443	0.874531	0.871368	20	197322
ACTR10	GO:0005775	vacuolar lumen	13/697	176/19886	0.00925333	0.308715	0.307599	13	55860
ACTR10	GO:0035578	azurophil granule lumen	8/697	91/19886	0.0145011	0.422144	0.420617	8	55860
ACTR10	GO:0005766	primary lysosome	9/697	155/19886	0.0954154	0.874531	0.871368	9	55860
ACTR10	GO:0042582	azurophil granule	9/697	155/19886	0.0954154	0.874531	0.871368	9	55860
ACTR10	GO:1904813	ficolin-1-rich granule lumen	6/697	124/19886	0.268684	0.874531	0.871368	6	55860
ACTR10	GO:1904115	axon cytoplasm	3/697	63/19886	0.38052	0.874531	0.871368	3	55860
ACTR10	GO:0101002	ficolin-1-rich granule	9/697	185/19886	0.202451	0.874531	0.871368	9	55860
ACTR10	GO:0034774	secretory granule lumen	12/697	322/19886	0.455684	0.874531	0.871368	12	55860
ACTR10	GO:0060205	cytoplasmic vesicle lumen	12/697	325/19886	0.468501	0.874531	0.871368	12	55860
ACTR10	GO:0031983	vesicle lumen	12/697	326/19886	0.472764	0.874531	0.871368	12	55860
ACTR10	GO:0005875	microtubule associated complex	5/697	156/19886	0.642461	0.901419	0.89816	5	55860
ACTR10	GO:0120111	neuron projection cytoplasm	6/697	88/19886	0.0885537	0.874531	0.871368	6	55860
ACTR10	GO:0032838	plasma membrane bounded cell projection cytoplasm	10/697	253/19886	0.394679	0.874531	0.871368	10	55860
ACTR10	GO:0099568	cytoplasmic region	10/697	291/19886	0.570464	0.897667	0.894422	10	55860
ADAMTS7	GO:0005788	endoplasmic reticulum lumen	11/697	313/19886	0.539577	0.874531	0.871368	11	11173
ADAMTSL4	GO:0005614	interstitial matrix	1/697	11/19886	0.324679	0.874531	0.871368	1	54507
ADAMTSL4	GO:0062023	collagen-containing extracellular matrix	17/697	429/19886	0.336618	0.874531	0.871368	17	54507
ADAMTSL4	GO:0005788	endoplasmic reticulum lumen	11/697	313/19886	0.539577	0.874531	0.871368	11	54507
ADGB	GO:0031514	motile cilium	13/697	271/19886	0.158177	0.874531	0.871368	13	79747
ADGRA2	GO:0030175	filopodium	3/697	108/19886	0.734687	0.929253	0.925893	3	25960
ADGRA2	GO:1990909	Wnt signalosome	3/697	13/19886	0.00942642	0.308715	0.307599	3	25960
ADGRA2	GO:0098858	actin-based cell projection	8/697	227/19886	0.544078	0.874531	0.871368	8	25960
ADRM1	GO:1905369	endopeptidase complex	4/697	84/19886	0.339971	0.874531	0.871368	4	11047
ADRM1	GO:1905368	peptidase complex	5/697	120/19886	0.412137	0.874531	0.871368	5	11047
ADRM1	GO:0005838	proteasome regulatory particle	1/697	19/19886	0.492475	0.874531	0.871368	1	11047
ADRM1	GO:0022624	proteasome accessory complex	1/697	23/19886	0.560041	0.8947	0.891465	1	11047
ADRM1	GO:0000502	proteasome complex	2/697	60/19886	0.626624	0.901419	0.89816	2	11047
AEBP1	GO:0062023	collagen-containing extracellular matrix	17/697	429/19886	0.336618	0.874531	0.871368	17	165
AGER	GO:0001650	fibrillar center	11/697	150/19886	0.0166988	0.447306	0.445689	11	177
AGER	GO:0016324	apical plasma membrane	11/697	403/19886	0.839822	0.961289	0.957813	11	177
AGER	GO:0045177	apical part of cell	13/697	469/19886	0.842045	0.961289	0.957813	13	177
AGRN	GO:0043202	lysosomal lumen	4/697	98/19886	0.451153	0.874531	0.871368	4	375790
AGRN	GO:0005796	Golgi lumen	3/697	106/19886	0.723041	0.924726	0.921382	3	375790
AGRN	GO:0005604	basement membrane	4/697	90/19886	0.387993	0.874531	0.871368	4	375790
AGRN	GO:0005775	vacuolar lumen	13/697	176/19886	0.00925333	0.308715	0.307599	13	375790
AGRN	GO:0062023	collagen-containing extracellular matrix	17/697	429/19886	0.336618	0.874531	0.871368	17	375790
AJM1	GO:0043296	apical junction complex	4/697	150/19886	0.775411	0.947663	0.944237	4	389813
AJM1	GO:0016324	apical plasma membrane	11/697	403/19886	0.839822	0.961289	0.957813	11	389813
AJM1	GO:0005912	adherens junction	10/697	188/19886	0.125552	0.874531	0.871368	10	389813
AJM1	GO:0045177	apical part of cell	13/697	469/19886	0.842045	0.961289	0.957813	13	389813
AKAP17A	GO:0016607	nuclear speck	20/697	417/19886	0.0982413	0.874531	0.871368	20	8227
AKAP17A	GO:0005681	spliceosomal complex	9/697	205/19886	0.292783	0.874531	0.871368	9	8227
AKT2	GO:0005769	early endosome	15/697	427/19886	0.533718	0.874531	0.871368	15	208
AKT2	GO:0005938	cell cortex	11/697	305/19886	0.504788	0.874531	0.871368	11	208
AKT2	GO:0032587	ruffle membrane	3/697	100/19886	0.685719	0.911972	0.908674	3	208
AKT2	GO:0031256	leading edge membrane	5/697	179/19886	0.75611	0.93797	0.934578	5	208
AKT2	GO:0031253	cell projection membrane	9/697	352/19886	0.872582	0.966186	0.962692	9	208
AKT2	GO:0031252	cell leading edge	11/697	423/19886	0.879861	0.966186	0.962692	11	208
AKT2	GO:0001726	ruffle	4/697	182/19886	0.885056	0.966186	0.962692	4	208
ALAD	GO:1904813	ficolin-1-rich granule lumen	6/697	124/19886	0.268684	0.874531	0.871368	6	210
ALAD	GO:0101002	ficolin-1-rich granule	9/697	185/19886	0.202451	0.874531	0.871368	9	210
ALAD	GO:0034774	secretory granule lumen	12/697	322/19886	0.455684	0.874531	0.871368	12	210
ALAD	GO:0060205	cytoplasmic vesicle lumen	12/697	325/19886	0.468501	0.874531	0.871368	12	210
ALAD	GO:0031983	vesicle lumen	12/697	326/19886	0.472764	0.874531	0.871368	12	210
ALKBH6	GO:0005925	focal adhesion	5/697	421/19886	0.999186	0.999994	0.996379	5	84964
ALKBH6	GO:0030055	cell-substrate junction	5/697	431/19886	0.999382	0.999994	0.996379	5	84964
AMT	GO:0005759	mitochondrial matrix	20/697	487/19886	0.264443	0.874531	0.871368	20	275
ANKRD1	GO:0031674	I band	6/697	146/19886	0.405012	0.874531	0.871368	6	27063
ANKRD1	GO:0030017	sarcomere	9/697	216/19886	0.346332	0.874531	0.871368	9	27063
ANKRD1	GO:0030016	myofibril	9/697	236/19886	0.446192	0.874531	0.871368	9	27063
ANKRD1	GO:0043292	contractile fiber	9/697	245/19886	0.49076	0.874531	0.871368	9	27063
ANKRD1	GO:0001650	fibrillar center	11/697	150/19886	0.0166988	0.447306	0.445689	11	27063
ANKRD13B	GO:0005769	early endosome	15/697	427/19886	0.533718	0.874531	0.871368	15	124930
ANKRD13B	GO:0005770	late endosome	9/697	315/19886	0.778489	0.947957	0.944529	9	124930
ANKRD9	GO:0031461	cullin-RING ubiquitin ligase complex	6/697	181/19886	0.612414	0.901419	0.89816	6	122416
ANKRD9	GO:0000151	ubiquitin ligase complex	14/697	314/19886	0.214386	0.874531	0.871368	14	122416
ANPEP	GO:0005793	endoplasmic reticulum-Golgi intermediate compartment	4/697	134/19886	0.695459	0.922584	0.919248	4	290
ANPEP	GO:0009897	external side of plasma membrane	9/697	387/19886	0.928901	0.97555	0.972023	9	290
ANPEP	GO:0030667	secretory granule membrane	11/697	314/19886	0.543869	0.874531	0.871368	11	290
ANPEP	GO:0005765	lysosomal membrane	11/697	441/19886	0.908597	0.97383	0.970309	11	290
ANPEP	GO:0098852	lytic vacuole membrane	11/697	441/19886	0.908597	0.97383	0.970309	11	290
ANPEP	GO:0005774	vacuolar membrane	12/697	484/19886	0.920404	0.97555	0.972023	12	290
ARAP1	GO:0031985	Golgi cisterna	5/697	118/19886	0.398204	0.874531	0.871368	5	116985
ARAP1	GO:0032580	Golgi cisterna membrane	4/697	93/19886	0.41186	0.874531	0.871368	4	116985
ARAP1	GO:0005795	Golgi stack	7/697	151/19886	0.279303	0.874531	0.871368	7	116985
ARAP1	GO:0005802	trans-Golgi network	10/697	259/19886	0.42306	0.874531	0.871368	10	116985
ARAP1	GO:0098791	Golgi apparatus subcompartment	16/697	382/19886	0.267553	0.874531	0.871368	16	116985
ARC	GO:0036464	cytoplasmic ribonucleoprotein granule	5/697	253/19886	0.944593	0.980297	0.976752	5	23237
ARC	GO:0035770	ribonucleoprotein granule	5/697	270/19886	0.962201	0.991827	0.988241	5	23237
ARC	GO:0098845	postsynaptic endosome	2/697	14/19886	0.084524	0.874531	0.871368	2	23237
ARC	GO:0001669	acrosomal vesicle	4/697	145/19886	0.752388	0.936464	0.933078	4	23237
ARC	GO:0031901	early endosome membrane	7/697	195/19886	0.528264	0.874531	0.871368	7	23237
ARC	GO:0045121	membrane raft	7/697	286/19886	0.877619	0.966186	0.962692	7	23237
ARC	GO:0098857	membrane microdomain	7/697	287/19886	0.879764	0.966186	0.962692	7	23237
ARC	GO:0120111	neuron projection cytoplasm	6/697	88/19886	0.0885537	0.874531	0.871368	6	23237
ARC	GO:0032838	plasma membrane bounded cell projection cytoplasm	10/697	253/19886	0.394679	0.874531	0.871368	10	23237
ARC	GO:0099568	cytoplasmic region	10/697	291/19886	0.570464	0.897667	0.894422	10	23237
ARC	GO:0043197	dendritic spine	13/697	174/19886	0.00844808	0.308715	0.307599	13	23237
ARC	GO:0044309	neuron spine	13/697	176/19886	0.00925333	0.308715	0.307599	13	23237
ARC	GO:0098839	postsynaptic density membrane	13/697	99/19886	4.16387e-05	0.00670829	0.00668403	13	23237
ARC	GO:0099634	postsynaptic specialization membrane	14/697	122/19886	9.62885e-05	0.0084092	0.00837879	14	23237
ARC	GO:0005938	cell cortex	11/697	305/19886	0.504788	0.874531	0.871368	11	23237
ARC	GO:0045211	postsynaptic membrane	20/697	275/19886	0.00174935	0.130951	0.130478	20	23237
ARC	GO:0043025	neuronal cell body	23/697	489/19886	0.0948158	0.874531	0.871368	23	23237
ARC	GO:0005769	early endosome	15/697	427/19886	0.533718	0.874531	0.871368	15	23237
ARC	GO:0098978	glutamatergic synapse	26/697	407/19886	0.00250985	0.164395	0.163801	26	23237
ARC	GO:0097060	synaptic membrane	25/697	393/19886	0.00317703	0.184974	0.184305	25	23237
ARC	GO:0032279	asymmetric synapse	27/697	331/19886	4.53189e-05	0.00670829	0.00668403	27	23237
ARC	GO:0014069	postsynaptic density	26/697	315/19886	5.12083e-05	0.00670829	0.00668403	26	23237
ARC	GO:0099572	postsynaptic specialization	27/697	346/19886	9.6112e-05	0.0084092	0.00837879	27	23237
ARC	GO:0098984	neuron to neuron synapse	29/697	362/19886	3.33775e-05	0.00670829	0.00668403	29	23237
ARFRP1	GO:0032588	trans-Golgi network membrane	3/697	105/19886	0.717071	0.923206	0.919868	3	10139
ARFRP1	GO:0005802	trans-Golgi network	10/697	259/19886	0.42306	0.874531	0.871368	10	10139
ARFRP1	GO:0098791	Golgi apparatus subcompartment	16/697	382/19886	0.267553	0.874531	0.871368	16	10139
ARG2	GO:0005759	mitochondrial matrix	20/697	487/19886	0.264443	0.874531	0.871368	20	384
ARHGAP39	GO:0098978	glutamatergic synapse	26/697	407/19886	0.00250985	0.164395	0.163801	26	80728
ARHGEF18	GO:0016324	apical plasma membrane	11/697	403/19886	0.839822	0.961289	0.957813	11	23370
ARHGEF18	GO:0045177	apical part of cell	13/697	469/19886	0.842045	0.961289	0.957813	13	23370
ARV1	GO:0071782	endoplasmic reticulum tubular network	1/697	27/19886	0.618624	0.901419	0.89816	1	64801
ARV1	GO:0005938	cell cortex	11/697	305/19886	0.504788	0.874531	0.871368	11	64801
ARVCF	GO:1990124	messenger ribonucleoprotein complex	2/697	12/19886	0.0641663	0.874531	0.871368	2	421
ARVCF	GO:0005912	adherens junction	10/697	188/19886	0.125552	0.874531	0.871368	10	421
ASB3	GO:0030315	T-tubule	2/697	51/19886	0.537945	0.874531	0.871368	2	51130
ASB3	GO:0042383	sarcolemma	8/697	141/19886	0.122861	0.874531	0.871368	8	51130
ASF1A	GO:0035861	site of double-strand break	5/697	85/19886	0.177796	0.874531	0.871368	5	25842
ASF1A	GO:0090734	site of DNA damage	5/697	117/19886	0.391225	0.874531	0.871368	5	25842
ATAD3A	GO:0009295	nucleoid	3/697	45/19886	0.208653	0.874531	0.871368	3	55210
ATAD3A	GO:0042645	mitochondrial nucleoid	3/697	45/19886	0.208653	0.874531	0.871368	3	55210
ATAD3A	GO:0005759	mitochondrial matrix	20/697	487/19886	0.264443	0.874531	0.871368	20	55210
ATAD3A	GO:0005743	mitochondrial inner membrane	18/697	497/19886	0.47751	0.874531	0.871368	18	55210
ATAD3B	GO:0101003	ficolin-1-rich granule membrane	3/697	61/19886	0.361315	0.874531	0.871368	3	83858
ATAD3B	GO:0030667	secretory granule membrane	11/697	314/19886	0.543869	0.874531	0.871368	11	83858
ATAD3B	GO:0070820	tertiary granule	9/697	164/19886	0.123182	0.874531	0.871368	9	83858
ATAD3B	GO:0101002	ficolin-1-rich granule	9/697	185/19886	0.202451	0.874531	0.871368	9	83858
ATAD3B	GO:0005743	mitochondrial inner membrane	18/697	497/19886	0.47751	0.874531	0.871368	18	83858
ATG101	GO:0000407	phagophore assembly site	1/697	38/19886	0.742588	0.933133	0.929759	1	60673
ATG101	GO:1902911	protein kinase complex	4/697	148/19886	0.766411	0.944477	0.941062	4	60673
ATG101	GO:1902554	serine/threonine protein kinase complex	3/697	128/19886	0.830778	0.961289	0.957813	3	60673
ATG101	GO:0061695	transferase complex, transferring phosphorus-containing groups	10/697	306/19886	0.633971	0.901419	0.89816	10	60673
ATP2A1	GO:0031094	platelet dense tubular network	1/697	11/19886	0.324679	0.874531	0.871368	1	487
ATP2A1	GO:0033017	sarcoplasmic reticulum membrane	3/697	44/19886	0.199545	0.874531	0.871368	3	487
ATP2A1	GO:0016529	sarcoplasmic reticulum	3/697	75/19886	0.491841	0.874531	0.871368	3	487
ATP2A1	GO:0034704	calcium channel complex	3/697	79/19886	0.526767	0.874531	0.871368	3	487
ATP2A1	GO:0016528	sarcoplasm	4/697	93/19886	0.41186	0.874531	0.871368	4	487
ATP2A1	GO:0034703	cation channel complex	7/697	193/19886	0.517313	0.874531	0.871368	7	487
ATP2A1	GO:0034702	monoatomic ion channel complex	9/697	300/19886	0.728524	0.928824	0.925465	9	487
ATP2A1	GO:1902495	transmembrane transporter complex	11/697	394/19886	0.818742	0.961289	0.957813	11	487
ATP2A1	GO:1990351	transporter complex	11/697	421/19886	0.876259	0.966186	0.962692	11	487
ATP5MF	GO:0045263	proton-transporting ATP synthase complex, coupling factor F(o)	1/697	14/19886	0.393269	0.874531	0.871368	1	9551
ATP5MF	GO:0005753	mitochondrial proton-transporting ATP synthase complex	1/697	21/19886	0.527462	0.874531	0.871368	1	9551
ATP5MF	GO:0045259	proton-transporting ATP synthase complex	1/697	22/19886	0.544042	0.874531	0.871368	1	9551
ATP5MF	GO:0033177	proton-transporting two-sector ATPase complex, proton-transporting domain	1/697	26/19886	0.604752	0.901419	0.89816	1	9551
ATP5MF	GO:0016469	proton-transporting two-sector ATPase complex	1/697	50/19886	0.832401	0.961289	0.957813	1	9551
ATP5MF	GO:0098800	inner mitochondrial membrane protein complex	7/697	158/19886	0.318275	0.874531	0.871368	7	9551
ATP5MF	GO:1904949	ATPase complex	7/697	146/19886	0.252253	0.874531	0.871368	7	9551
ATP5MF	GO:0098798	mitochondrial protein-containing complex	14/697	300/19886	0.17055	0.874531	0.871368	14	9551
ATP5MF	GO:0031965	nuclear membrane	9/697	311/19886	0.765854	0.944477	0.941062	9	9551
ATP5MF	GO:0005743	mitochondrial inner membrane	18/697	497/19886	0.47751	0.874531	0.871368	18	9551
ATP5MF	GO:0005635	nuclear envelope	14/697	494/19886	0.827052	0.961289	0.957813	14	9551
AURKAIP1	GO:0000314	organellar small ribosomal subunit	3/697	32/19886	0.100555	0.874531	0.871368	3	54998
AURKAIP1	GO:0005763	mitochondrial small ribosomal subunit	3/697	32/19886	0.100555	0.874531	0.871368	3	54998
AURKAIP1	GO:0015935	small ribosomal subunit	3/697	75/19886	0.491841	0.874531	0.871368	3	54998
AURKAIP1	GO:0044391	ribosomal subunit	4/697	188/19886	0.899401	0.969724	0.966218	4	54998
AURKAIP1	GO:0000313	organellar ribosome	5/697	89/19886	0.202044	0.874531	0.871368	5	54998
AURKAIP1	GO:0005761	mitochondrial ribosome	5/697	89/19886	0.202044	0.874531	0.871368	5	54998
AURKAIP1	GO:0005840	ribosome	8/697	246/19886	0.634995	0.901419	0.89816	8	54998
AURKAIP1	GO:0098798	mitochondrial protein-containing complex	14/697	300/19886	0.17055	0.874531	0.871368	14	54998
AURKAIP1	GO:0005759	mitochondrial matrix	20/697	487/19886	0.264443	0.874531	0.871368	20	54998
AURKAIP1	GO:0005743	mitochondrial inner membrane	18/697	497/19886	0.47751	0.874531	0.871368	18	54998
AXIN1	GO:1990909	Wnt signalosome	3/697	13/19886	0.00942642	0.308715	0.307599	3	8312
AXIN1	GO:0030877	beta-catenin destruction complex	1/697	11/19886	0.324679	0.874531	0.871368	1	8312
AXIN1	GO:0016328	lateral plasma membrane	3/697	67/19886	0.418505	0.874531	0.871368	3	8312
AXIN1	GO:0005938	cell cortex	11/697	305/19886	0.504788	0.874531	0.871368	11	8312
B4GALNT3	GO:0031985	Golgi cisterna	5/697	118/19886	0.398204	0.874531	0.871368	5	283358
B4GALNT3	GO:0032580	Golgi cisterna membrane	4/697	93/19886	0.41186	0.874531	0.871368	4	283358
B4GALNT3	GO:0005795	Golgi stack	7/697	151/19886	0.279303	0.874531	0.871368	7	283358
B4GALNT3	GO:0098791	Golgi apparatus subcompartment	16/697	382/19886	0.267553	0.874531	0.871368	16	283358
B4GALNT4	GO:0005795	Golgi stack	7/697	151/19886	0.279303	0.874531	0.871368	7	338707
B4GALNT4	GO:0031985	Golgi cisterna	5/697	118/19886	0.398204	0.874531	0.871368	5	338707
B4GALNT4	GO:0032580	Golgi cisterna membrane	4/697	93/19886	0.41186	0.874531	0.871368	4	338707
B4GALNT4	GO:0098791	Golgi apparatus subcompartment	16/697	382/19886	0.267553	0.874531	0.871368	16	338707
BAHD1	GO:0005677	chromatin silencing complex	1/697	13/19886	0.371215	0.874531	0.871368	1	22893
BCL7C	GO:0140288	GBAF complex	1/697	14/19886	0.393269	0.874531	0.871368	1	9274
BCL7C	GO:0016514	SWI/SNF complex	1/697	30/19886	0.657389	0.901758	0.898498	1	9274
BCL7C	GO:0070603	SWI/SNF superfamily-type complex	6/697	92/19886	0.104064	0.874531	0.871368	6	9274
BCL7C	GO:1904949	ATPase complex	7/697	146/19886	0.252253	0.874531	0.871368	7	9274
BMAL2	GO:0090575	RNA polymerase II transcription regulator complex	11/697	254/19886	0.279335	0.874531	0.871368	11	56938
BOLA3	GO:1990229	iron-sulfur cluster assembly complex	2/697	12/19886	0.0641663	0.874531	0.871368	2	388962
BOLA3	GO:0005759	mitochondrial matrix	20/697	487/19886	0.264443	0.874531	0.871368	20	388962
BRF1	GO:0097550	transcription preinitiation complex	2/697	13/19886	0.074119	0.874531	0.871368	2	2972
BRSK1	GO:0048786	presynaptic active zone	1/697	77/19886	0.93624	0.979221	0.97568	1	84446
BRSK1	GO:0008021	synaptic vesicle	7/697	213/19886	0.621813	0.901419	0.89816	7	84446
BRSK1	GO:0070382	exocytic vesicle	7/697	232/19886	0.708394	0.923206	0.919868	7	84446
BRSK1	GO:0030133	transport vesicle	9/697	431/19886	0.96823	0.992862	0.989272	9	84446
BRSK1	GO:0150034	distal axon	17/697	276/19886	0.0179574	0.448079	0.446459	17	84446
BRSK2	GO:0150034	distal axon	17/697	276/19886	0.0179574	0.448079	0.446459	17	9024
C17orf49	GO:0031010	ISWI-type complex	2/697	14/19886	0.084524	0.874531	0.871368	2	124944
C17orf49	GO:0071339	MLL1 complex	2/697	31/19886	0.296591	0.874531	0.871368	2	124944
C17orf49	GO:0044665	MLL1/2 complex	2/697	32/19886	0.30966	0.874531	0.871368	2	124944
C17orf49	GO:0035097	histone methyltransferase complex	5/697	63/19886	0.0695764	0.874531	0.871368	5	124944
C17orf49	GO:0034708	methyltransferase complex	6/697	96/19886	0.120889	0.874531	0.871368	6	124944
C17orf49	GO:0070603	SWI/SNF superfamily-type complex	6/697	92/19886	0.104064	0.874531	0.871368	6	124944
C17orf49	GO:1904949	ATPase complex	7/697	146/19886	0.252253	0.874531	0.871368	7	124944
C17orf75	GO:0005802	trans-Golgi network	10/697	259/19886	0.42306	0.874531	0.871368	10	64149
C17orf75	GO:0098791	Golgi apparatus subcompartment	16/697	382/19886	0.267553	0.874531	0.871368	16	64149
C1D	GO:0000176	nuclear exosome (RNase complex)	1/697	12/19886	0.348362	0.874531	0.871368	1	10438
C1D	GO:0000178	exosome (RNase complex)	1/697	18/19886	0.474023	0.874531	0.871368	1	10438
C1D	GO:1905354	exoribonuclease complex	1/697	19/19886	0.492475	0.874531	0.871368	1	10438
C1D	GO:0017053	transcription repressor complex	1/697	77/19886	0.93624	0.979221	0.97568	1	10438
C6orf120	GO:0035578	azurophil granule lumen	8/697	91/19886	0.0145011	0.422144	0.420617	8	387263
C6orf120	GO:0005766	primary lysosome	9/697	155/19886	0.0954154	0.874531	0.871368	9	387263
C6orf120	GO:0042582	azurophil granule	9/697	155/19886	0.0954154	0.874531	0.871368	9	387263
C6orf120	GO:0005775	vacuolar lumen	13/697	176/19886	0.00925333	0.308715	0.307599	13	387263
C6orf120	GO:0034774	secretory granule lumen	12/697	322/19886	0.455684	0.874531	0.871368	12	387263
C6orf120	GO:0060205	cytoplasmic vesicle lumen	12/697	325/19886	0.468501	0.874531	0.871368	12	387263
C6orf120	GO:0031983	vesicle lumen	12/697	326/19886	0.472764	0.874531	0.871368	12	387263
CA12	GO:0016323	basolateral plasma membrane	8/697	249/19886	0.648402	0.901419	0.89816	8	771
CA12	GO:0009925	basal plasma membrane	8/697	282/19886	0.775854	0.947663	0.944237	8	771
CA12	GO:0045178	basal part of cell	8/697	301/19886	0.832097	0.961289	0.957813	8	771
CA12	GO:0016324	apical plasma membrane	11/697	403/19886	0.839822	0.961289	0.957813	11	771
CA12	GO:0045177	apical part of cell	13/697	469/19886	0.842045	0.961289	0.957813	13	771
CACNG8	GO:1990454	L-type voltage-gated calcium channel complex	1/697	12/19886	0.348362	0.874531	0.871368	1	59283
CACNG8	GO:0008328	ionotropic glutamate receptor complex	2/697	41/19886	0.423687	0.874531	0.871368	2	59283
CACNG8	GO:0098878	neurotransmitter receptor complex	2/697	46/19886	0.482761	0.874531	0.871368	2	59283
CACNG8	GO:0034703	cation channel complex	7/697	193/19886	0.517313	0.874531	0.871368	7	59283
CACNG8	GO:0034704	calcium channel complex	3/697	79/19886	0.526767	0.874531	0.871368	3	59283
CACNG8	GO:0030315	T-tubule	2/697	51/19886	0.537945	0.874531	0.871368	2	59283
CACNG8	GO:0032281	AMPA glutamate receptor complex	1/697	26/19886	0.604752	0.901419	0.89816	1	59283
CACNG8	GO:0034702	monoatomic ion channel complex	9/697	300/19886	0.728524	0.928824	0.925465	9	59283
CACNG8	GO:1902495	transmembrane transporter complex	11/697	394/19886	0.818742	0.961289	0.957813	11	59283
CACNG8	GO:0005891	voltage-gated calcium channel complex	1/697	55/19886	0.859851	0.961516	0.958039	1	59283
CACNG8	GO:1990351	transporter complex	11/697	421/19886	0.876259	0.966186	0.962692	11	59283
CACNG8	GO:0098802	plasma membrane signaling receptor complex	5/697	321/19886	0.988816	0.999994	0.996379	5	59283
CACNG8	GO:0042383	sarcolemma	8/697	141/19886	0.122861	0.874531	0.871368	8	59283
CACNG8	GO:0030666	endocytic vesicle membrane	5/697	202/19886	0.840372	0.961289	0.957813	5	59283
CACNG8	GO:0098839	postsynaptic density membrane	13/697	99/19886	4.16387e-05	0.00670829	0.00668403	13	59283
CACNG8	GO:0099634	postsynaptic specialization membrane	14/697	122/19886	9.62885e-05	0.0084092	0.00837879	14	59283
CACNG8	GO:0045211	postsynaptic membrane	20/697	275/19886	0.00174935	0.130951	0.130478	20	59283
CACNG8	GO:0030139	endocytic vesicle	9/697	348/19886	0.864283	0.961516	0.958039	9	59283
CACNG8	GO:0097060	synaptic membrane	25/697	393/19886	0.00317703	0.184974	0.184305	25	59283
CACNG8	GO:0032279	asymmetric synapse	27/697	331/19886	4.53189e-05	0.00670829	0.00668403	27	59283
CACNG8	GO:0014069	postsynaptic density	26/697	315/19886	5.12083e-05	0.00670829	0.00668403	26	59283
CACNG8	GO:0099572	postsynaptic specialization	27/697	346/19886	9.6112e-05	0.0084092	0.00837879	27	59283
CACNG8	GO:0098984	neuron to neuron synapse	29/697	362/19886	3.33775e-05	0.00670829	0.00668403	29	59283
CACTIN	GO:0071013	catalytic step 2 spliceosome	5/697	91/19886	0.214565	0.874531	0.871368	5	58509
CACTIN	GO:0005681	spliceosomal complex	9/697	205/19886	0.292783	0.874531	0.871368	9	58509
CACTIN	GO:0016607	nuclear speck	20/697	417/19886	0.0982413	0.874531	0.871368	20	58509
CARMIL3	GO:0030027	lamellipodium	5/697	201/19886	0.837278	0.961289	0.957813	5	90668
CARMIL3	GO:0031252	cell leading edge	11/697	423/19886	0.879861	0.966186	0.962692	11	90668
CBARP	GO:0030672	synaptic vesicle membrane	4/697	126/19886	0.64854	0.901419	0.89816	4	255057
CBARP	GO:0099501	exocytic vesicle membrane	4/697	126/19886	0.64854	0.901419	0.89816	4	255057
CBARP	GO:0030658	transport vesicle membrane	5/697	236/19886	0.919895	0.97555	0.972023	5	255057
CBARP	GO:0008021	synaptic vesicle	7/697	213/19886	0.621813	0.901419	0.89816	7	255057
CBARP	GO:0070382	exocytic vesicle	7/697	232/19886	0.708394	0.923206	0.919868	7	255057
CBARP	GO:0030133	transport vesicle	9/697	431/19886	0.96823	0.992862	0.989272	9	255057
CBARP	GO:0030426	growth cone	10/697	168/19886	0.0720026	0.874531	0.871368	10	255057
CBARP	GO:0030427	site of polarized growth	10/697	173/19886	0.0837438	0.874531	0.871368	10	255057
CBARP	GO:0150034	distal axon	17/697	276/19886	0.0179574	0.448079	0.446459	17	255057
CBX4	GO:0035102	PRC1 complex	3/697	16/19886	0.0170728	0.447306	0.445689	3	8535
CBX4	GO:0031519	PcG protein complex	4/697	38/19886	0.0430838	0.836144	0.833121	4	8535
CBX4	GO:0000152	nuclear ubiquitin ligase complex	3/697	44/19886	0.199545	0.874531	0.871368	3	8535
CBX4	GO:0000151	ubiquitin ligase complex	14/697	314/19886	0.214386	0.874531	0.871368	14	8535
CBX4	GO:0016607	nuclear speck	20/697	417/19886	0.0982413	0.874531	0.871368	20	8535
CBX6	GO:0035102	PRC1 complex	3/697	16/19886	0.0170728	0.447306	0.445689	3	23466
CBX6	GO:0031519	PcG protein complex	4/697	38/19886	0.0430838	0.836144	0.833121	4	23466
CBX6	GO:0000152	nuclear ubiquitin ligase complex	3/697	44/19886	0.199545	0.874531	0.871368	3	23466
CBX6	GO:0000792	heterochromatin	8/697	79/19886	0.00639697	0.279335	0.278324	8	23466
CBX6	GO:0000151	ubiquitin ligase complex	14/697	314/19886	0.214386	0.874531	0.871368	14	23466
CBX8	GO:0035102	PRC1 complex	3/697	16/19886	0.0170728	0.447306	0.445689	3	57332
CBX8	GO:0031519	PcG protein complex	4/697	38/19886	0.0430838	0.836144	0.833121	4	57332
CBX8	GO:0000152	nuclear ubiquitin ligase complex	3/697	44/19886	0.199545	0.874531	0.871368	3	57332
CBX8	GO:0000792	heterochromatin	8/697	79/19886	0.00639697	0.279335	0.278324	8	57332
CBX8	GO:0000151	ubiquitin ligase complex	14/697	314/19886	0.214386	0.874531	0.871368	14	57332
CC	GO:0098984	neuron to neuron synapse	29/697	362/19886	3.33775e-05	0.00670829	0.00668403	29
CC	GO:0098839	postsynaptic density membrane	13/697	99/19886	4.16387e-05	0.00670829	0.00668403	13
CC	GO:0032279	asymmetric synapse	27/697	331/19886	4.53189e-05	0.00670829	0.00668403	27
CC	GO:0014069	postsynaptic density	26/697	315/19886	5.12083e-05	0.00670829	0.00668403	26
CC	GO:0099572	postsynaptic specialization	27/697	346/19886	9.6112e-05	0.0084092	0.00837879	27
CC	GO:0099634	postsynaptic specialization membrane	14/697	122/19886	9.62885e-05	0.0084092	0.00837879	14
CC	GO:0045211	postsynaptic membrane	20/697	275/19886	0.00174935	0.130951	0.130478	20
CC	GO:0098978	glutamatergic synapse	26/697	407/19886	0.00250985	0.164395	0.163801	26
CC	GO:0097060	synaptic membrane	25/697	393/19886	0.00317703	0.184974	0.184305	25
CC	GO:0005814	centriole	13/697	157/19886	0.00360476	0.18889	0.188207	13
CC	GO:0045171	intercellular bridge	9/697	92/19886	0.00494492	0.235558	0.234706	9
CC	GO:0000792	heterochromatin	8/697	79/19886	0.00639697	0.279335	0.278324	8
CC	GO:0043197	dendritic spine	13/697	174/19886	0.00844808	0.308715	0.307599	13
CC	GO:0005775	vacuolar lumen	13/697	176/19886	0.00925333	0.308715	0.307599	13
CC	GO:0044309	neuron spine	13/697	176/19886	0.00925333	0.308715	0.307599	13
CC	GO:1990909	Wnt signalosome	3/697	13/19886	0.00942642	0.308715	0.307599	3
CC	GO:1990498	mitotic spindle microtubule	3/697	14/19886	0.0116889	0.360292	0.358989	3
CC	GO:0035578	azurophil granule lumen	8/697	91/19886	0.0145011	0.422144	0.420617	8
CC	GO:0001650	fibrillar center	11/697	150/19886	0.0166988	0.447306	0.445689	11
CC	GO:0035102	PRC1 complex	3/697	16/19886	0.0170728	0.447306	0.445689	3
CC	GO:0150034	distal axon	17/697	276/19886	0.0179574	0.448079	0.446459	17
CC	GO:0005758	mitochondrial intermembrane space	7/697	79/19886	0.0207087	0.493243	0.491459	7
CC	GO:0000164	protein phosphatase type 1 complex	3/697	19/19886	0.0273383	0.622838	0.620586	3
CC	GO:0072686	mitotic spindle	12/697	184/19886	0.029052	0.634302	0.632009	12
CC	GO:0005819	spindle	23/697	431/19886	0.03085	0.646616	0.644278	23
CC	GO:0031970	organelle envelope lumen	7/697	89/19886	0.0366602	0.738844	0.736172	7
CC	GO:0031519	PcG protein complex	4/697	38/19886	0.0430838	0.836144	0.833121	4
CC	GO:0099571	postsynaptic cytoskeleton	2/697	10/19886	0.0458065	0.857236	0.854136	2
CC	GO:0033270	paranode region of axon	2/697	12/19886	0.0641663	0.874531	0.871368	2
CC	GO:1990124	messenger ribonucleoprotein complex	2/697	12/19886	0.0641663	0.874531	0.871368	2
CC	GO:1990229	iron-sulfur cluster assembly complex	2/697	12/19886	0.0641663	0.874531	0.871368	2
CC	GO:0035097	histone methyltransferase complex	5/697	63/19886	0.0695764	0.874531	0.871368	5
CC	GO:0060076	excitatory synapse	5/697	63/19886	0.0695764	0.874531	0.871368	5
CC	GO:0000775	chromosome, centromeric region	14/697	258/19886	0.0711103	0.874531	0.871368	14
CC	GO:0030426	growth cone	10/697	168/19886	0.0720026	0.874531	0.871368	10
CC	GO:0046540	U4/U6 x U5 tri-snRNP complex	4/697	45/19886	0.0720344	0.874531	0.871368	4
CC	GO:0005736	RNA polymerase I complex	2/697	13/19886	0.074119	0.874531	0.871368	2
CC	GO:0044194	cytolytic granule	2/697	13/19886	0.074119	0.874531	0.871368	2
CC	GO:0097550	transcription preinitiation complex	2/697	13/19886	0.074119	0.874531	0.871368	2
CC	GO:0043209	myelin sheath	4/697	46/19886	0.076813	0.874531	0.871368	4
CC	GO:0097526	spliceosomal tri-snRNP complex	4/697	46/19886	0.076813	0.874531	0.871368	4
CC	GO:0030532	small nuclear ribonucleoprotein complex	7/697	106/19886	0.0789876	0.874531	0.871368	7
CC	GO:0005741	mitochondrial outer membrane	12/697	217/19886	0.0807366	0.874531	0.871368	12
CC	GO:0030427	site of polarized growth	10/697	173/19886	0.0837438	0.874531	0.871368	10
CC	GO:0000800	lateral element	2/697	14/19886	0.084524	0.874531	0.871368	2
CC	GO:0031010	ISWI-type complex	2/697	14/19886	0.084524	0.874531	0.871368	2
CC	GO:0098845	postsynaptic endosome	2/697	14/19886	0.084524	0.874531	0.871368	2
CC	GO:0099092	postsynaptic density, intracellular component	2/697	14/19886	0.084524	0.874531	0.871368	2
CC	GO:0044304	main axon	5/697	67/19886	0.0855724	0.874531	0.871368	5
CC	GO:0005721	pericentric heterochromatin	3/697	30/19886	0.086551	0.874531	0.871368	3
CC	GO:0120111	neuron projection cytoplasm	6/697	88/19886	0.0885537	0.874531	0.871368	6
CC	GO:0043025	neuronal cell body	23/697	489/19886	0.0948158	0.874531	0.871368	23
CC	GO:0005665	RNA polymerase II, core complex	2/697	15/19886	0.0953376	0.874531	0.871368	2
CC	GO:0005766	primary lysosome	9/697	155/19886	0.0954154	0.874531	0.871368	9
CC	GO:0042582	azurophil granule	9/697	155/19886	0.0954154	0.874531	0.871368	9
CC	GO:0071005	U2-type precatalytic spliceosome	4/697	50/19886	0.0974495	0.874531	0.871368	4
CC	GO:0016607	nuclear speck	20/697	417/19886	0.0982413	0.874531	0.871368	20
CC	GO:0000314	organellar small ribosomal subunit	3/697	32/19886	0.100555	0.874531	0.871368	3
CC	GO:0005763	mitochondrial small ribosomal subunit	3/697	32/19886	0.100555	0.874531	0.871368	3
CC	GO:0005684	U2-type spliceosomal complex	6/697	92/19886	0.104064	0.874531	0.871368	6
CC	GO:0070603	SWI/SNF superfamily-type complex	6/697	92/19886	0.104064	0.874531	0.871368	6
CC	GO:0098685	Schaffer collateral - CA1 synapse	6/697	92/19886	0.104064	0.874531	0.871368	6
CC	GO:0071011	precatalytic spliceosome	4/697	53/19886	0.114443	0.874531	0.871368	4
CC	GO:0120114	Sm-like protein family complex	7/697	117/19886	0.11709	0.874531	0.871368	7
CC	GO:0071004	U2-type prespliceosome	2/697	17/19886	0.118027	0.874531	0.871368	2
CC	GO:0071010	prespliceosome	2/697	17/19886	0.118027	0.874531	0.871368	2
CC	GO:0098637	protein complex involved in cell-matrix adhesion	2/697	17/19886	0.118027	0.874531	0.871368	2
CC	GO:0034708	methyltransferase complex	6/697	96/19886	0.120889	0.874531	0.871368	6
CC	GO:0042383	sarcolemma	8/697	141/19886	0.122861	0.874531	0.871368	8
CC	GO:0070820	tertiary granule	9/697	164/19886	0.123182	0.874531	0.871368	9
CC	GO:0005912	adherens junction	10/697	188/19886	0.125552	0.874531	0.871368	10
CC	GO:1904724	tertiary granule lumen	4/697	55/19886	0.126444	0.874531	0.871368	4
CC	GO:0005666	RNA polymerase III complex	2/697	18/19886	0.129828	0.874531	0.871368	2
CC	GO:0043505	CENP-A containing nucleosome	2/697	18/19886	0.129828	0.874531	0.871368	2
CC	GO:0061638	CENP-A containing chromatin	2/697	18/19886	0.129828	0.874531	0.871368	2
CC	GO:0099091	postsynaptic specialization, intracellular component	2/697	18/19886	0.129828	0.874531	0.871368	2
CC	GO:0000939	inner kinetochore	2/697	19/19886	0.141885	0.874531	0.871368	2
CC	GO:0030687	preribosome, large subunit precursor	2/697	19/19886	0.141885	0.874531	0.871368	2
CC	GO:0034506	chromosome, centromeric core domain	2/697	19/19886	0.141885	0.874531	0.871368	2
CC	GO:0044305	calyx of Held	2/697	19/19886	0.141885	0.874531	0.871368	2
CC	GO:0098688	parallel fiber to Purkinje cell synapse	2/697	19/19886	0.141885	0.874531	0.871368	2
CC	GO:0000940	outer kinetochore	2/697	20/19886	0.154167	0.874531	0.871368	2
CC	GO:0005876	spindle microtubule	5/697	81/19886	0.154744	0.874531	0.871368	5
CC	GO:0031968	organelle outer membrane	12/697	246/19886	0.156848	0.874531	0.871368	12
CC	GO:0031514	motile cilium	13/697	271/19886	0.158177	0.874531	0.871368	13
CC	GO:0019867	outer membrane	12/697	248/19886	0.16314	0.874531	0.871368	12
CC	GO:0032590	dendrite membrane	3/697	40/19886	0.164191	0.874531	0.871368	3
CC	GO:0000922	spindle pole	9/697	176/19886	0.166172	0.874531	0.871368	9
CC	GO:0043194	axon initial segment	2/697	21/19886	0.166644	0.874531	0.871368	2
CC	GO:0098798	mitochondrial protein-containing complex	14/697	300/19886	0.17055	0.874531	0.871368	14
CC	GO:0035861	site of double-strand break	5/697	85/19886	0.177796	0.874531	0.871368	5
CC	GO:0005742	mitochondrial outer membrane translocase complex	2/697	22/19886	0.179286	0.874531	0.871368	2
CC	GO:0098686	hippocampal mossy fiber to CA3 synapse	3/697	42/19886	0.181635	0.874531	0.871368	3
CC	GO:0071682	endocytic vesicle lumen	2/697	23/19886	0.192066	0.874531	0.871368	2
CC	GO:0098799	outer mitochondrial membrane protein complex	2/697	23/19886	0.192066	0.874531	0.871368	2
CC	GO:0000152	nuclear ubiquitin ligase complex	3/697	44/19886	0.199545	0.874531	0.871368	3
CC	GO:0033017	sarcoplasmic reticulum membrane	3/697	44/19886	0.199545	0.874531	0.871368	3
CC	GO:0042581	specific granule	8/697	160/19886	0.200106	0.874531	0.871368	8
CC	GO:0000313	organellar ribosome	5/697	89/19886	0.202044	0.874531	0.871368	5
CC	GO:0005761	mitochondrial ribosome	5/697	89/19886	0.202044	0.874531	0.871368	5
CC	GO:0101002	ficolin-1-rich granule	9/697	185/19886	0.202451	0.874531	0.871368	9
CC	GO:0030867	rough endoplasmic reticulum membrane	2/697	24/19886	0.20496	0.874531	0.871368	2
CC	GO:0032982	myosin filament	2/697	24/19886	0.20496	0.874531	0.871368	2
CC	GO:0005874	microtubule	20/697	467/19886	0.208438	0.874531	0.871368	20
CC	GO:0001772	immunological synapse	3/697	45/19886	0.208653	0.874531	0.871368	3
CC	GO:0009295	nucleoid	3/697	45/19886	0.208653	0.874531	0.871368	3
CC	GO:0042645	mitochondrial nucleoid	3/697	45/19886	0.208653	0.874531	0.871368	3
CC	GO:0000151	ubiquitin ligase complex	14/697	314/19886	0.214386	0.874531	0.871368	14
CC	GO:0071013	catalytic step 2 spliceosome	5/697	91/19886	0.214565	0.874531	0.871368	5
CC	GO:0005682	U5 snRNP	2/697	25/19886	0.217944	0.874531	0.871368	2
CC	GO:0005751	mitochondrial respiratory chain complex IV	2/697	25/19886	0.217944	0.874531	0.871368	2
CC	GO:0031462	Cul2-RING ubiquitin ligase complex	2/697	25/19886	0.217944	0.874531	0.871368	2
CC	GO:0016460	myosin II complex	2/697	26/19886	0.230995	0.874531	0.871368	2
CC	GO:0070847	core mediator complex	2/697	26/19886	0.230995	0.874531	0.871368	2
CC	GO:0031201	SNARE complex	3/697	48/19886	0.236484	0.874531	0.871368	3
CC	GO:0016234	inclusion body	4/697	71/19886	0.237774	0.874531	0.871368	4
CC	GO:0032839	dendrite cytoplasm	2/697	27/19886	0.244093	0.874531	0.871368	2
CC	GO:0097525	spliceosomal snRNP complex	5/697	96/19886	0.246857	0.874531	0.871368	5
CC	GO:0000776	kinetochore	8/697	171/19886	0.251994	0.874531	0.871368	8
CC	GO:1904949	ATPase complex	7/697	146/19886	0.252253	0.874531	0.871368	7
CC	GO:0005902	microvillus	5/697	97/19886	0.253464	0.874531	0.871368	5
CC	GO:0036064	ciliary basal body	8/697	172/19886	0.256914	0.874531	0.871368	8
CC	GO:0045277	respiratory chain complex IV	2/697	28/19886	0.25722	0.874531	0.871368	2
CC	GO:0005759	mitochondrial matrix	20/697	487/19886	0.264443	0.874531	0.871368	20
CC	GO:0098791	Golgi apparatus subcompartment	16/697	382/19886	0.267553	0.874531	0.871368	16
CC	GO:0043204	perikaryon	7/697	149/19886	0.268392	0.874531	0.871368	7
CC	GO:1904813	ficolin-1-rich granule lumen	6/697	124/19886	0.268684	0.874531	0.871368	6
CC	GO:0008287	protein serine/threonine phosphatase complex	3/697	52/19886	0.274471	0.874531	0.871368	3
CC	GO:0005795	Golgi stack	7/697	151/19886	0.279303	0.874531	0.871368	7
CC	GO:0090575	RNA polymerase II transcription regulator complex	11/697	254/19886	0.279335	0.874531	0.871368	11
CC	GO:0097225	sperm midpiece	3/697	53/19886	0.284072	0.874531	0.871368	3
CC	GO:0005681	spliceosomal complex	9/697	205/19886	0.292783	0.874531	0.871368	9
CC	GO:1903293	phosphatase complex	3/697	54/19886	0.293701	0.874531	0.871368	3
CC	GO:0071339	MLL1 complex	2/697	31/19886	0.296591	0.874531	0.871368	2
CC	GO:0000346	transcription export complex	1/697	10/19886	0.300136	0.874531	0.871368	1
CC	GO:0008278	cohesin complex	1/697	10/19886	0.300136	0.874531	0.871368	1
CC	GO:0008303	caspase complex	1/697	10/19886	0.300136	0.874531	0.871368	1
CC	GO:0031414	N-terminal protein acetyltransferase complex	1/697	10/19886	0.300136	0.874531	0.871368	1
CC	GO:0035098	ESC/E(Z) complex	1/697	10/19886	0.300136	0.874531	0.871368	1
CC	GO:0071014	post-mRNA release spliceosomal complex	1/697	10/19886	0.300136	0.874531	0.871368	1
CC	GO:0072546	EMC complex	1/697	10/19886	0.300136	0.874531	0.871368	1
CC	GO:1990877	FNIP-folliculin RagC/D GAP	1/697	10/19886	0.300136	0.874531	0.871368	1
CC	GO:0000779	condensed chromosome, centromeric region	8/697	182/19886	0.307567	0.874531	0.871368	8
CC	GO:0044665	MLL1/2 complex	2/697	32/19886	0.30966	0.874531	0.871368	2
CC	GO:0000794	condensed nuclear chromosome	4/697	81/19886	0.315996	0.874531	0.871368	4
CC	GO:0098800	inner mitochondrial membrane protein complex	7/697	158/19886	0.318275	0.874531	0.871368	7
CC	GO:0005685	U1 snRNP	2/697	33/19886	0.322678	0.874531	0.871368	2
CC	GO:0031528	microvillus membrane	2/697	33/19886	0.322678	0.874531	0.871368	2
CC	GO:0005637	nuclear inner membrane	3/697	57/19886	0.322684	0.874531	0.871368	3
CC	GO:0002116	semaphorin receptor complex	1/697	11/19886	0.324679	0.874531	0.871368	1
CC	GO:0002178	palmitoyltransferase complex	1/697	11/19886	0.324679	0.874531	0.871368	1
CC	GO:0005614	interstitial matrix	1/697	11/19886	0.324679	0.874531	0.871368	1
CC	GO:0005688	U6 snRNP	1/697	11/19886	0.324679	0.874531	0.871368	1
CC	GO:0017101	aminoacyl-tRNA synthetase multienzyme complex	1/697	11/19886	0.324679	0.874531	0.871368	1
CC	GO:0030877	beta-catenin destruction complex	1/697	11/19886	0.324679	0.874531	0.871368	1
CC	GO:0031094	platelet dense tubular network	1/697	11/19886	0.324679	0.874531	0.871368	1
CC	GO:0034992	microtubule organizing center attachment site	1/697	11/19886	0.324679	0.874531	0.871368	1
CC	GO:0034993	meiotic nuclear membrane microtubule tethering complex	1/697	11/19886	0.324679	0.874531	0.871368	1
CC	GO:0035145	exon-exon junction complex	1/697	11/19886	0.324679	0.874531	0.871368	1
CC	GO:0097224	sperm connecting piece	1/697	11/19886	0.324679	0.874531	0.871368	1
CC	GO:0106083	nuclear membrane protein complex	1/697	11/19886	0.324679	0.874531	0.871368	1
CC	GO:0106094	nuclear membrane microtubule tethering complex	1/697	11/19886	0.324679	0.874531	0.871368	1
CC	GO:1902773	GTPase activator complex	1/697	11/19886	0.324679	0.874531	0.871368	1
CC	GO:0098687	chromosomal region	16/697	399/19886	0.326251	0.874531	0.871368	16
CC	GO:0005903	brush border	5/697	108/19886	0.328408	0.874531	0.871368	5
CC	GO:0000786	nucleosome	6/697	134/19886	0.329811	0.874531	0.871368	6
CC	GO:0030684	preribosome	5/697	109/19886	0.335361	0.874531	0.871368	5
CC	GO:0043596	nuclear replication fork	2/697	34/19886	0.335633	0.874531	0.871368	2
CC	GO:0062023	collagen-containing extracellular matrix	17/697	429/19886	0.336618	0.874531	0.871368	17
CC	GO:1905369	endopeptidase complex	4/697	84/19886	0.339971	0.874531	0.871368	4
CC	GO:0030017	sarcomere	9/697	216/19886	0.346332	0.874531	0.871368	9
CC	GO:0000176	nuclear exosome (RNase complex)	1/697	12/19886	0.348362	0.874531	0.871368	1
CC	GO:0000782	telomere cap complex	1/697	12/19886	0.348362	0.874531	0.871368	1
CC	GO:0000783	nuclear telomere cap complex	1/697	12/19886	0.348362	0.874531	0.871368	1
CC	GO:0042405	nuclear inclusion body	1/697	12/19886	0.348362	0.874531	0.871368	1
CC	GO:0044224	juxtaparanode region of axon	1/697	12/19886	0.348362	0.874531	0.871368	1
CC	GO:0044615	nuclear pore nuclear basket	1/697	12/19886	0.348362	0.874531	0.871368	1
CC	GO:0044666	MLL3/4 complex	1/697	12/19886	0.348362	0.874531	0.871368	1
CC	GO:1990454	L-type voltage-gated calcium channel complex	1/697	12/19886	0.348362	0.874531	0.871368	1
CC	GO:0032589	neuron projection membrane	3/697	60/19886	0.351676	0.874531	0.871368	3
CC	GO:0042470	melanosome	5/697	112/19886	0.356282	0.874531	0.871368	5
CC	GO:0048770	pigment granule	5/697	112/19886	0.356282	0.874531	0.871368	5
CC	GO:0031463	Cul3-RING ubiquitin ligase complex	2/697	36/19886	0.361309	0.874531	0.871368	2
CC	GO:0101003	ficolin-1-rich granule membrane	3/697	61/19886	0.361315	0.874531	0.871368	3
CC	GO:0043679	axon terminus	5/697	113/19886	0.363269	0.874531	0.871368	5
CC	GO:0035580	specific granule lumen	3/697	62/19886	0.370931	0.874531	0.871368	3
CC	GO:0000812	Swr1 complex	1/697	13/19886	0.371215	0.874531	0.871368	1
CC	GO:0001527	microfibril	1/697	13/19886	0.371215	0.874531	0.871368	1
CC	GO:0005677	chromatin silencing complex	1/697	13/19886	0.371215	0.874531	0.871368	1
CC	GO:0005687	U4 snRNP	1/697	13/19886	0.371215	0.874531	0.871368	1
CC	GO:0034709	methylosome	1/697	13/19886	0.371215	0.874531	0.871368	1
CC	GO:0036038	MKS complex	1/697	13/19886	0.371215	0.874531	0.871368	1
CC	GO:0043240	Fanconi anaemia nuclear complex	1/697	13/19886	0.371215	0.874531	0.871368	1
CC	GO:0043601	nuclear replisome	1/697	13/19886	0.371215	0.874531	0.871368	1
CC	GO:0044292	dendrite terminus	1/697	13/19886	0.371215	0.874531	0.871368	1
CC	GO:0099524	postsynaptic cytosol	1/697	13/19886	0.371215	0.874531	0.871368	1
CC	GO:0140445	chromosome, telomeric repeat region	1/697	13/19886	0.371215	0.874531	0.871368	1
CC	GO:1905286	serine-type peptidase complex	1/697	13/19886	0.371215	0.874531	0.871368	1
CC	GO:0016592	mediator complex	2/697	37/19886	0.374009	0.874531	0.871368	2
CC	GO:0051233	spindle midzone	2/697	37/19886	0.374009	0.874531	0.871368	2
CC	GO:1904115	axon cytoplasm	3/697	63/19886	0.38052	0.874531	0.871368	3
CC	GO:0097431	mitotic spindle pole	2/697	38/19886	0.386604	0.874531	0.871368	2
CC	GO:0005604	basement membrane	4/697	90/19886	0.387993	0.874531	0.871368	4
CC	GO:0090734	site of DNA damage	5/697	117/19886	0.391225	0.874531	0.871368	5
CC	GO:0010369	chromocenter	1/697	14/19886	0.393269	0.874531	0.871368	1
CC	GO:0030014	CCR4-NOT complex	1/697	14/19886	0.393269	0.874531	0.871368	1
CC	GO:0045263	proton-transporting ATP synthase complex, coupling factor F(o)	1/697	14/19886	0.393269	0.874531	0.871368	1
CC	GO:0072379	ER membrane insertion complex	1/697	14/19886	0.393269	0.874531	0.871368	1
CC	GO:0098574	cytoplasmic side of lysosomal membrane	1/697	14/19886	0.393269	0.874531	0.871368	1
CC	GO:0099243	extrinsic component of synaptic membrane	1/697	14/19886	0.393269	0.874531	0.871368	1
CC	GO:0140288	GBAF complex	1/697	14/19886	0.393269	0.874531	0.871368	1
CC	GO:0032838	plasma membrane bounded cell projection cytoplasm	10/697	253/19886	0.394679	0.874531	0.871368	10
CC	GO:0035579	specific granule membrane	4/697	91/19886	0.395966	0.874531	0.871368	4
CC	GO:0098803	respiratory chain complex	4/697	91/19886	0.395966	0.874531	0.871368	4
CC	GO:0000793	condensed chromosome	11/697	281/19886	0.39755	0.874531	0.871368	11
CC	GO:0031985	Golgi cisterna	5/697	118/19886	0.398204	0.874531	0.871368	5
CC	GO:0034451	centriolar satellite	5/697	118/19886	0.398204	0.874531	0.871368	5
CC	GO:0005778	peroxisomal membrane	3/697	65/19886	0.399596	0.874531	0.871368	3
CC	GO:0031903	microbody membrane	3/697	65/19886	0.399596	0.874531	0.871368	3
CC	GO:0031674	I band	6/697	146/19886	0.405012	0.874531	0.871368	6
CC	GO:0000228	nuclear chromosome	9/697	228/19886	0.406171	0.874531	0.871368	9
CC	GO:0000795	synaptonemal complex	2/697	40/19886	0.411451	0.874531	0.871368	2
CC	GO:0099086	synaptonemal structure	2/697	40/19886	0.411451	0.874531	0.871368	2
CC	GO:0016528	sarcoplasm	4/697	93/19886	0.41186	0.874531	0.871368	4
CC	GO:0032580	Golgi cisterna membrane	4/697	93/19886	0.41186	0.874531	0.871368	4
CC	GO:1905368	peptidase complex	5/697	120/19886	0.412137	0.874531	0.871368	5
CC	GO:0005852	eukaryotic translation initiation factor 3 complex	1/697	15/19886	0.414549	0.874531	0.871368	1
CC	GO:0005859	muscle myosin complex	1/697	15/19886	0.414549	0.874531	0.871368	1
CC	GO:0030673	axolemma	1/697	15/19886	0.414549	0.874531	0.871368	1
CC	GO:0030688	preribosome, small subunit precursor	1/697	15/19886	0.414549	0.874531	0.871368	1
CC	GO:0030894	replisome	1/697	15/19886	0.414549	0.874531	0.871368	1
CC	GO:0031588	nucleotide-activated protein kinase complex	1/697	15/19886	0.414549	0.874531	0.871368	1
CC	GO:0032591	dendritic spine membrane	1/697	15/19886	0.414549	0.874531	0.871368	1
CC	GO:0035253	ciliary rootlet	1/697	15/19886	0.414549	0.874531	0.871368	1
CC	GO:0048188	Set1C/COMPASS complex	1/697	15/19886	0.414549	0.874531	0.871368	1
CC	GO:0072687	meiotic spindle	1/697	15/19886	0.414549	0.874531	0.871368	1
CC	GO:0098985	asymmetric, glutamatergic, excitatory synapse	1/697	15/19886	0.414549	0.874531	0.871368	1
CC	GO:0005657	replication fork	3/697	67/19886	0.418505	0.874531	0.871368	3
CC	GO:0016328	lateral plasma membrane	3/697	67/19886	0.418505	0.874531	0.871368	3
CC	GO:0005746	mitochondrial respirasome	4/697	94/19886	0.419775	0.874531	0.871368	4
CC	GO:0005802	trans-Golgi network	10/697	259/19886	0.42306	0.874531	0.871368	10
CC	GO:0008328	ionotropic glutamate receptor complex	2/697	41/19886	0.423687	0.874531	0.871368	2
CC	GO:0043198	dendritic shaft	2/697	41/19886	0.423687	0.874531	0.871368	2
CC	GO:1905360	GTPase complex	2/697	41/19886	0.423687	0.874531	0.871368	2
CC	GO:0030496	midbody	8/697	204/19886	0.424123	0.874531	0.871368	8
CC	GO:0034399	nuclear periphery	6/697	150/19886	0.430059	0.874531	0.871368	6
CC	GO:0000930	gamma-tubulin complex	1/697	16/19886	0.435085	0.874531	0.871368	1
CC	GO:0005744	TIM23 mitochondrial import inner membrane translocase complex	1/697	16/19886	0.435085	0.874531	0.871368	1
CC	GO:0005786	signal recognition particle, endoplasmic reticulum targeting	1/697	16/19886	0.435085	0.874531	0.871368	1
CC	GO:0016581	NuRD complex	1/697	16/19886	0.435085	0.874531	0.871368	1
CC	GO:0033268	node of Ranvier	1/697	16/19886	0.435085	0.874531	0.871368	1
CC	GO:0044322	endoplasmic reticulum quality control compartment	1/697	16/19886	0.435085	0.874531	0.871368	1
CC	GO:0048500	signal recognition particle	1/697	16/19886	0.435085	0.874531	0.871368	1
CC	GO:0071565	nBAF complex	1/697	16/19886	0.435085	0.874531	0.871368	1
CC	GO:0090545	CHD-type complex	1/697	16/19886	0.435085	0.874531	0.871368	1
CC	GO:0150005	enzyme activator complex	1/697	16/19886	0.435085	0.874531	0.871368	1
CC	GO:0070069	cytochrome complex	2/697	42/19886	0.435789	0.874531	0.871368	2
CC	GO:0101031	protein folding chaperone complex	2/697	42/19886	0.435789	0.874531	0.871368	2
CC	GO:0030016	myofibril	9/697	236/19886	0.446192	0.874531	0.871368	9
CC	GO:0043202	lysosomal lumen	4/697	98/19886	0.451153	0.874531	0.871368	4
CC	GO:0140534	endoplasmic reticulum protein-containing complex	5/697	126/19886	0.453585	0.874531	0.871368	5
CC	GO:0033290	eukaryotic 48S preinitiation complex	1/697	17/19886	0.454901	0.874531	0.871368	1
CC	GO:0061702	canonical inflammasome complex	1/697	17/19886	0.454901	0.874531	0.871368	1
CC	GO:0034774	secretory granule lumen	12/697	322/19886	0.455684	0.874531	0.871368	12
CC	GO:0044291	cell-cell contact zone	3/697	72/19886	0.464834	0.874531	0.871368	3
CC	GO:0016363	nuclear matrix	5/697	128/19886	0.467235	0.874531	0.871368	5
CC	GO:0060205	cytoplasmic vesicle lumen	12/697	325/19886	0.468501	0.874531	0.871368	12
CC	GO:0043195	terminal bouton	2/697	45/19886	0.471243	0.874531	0.871368	2
CC	GO:0031983	vesicle lumen	12/697	326/19886	0.472764	0.874531	0.871368	12
CC	GO:0030864	cortical actin cytoskeleton	3/697	73/19886	0.473908	0.874531	0.871368	3
CC	GO:0044306	neuron projection terminus	5/697	129/19886	0.474021	0.874531	0.871368	5
CC	GO:0000178	exosome (RNase complex)	1/697	18/19886	0.474023	0.874531	0.871368	1
CC	GO:0016010	dystrophin-associated glycoprotein complex	1/697	18/19886	0.474023	0.874531	0.871368	1
CC	GO:0016282	eukaryotic 43S preinitiation complex	1/697	18/19886	0.474023	0.874531	0.871368	1
CC	GO:0034719	SMN-Sm protein complex	1/697	18/19886	0.474023	0.874531	0.871368	1
CC	GO:0043020	NADPH oxidase complex	1/697	18/19886	0.474023	0.874531	0.871368	1
CC	GO:0043034	costamere	1/697	18/19886	0.474023	0.874531	0.871368	1
CC	GO:0005743	mitochondrial inner membrane	18/697	497/19886	0.47751	0.874531	0.871368	18
CC	GO:0070469	respirasome	4/697	102/19886	0.481966	0.874531	0.871368	4
CC	GO:0098878	neurotransmitter receptor complex	2/697	46/19886	0.482761	0.874531	0.871368	2
CC	GO:0030669	clathrin-coated endocytic vesicle membrane	3/697	74/19886	0.482912	0.874531	0.871368	3
CC	GO:0043292	contractile fiber	9/697	245/19886	0.49076	0.874531	0.871368	9
CC	GO:0005905	clathrin-coated pit	3/697	75/19886	0.491841	0.874531	0.871368	3
CC	GO:0015935	small ribosomal subunit	3/697	75/19886	0.491841	0.874531	0.871368	3
CC	GO:0016529	sarcoplasmic reticulum	3/697	75/19886	0.491841	0.874531	0.871368	3
CC	GO:0005838	proteasome regulatory particle	1/697	19/19886	0.492475	0.874531	0.871368	1
CC	GO:0042575	DNA polymerase complex	1/697	19/19886	0.492475	0.874531	0.871368	1
CC	GO:0070993	translation preinitiation complex	1/697	19/19886	0.492475	0.874531	0.871368	1
CC	GO:0097449	astrocyte projection	1/697	19/19886	0.492475	0.874531	0.871368	1
CC	GO:1902711	GABA-A receptor complex	1/697	19/19886	0.492475	0.874531	0.871368	1
CC	GO:1905354	exoribonuclease complex	1/697	19/19886	0.492475	0.874531	0.871368	1
CC	GO:0008023	transcription elongation factor complex	2/697	47/19886	0.494122	0.874531	0.871368	2
CC	GO:0030018	Z disc	5/697	132/19886	0.494203	0.874531	0.871368	5
CC	GO:0042641	actomyosin	3/697	76/19886	0.500694	0.874531	0.871368	3
CC	GO:0005938	cell cortex	11/697	305/19886	0.504788	0.874531	0.871368	11
CC	GO:0002177	manchette	1/697	20/19886	0.510281	0.874531	0.871368	1
CC	GO:0099522	cytosolic region	1/697	20/19886	0.510281	0.874531	0.871368	1
CC	GO:0120293	dynein axonemal particle	1/697	20/19886	0.510281	0.874531	0.871368	1
CC	GO:0005747	mitochondrial respiratory chain complex I	2/697	49/19886	0.516363	0.874531	0.871368	2
CC	GO:0030964	NADH dehydrogenase complex	2/697	49/19886	0.516363	0.874531	0.871368	2
CC	GO:0045271	respiratory chain complex I	2/697	49/19886	0.516363	0.874531	0.871368	2
CC	GO:0034703	cation channel complex	7/697	193/19886	0.517313	0.874531	0.871368	7
CC	GO:0055038	recycling endosome membrane	4/697	107/19886	0.519475	0.874531	0.871368	4
CC	GO:0030665	clathrin-coated vesicle membrane	5/697	136/19886	0.52065	0.874531	0.871368	5
CC	GO:0042734	presynaptic membrane	6/697	165/19886	0.521751	0.874531	0.871368	6
CC	GO:0098862	cluster of actin-based cell projections	6/697	165/19886	0.521751	0.874531	0.871368	6
CC	GO:0008076	voltage-gated potassium channel complex	3/697	79/19886	0.526767	0.874531	0.871368	3
CC	GO:0034704	calcium channel complex	3/697	79/19886	0.526767	0.874531	0.871368	3
CC	GO:0005753	mitochondrial proton-transporting ATP synthase complex	1/697	21/19886	0.527462	0.874531	0.871368	1
CC	GO:0005847	mRNA cleavage and polyadenylation specificity factor complex	1/697	21/19886	0.527462	0.874531	0.871368	1
CC	GO:0005922	connexin complex	1/697	21/19886	0.527462	0.874531	0.871368	1
CC	GO:0043083	synaptic cleft	1/697	21/19886	0.527462	0.874531	0.871368	1
CC	GO:0044233	mitochondria-associated endoplasmic reticulum membrane	1/697	21/19886	0.527462	0.874531	0.871368	1
CC	GO:1902710	GABA receptor complex	1/697	21/19886	0.527462	0.874531	0.871368	1
CC	GO:0031901	early endosome membrane	7/697	195/19886	0.528264	0.874531	0.871368	7
CC	GO:0005769	early endosome	15/697	427/19886	0.533718	0.874531	0.871368	15
CC	GO:0016605	PML body	4/697	109/19886	0.534118	0.874531	0.871368	4
CC	GO:0030315	T-tubule	2/697	51/19886	0.537945	0.874531	0.871368	2
CC	GO:0005788	endoplasmic reticulum lumen	11/697	313/19886	0.539577	0.874531	0.871368	11
CC	GO:0030667	secretory granule membrane	11/697	314/19886	0.543869	0.874531	0.871368	11
CC	GO:0000242	pericentriolar material	1/697	22/19886	0.544042	0.874531	0.871368	1
CC	GO:0005865	striated muscle thin filament	1/697	22/19886	0.544042	0.874531	0.871368	1
CC	GO:0016327	apicolateral plasma membrane	1/697	22/19886	0.544042	0.874531	0.871368	1
CC	GO:0031430	M band	1/697	22/19886	0.544042	0.874531	0.871368	1
CC	GO:0045259	proton-transporting ATP synthase complex	1/697	22/19886	0.544042	0.874531	0.871368	1
CC	GO:0098858	actin-based cell projection	8/697	227/19886	0.544078	0.874531	0.871368	8
CC	GO:0022624	proteasome accessory complex	1/697	23/19886	0.560041	0.8947	0.891465	1
CC	GO:0090665	glycoprotein complex	1/697	23/19886	0.560041	0.8947	0.891465	1
CC	GO:0005777	peroxisome	5/697	143/19886	0.565425	0.895695	0.892456	5
CC	GO:0042579	microbody	5/697	143/19886	0.565425	0.895695	0.892456	5
CC	GO:0055037	recycling endosome	7/697	202/19886	0.565792	0.895695	0.892456	7
CC	GO:0000428	DNA-directed RNA polymerase complex	4/697	114/19886	0.569714	0.897667	0.894422	4
CC	GO:0099568	cytoplasmic region	10/697	291/19886	0.570464	0.897667	0.894422	10
CC	GO:0035371	microtubule plus-end	1/697	24/19886	0.575479	0.901419	0.89816	1
CC	GO:0031902	late endosome membrane	6/697	175/19886	0.579507	0.901419	0.89816	6
CC	GO:0005581	collagen trimer	3/697	86/19886	0.584522	0.901419	0.89816	3
CC	GO:0005791	rough endoplasmic reticulum	2/697	56/19886	0.588931	0.901419	0.89816	2
CC	GO:0016459	myosin complex	2/697	56/19886	0.588931	0.901419	0.89816	2
CC	GO:0097381	photoreceptor disc membrane	1/697	25/19886	0.590377	0.901419	0.89816	1
CC	GO:0098992	neuronal dense core vesicle	1/697	25/19886	0.590377	0.901419	0.89816	1
CC	GO:0016591	RNA polymerase II, holoenzyme	3/697	87/19886	0.592398	0.901419	0.89816	3
CC	GO:0005884	actin filament	4/697	118/19886	0.597069	0.901419	0.89816	4
CC	GO:0030880	RNA polymerase complex	4/697	118/19886	0.597069	0.901419	0.89816	4
CC	GO:0098636	protein complex involved in cell adhesion	2/697	57/19886	0.598613	0.901419	0.89816	2
CC	GO:0005849	mRNA cleavage factor complex	1/697	26/19886	0.604752	0.901419	0.89816	1
CC	GO:0032281	AMPA glutamate receptor complex	1/697	26/19886	0.604752	0.901419	0.89816	1
CC	GO:0033177	proton-transporting two-sector ATPase complex, proton-transporting domain	1/697	26/19886	0.604752	0.901419	0.89816	1
CC	GO:0036379	myofilament	1/697	26/19886	0.604752	0.901419	0.89816	1
CC	GO:0046930	pore complex	1/697	26/19886	0.604752	0.901419	0.89816	1
CC	GO:0097346	INO80-type complex	1/697	26/19886	0.604752	0.901419	0.89816	1
CC	GO:0031461	cullin-RING ubiquitin ligase complex	6/697	181/19886	0.612414	0.901419	0.89816	6
CC	GO:0034705	potassium channel complex	3/697	90/19886	0.615438	0.901419	0.89816	3
CC	GO:0097729	9+2 motile cilium	6/697	182/19886	0.617757	0.901419	0.89816	6
CC	GO:0043186	P granule	1/697	27/19886	0.618624	0.901419	0.89816	1
CC	GO:0044295	axonal growth cone	1/697	27/19886	0.618624	0.901419	0.89816	1
CC	GO:0045495	pole plasm	1/697	27/19886	0.618624	0.901419	0.89816	1
CC	GO:0060293	germ plasm	1/697	27/19886	0.618624	0.901419	0.89816	1
CC	GO:0071782	endoplasmic reticulum tubular network	1/697	27/19886	0.618624	0.901419	0.89816	1
CC	GO:0008021	synaptic vesicle	7/697	213/19886	0.621813	0.901419	0.89816	7
CC	GO:0000502	proteasome complex	2/697	60/19886	0.626624	0.901419	0.89816	2
CC	GO:0031526	brush border membrane	2/697	60/19886	0.626624	0.901419	0.89816	2
CC	GO:0005882	intermediate filament	7/697	214/19886	0.626706	0.901419	0.89816	7
CC	GO:0045334	clathrin-coated endocytic vesicle	3/697	92/19886	0.630302	0.901419	0.89816	3
CC	GO:0031312	extrinsic component of organelle membrane	1/697	28/19886	0.632009	0.901419	0.89816	1
CC	GO:0036452	ESCRT complex	1/697	28/19886	0.632009	0.901419	0.89816	1
CC	GO:0061695	transferase complex, transferring phosphorus-containing groups	10/697	306/19886	0.633971	0.901419	0.89816	10
CC	GO:0005840	ribosome	8/697	246/19886	0.634995	0.901419	0.89816	8
CC	GO:0005875	microtubule associated complex	5/697	156/19886	0.642461	0.901419	0.89816	5
CC	GO:0005686	U2 snRNP	1/697	29/19886	0.644925	0.901419	0.89816	1
CC	GO:0005689	U12-type spliceosomal complex	1/697	29/19886	0.644925	0.901419	0.89816	1
CC	GO:0005732	sno(s)RNA-containing ribonucleoprotein complex	1/697	29/19886	0.644925	0.901419	0.89816	1
CC	GO:0030686	90S preribosome	1/697	29/19886	0.644925	0.901419	0.89816	1
CC	GO:0032585	multivesicular body membrane	1/697	29/19886	0.644925	0.901419	0.89816	1
CC	GO:0032809	neuronal cell body membrane	1/697	29/19886	0.644925	0.901419	0.89816	1
CC	GO:0016323	basolateral plasma membrane	8/697	249/19886	0.648402	0.901419	0.89816	8
CC	GO:0030672	synaptic vesicle membrane	4/697	126/19886	0.64854	0.901419	0.89816	4
CC	GO:0099501	exocytic vesicle membrane	4/697	126/19886	0.64854	0.901419	0.89816	4
CC	GO:0001750	photoreceptor outer segment	3/697	95/19886	0.651843	0.901758	0.898498	3
CC	GO:0045111	intermediate filament cytoskeleton	8/697	250/19886	0.652807	0.901758	0.898498	8
CC	GO:0005790	smooth endoplasmic reticulum	1/697	30/19886	0.657389	0.901758	0.898498	1
CC	GO:0016514	SWI/SNF complex	1/697	30/19886	0.657389	0.901758	0.898498	1
CC	GO:0071007	U2-type catalytic step 2 spliceosome	1/697	30/19886	0.657389	0.901758	0.898498	1
CC	GO:0000137	Golgi cis cisterna	1/697	31/19886	0.669415	0.904056	0.900787	1
CC	GO:0005640	nuclear outer membrane	1/697	31/19886	0.669415	0.904056	0.900787	1
CC	GO:0008305	integrin complex	1/697	31/19886	0.669415	0.904056	0.900787	1
CC	GO:0016342	catenin complex	1/697	31/19886	0.669415	0.904056	0.900787	1
CC	GO:0035267	NuA4 histone acetyltransferase complex	1/697	31/19886	0.669415	0.904056	0.900787	1
CC	GO:0043189	H4/H2A histone acetyltransferase complex	1/697	31/19886	0.669415	0.904056	0.900787	1
CC	GO:0000932	P-body	3/697	99/19886	0.679147	0.910343	0.907052	3
CC	GO:0002080	acrosomal membrane	1/697	32/19886	0.68102	0.910343	0.907052	1
CC	GO:0005921	gap junction	1/697	32/19886	0.68102	0.910343	0.907052	1
CC	GO:0044298	cell body membrane	1/697	32/19886	0.68102	0.910343	0.907052	1
CC	GO:0036126	sperm flagellum	5/697	164/19886	0.685393	0.911972	0.908674	5
CC	GO:0032587	ruffle membrane	3/697	100/19886	0.685719	0.911972	0.908674	3
CC	GO:0005793	endoplasmic reticulum-Golgi intermediate compartment	4/697	134/19886	0.695459	0.922584	0.919248	4
CC	GO:0030125	clathrin vesicle coat	1/697	34/19886	0.703024	0.923206	0.919868	1
CC	GO:0031672	A band	1/697	34/19886	0.703024	0.923206	0.919868	1
CC	GO:1990752	microtubule end	1/697	34/19886	0.703024	0.923206	0.919868	1
CC	GO:0070382	exocytic vesicle	7/697	232/19886	0.708394	0.923206	0.919868	7
CC	GO:0001725	stress fiber	2/697	70/19886	0.709016	0.923206	0.919868	2
CC	GO:0097517	contractile actin filament bundle	2/697	70/19886	0.709016	0.923206	0.919868	2
CC	GO:0005834	heterotrimeric G-protein complex	1/697	35/19886	0.713451	0.923206	0.919868	1
CC	GO:0016235	aggresome	1/697	35/19886	0.713451	0.923206	0.919868	1
CC	GO:1902555	endoribonuclease complex	1/697	35/19886	0.713451	0.923206	0.919868	1
CC	GO:0001917	photoreceptor inner segment	2/697	71/19886	0.716359	0.923206	0.919868	2
CC	GO:0030863	cortical cytoskeleton	3/697	105/19886	0.717071	0.923206	0.919868	3
CC	GO:0032588	trans-Golgi network membrane	3/697	105/19886	0.717071	0.923206	0.919868	3
CC	GO:0030662	coated vesicle membrane	6/697	203/19886	0.719746	0.92438	0.921037	6
CC	GO:0005796	Golgi lumen	3/697	106/19886	0.723041	0.924726	0.921382	3
CC	GO:0035869	ciliary transition zone	2/697	72/19886	0.723545	0.924726	0.921382	2
CC	GO:0034702	monoatomic ion channel complex	9/697	300/19886	0.728524	0.928824	0.925465	9
CC	GO:0031045	dense core granule	1/697	37/19886	0.73322	0.929253	0.925893	1
CC	GO:0097386	glial cell projection	1/697	37/19886	0.73322	0.929253	0.925893	1
CC	GO:0030175	filopodium	3/697	108/19886	0.734687	0.929253	0.925893	3
CC	GO:0019898	extrinsic component of membrane	6/697	207/19886	0.736855	0.929253	0.925893	6
CC	GO:0045335	phagocytic vesicle	4/697	142/19886	0.737727	0.929253	0.925893	4
CC	GO:0000407	phagophore assembly site	1/697	38/19886	0.742588	0.933133	0.929759	1
CC	GO:0031594	neuromuscular junction	2/697	76/19886	0.750767	0.936464	0.933078	2
CC	GO:0055029	nuclear DNA-directed RNA polymerase complex	3/697	111/19886	0.751427	0.936464	0.933078	3
CC	GO:1905348	endonuclease complex	1/697	39/19886	0.751628	0.936464	0.933078	1
CC	GO:0001669	acrosomal vesicle	4/697	145/19886	0.752388	0.936464	0.933078	4
CC	GO:0031256	leading edge membrane	5/697	179/19886	0.75611	0.93797	0.934578	5
CC	GO:0030136	clathrin-coated vesicle	6/697	212/19886	0.757178	0.93797	0.934578	6
CC	GO:0031965	nuclear membrane	9/697	311/19886	0.765854	0.944477	0.941062	9
CC	GO:1902911	protein kinase complex	4/697	148/19886	0.766411	0.944477	0.941062	4
CC	GO:0032432	actin filament bundle	2/697	79/19886	0.769641	0.944477	0.941062	2
CC	GO:0098982	GABA-ergic synapse	2/697	79/19886	0.769641	0.944477	0.941062	2
CC	GO:0043296	apical junction complex	4/697	150/19886	0.775411	0.947663	0.944237	4
CC	GO:0009925	basal plasma membrane	8/697	282/19886	0.775854	0.947663	0.944237	8
CC	GO:0005770	late endosome	9/697	315/19886	0.778489	0.947957	0.944529	9
CC	GO:0015030	Cajal body	2/697	81/19886	0.781521	0.947957	0.944529	2
CC	GO:0033116	endoplasmic reticulum-Golgi intermediate compartment membrane	2/697	81/19886	0.781521	0.947957	0.944529	2
CC	GO:0005879	axonemal microtubule	1/697	43/19886	0.784725	0.949644	0.94621	1
CC	GO:0000118	histone deacetylase complex	2/697	82/19886	0.787258	0.950514	0.947077	2
CC	GO:0097733	photoreceptor cell cilium	3/697	120/19886	0.796588	0.958768	0.955301	3
CC	GO:0005669	transcription factor TFIID complex	1/697	45/19886	0.799583	0.958768	0.955301	1
CC	GO:1902562	H4 histone acetyltransferase complex	1/697	45/19886	0.799583	0.958768	0.955301	1
CC	GO:0005871	kinesin complex	1/697	47/19886	0.813417	0.961289	0.957813	1
CC	GO:0097546	ciliary base	1/697	47/19886	0.813417	0.961289	0.957813	1
CC	GO:1902495	transmembrane transporter complex	11/697	394/19886	0.818742	0.961289	0.957813	11
CC	GO:0030118	clathrin coat	1/697	48/19886	0.819972	0.961289	0.957813	1
CC	GO:0097542	ciliary tip	1/697	48/19886	0.819972	0.961289	0.957813	1
CC	GO:0019897	extrinsic component of plasma membrane	3/697	126/19886	0.822726	0.961289	0.957813	3
CC	GO:0005635	nuclear envelope	14/697	494/19886	0.827052	0.961289	0.957813	14
CC	GO:1902554	serine/threonine protein kinase complex	3/697	128/19886	0.830778	0.961289	0.957813	3
CC	GO:1990204	oxidoreductase complex	3/697	128/19886	0.830778	0.961289	0.957813	3
CC	GO:0045178	basal part of cell	8/697	301/19886	0.832097	0.961289	0.957813	8
CC	GO:0014704	intercalated disc	1/697	50/19886	0.832401	0.961289	0.957813	1
CC	GO:0016469	proton-transporting two-sector ATPase complex	1/697	50/19886	0.832401	0.961289	0.957813	1
CC	GO:0044232	organelle membrane contact site	1/697	50/19886	0.832401	0.961289	0.957813	1
CC	GO:0005930	axoneme	4/697	165/19886	0.834415	0.961289	0.957813	4
CC	GO:0030027	lamellipodium	5/697	201/19886	0.837278	0.961289	0.957813	5
CC	GO:0097014	ciliary plasm	4/697	166/19886	0.837844	0.961289	0.957813	4
CC	GO:0005782	peroxisomal matrix	1/697	51/19886	0.83829	0.961289	0.957813	1
CC	GO:0031907	microbody lumen	1/697	51/19886	0.83829	0.961289	0.957813	1
CC	GO:0016324	apical plasma membrane	11/697	403/19886	0.839822	0.961289	0.957813	11
CC	GO:0030666	endocytic vesicle membrane	5/697	202/19886	0.840372	0.961289	0.957813	5
CC	GO:0097730	non-motile cilium	4/697	167/19886	0.841213	0.961289	0.957813	4
CC	GO:0045177	apical part of cell	13/697	469/19886	0.842045	0.961289	0.957813	13
CC	GO:0000421	autophagosome membrane	1/697	52/19886	0.843972	0.961395	0.957918	1
CC	GO:0097731	9+0 non-motile cilium	3/697	132/19886	0.845944	0.961516	0.958039	3
CC	GO:0032154	cleavage furrow	1/697	53/19886	0.849455	0.961516	0.958039	1
CC	GO:0030135	coated vesicle	8/697	311/19886	0.856928	0.961516	0.958039	8
CC	GO:0005643	nuclear pore	2/697	97/19886	0.858608	0.961516	0.958039	2
CC	GO:0005891	voltage-gated calcium channel complex	1/697	55/19886	0.859851	0.961516	0.958039	1
CC	GO:0034707	chloride channel complex	1/697	55/19886	0.859851	0.961516	0.958039	1
CC	GO:0009898	cytoplasmic side of plasma membrane	4/697	173/19886	0.860212	0.961516	0.958039	4
CC	GO:0030139	endocytic vesicle	9/697	348/19886	0.864283	0.961516	0.958039	9
CC	GO:0000315	organellar large ribosomal subunit	1/697	56/19886	0.864777	0.961516	0.958039	1
CC	GO:0005762	mitochondrial large ribosomal subunit	1/697	56/19886	0.864777	0.961516	0.958039	1
CC	GO:0032420	stereocilium	1/697	56/19886	0.864777	0.961516	0.958039	1
CC	GO:0098562	cytoplasmic side of membrane	5/697	211/19886	0.866098	0.961516	0.958039	5
CC	GO:0031253	cell projection membrane	9/697	352/19886	0.872582	0.966186	0.962692	9
CC	GO:1990351	transporter complex	11/697	421/19886	0.876259	0.966186	0.962692	11
CC	GO:0045121	membrane raft	7/697	286/19886	0.877619	0.966186	0.962692	7
CC	GO:0098857	membrane microdomain	7/697	287/19886	0.879764	0.966186	0.962692	7
CC	GO:0031252	cell leading edge	11/697	423/19886	0.879861	0.966186	0.962692	11
CC	GO:0000791	euchromatin	1/697	60/19886	0.882811	0.966186	0.962692	1
CC	GO:0031248	protein acetyltransferase complex	2/697	104/19886	0.883774	0.966186	0.962692	2
CC	GO:0001726	ruffle	4/697	182/19886	0.885056	0.966186	0.962692	4
CC	GO:1902493	acetyltransferase complex	2/697	105/19886	0.887011	0.966307	0.962813	2
CC	GO:0005881	cytoplasmic microtubule	2/697	106/19886	0.890164	0.966532	0.963037	2
CC	GO:0030120	vesicle coat	1/697	62/19886	0.890906	0.966532	0.963037	1
CC	GO:0032421	stereocilium bundle	1/697	63/19886	0.894742	0.968687	0.965185	1
CC	GO:0019005	SCF ubiquitin ligase complex	1/697	64/19886	0.898443	0.969724	0.966218	1
CC	GO:0044391	ribosomal subunit	4/697	188/19886	0.899401	0.969724	0.966218	4
CC	GO:0005765	lysosomal membrane	11/697	441/19886	0.908597	0.97383	0.970309	11
CC	GO:0098852	lytic vacuole membrane	11/697	441/19886	0.908597	0.97383	0.970309	11
CC	GO:0005844	polysome	1/697	67/19886	0.908784	0.97383	0.970309	1
CC	GO:0005771	multivesicular body	1/697	68/19886	0.911992	0.975273	0.971747	1
CC	GO:0005776	autophagosome	2/697	116/19886	0.917492	0.97555	0.972023	2
CC	GO:0030658	transport vesicle membrane	5/697	236/19886	0.919895	0.97555	0.972023	5
CC	GO:0005774	vacuolar membrane	12/697	484/19886	0.920404	0.97555	0.972023	12
CC	GO:0031234	extrinsic component of cytoplasmic side of plasma membrane	1/697	71/19886	0.920955	0.97555	0.972023	1
CC	GO:0032153	cell division site	1/697	72/19886	0.923736	0.97555	0.972023	1
CC	GO:0070821	tertiary granule membrane	1/697	73/19886	0.926419	0.97555	0.972023	1
CC	GO:0009897	external side of plasma membrane	9/697	387/19886	0.928901	0.97555	0.972023	9
CC	GO:0005801	cis-Golgi network	1/697	74/19886	0.929007	0.97555	0.972023	1
CC	GO:0032040	small-subunit processome	1/697	74/19886	0.929007	0.97555	0.972023	1
CC	GO:0017053	transcription repressor complex	1/697	77/19886	0.93624	0.979221	0.97568	1
CC	GO:0048786	presynaptic active zone	1/697	77/19886	0.93624	0.979221	0.97568	1
CC	GO:0000781	chromosome, telomeric region	3/697	171/19886	0.941627	0.980297	0.976752	3
CC	GO:0030670	phagocytic vesicle membrane	1/697	80/19886	0.942736	0.980297	0.976752	1
CC	GO:0036464	cytoplasmic ribonucleoprotein granule	5/697	253/19886	0.944593	0.980297	0.976752	5
CC	GO:0005901	caveola	1/697	81/19886	0.944752	0.980297	0.976752	1
CC	GO:0035770	ribonucleoprotein granule	5/697	270/19886	0.962201	0.991827	0.988241	5
CC	GO:0000123	histone acetyltransferase complex	1/697	94/19886	0.965328	0.991827	0.988241	1
CC	GO:0030117	membrane coat	1/697	94/19886	0.965328	0.991827	0.988241	1
CC	GO:0030134	COPII-coated ER to Golgi transport vesicle	1/697	94/19886	0.965328	0.991827	0.988241	1
CC	GO:0048475	coated membrane	1/697	94/19886	0.965328	0.991827	0.988241	1
CC	GO:0030133	transport vesicle	9/697	431/19886	0.96823	0.992862	0.989272	9
CC	GO:0005811	lipid droplet	1/697	104/19886	0.975776	0.998646	0.995035	1
CC	GO:0044853	plasma membrane raft	1/697	112/19886	0.98182	0.999994	0.996379	1
CC	GO:0015934	large ribosomal subunit	1/697	117/19886	0.984806	0.999994	0.996379	1
CC	GO:0022626	cytosolic ribosome	1/697	118/19886	0.985342	0.999994	0.996379	1
CC	GO:0098802	plasma membrane signaling receptor complex	5/697	321/19886	0.988816	0.999994	0.996379	5
CC	GO:0005923	bicellular tight junction	1/697	126/19886	0.989001	0.999994	0.996379	1
CC	GO:0070160	tight junction	1/697	131/19886	0.990809	0.999994	0.996379	1
CC	GO:0072562	blood microparticle	1/697	144/19886	0.994239	0.999994	0.996379	1
CC	GO:0019814	immunoglobulin complex	1/697	165/19886	0.997293	0.999994	0.996379	1
CC	GO:0005925	focal adhesion	5/697	421/19886	0.999186	0.999994	0.996379	5
CC	GO:0030055	cell-substrate junction	5/697	431/19886	0.999382	0.999994	0.996379	5
CC	GO:0016442	RISC complex	2/697	413/19886	0.999994	0.999994	0.996379	2
CC	GO:0031332	RNAi effector complex	2/697	413/19886	0.999994	0.999994	0.996379	2
CC2D2A	GO:0036038	MKS complex	1/697	13/19886	0.371215	0.874531	0.871368	1	57545
CC2D2A	GO:0035869	ciliary transition zone	2/697	72/19886	0.723545	0.924726	0.921382	2	57545
CCDC12	GO:0071014	post-mRNA release spliceosomal complex	1/697	10/19886	0.300136	0.874531	0.871368	1	151903
CCDC12	GO:0005684	U2-type spliceosomal complex	6/697	92/19886	0.104064	0.874531	0.871368	6	151903
CCDC12	GO:0005681	spliceosomal complex	9/697	205/19886	0.292783	0.874531	0.871368	9	151903
CCDC137	GO:0001650	fibrillar center	11/697	150/19886	0.0166988	0.447306	0.445689	11	339230
CCDC57	GO:0005876	spindle microtubule	5/697	81/19886	0.154744	0.874531	0.871368	5	284001
CCDC57	GO:0005819	spindle	23/697	431/19886	0.03085	0.646616	0.644278	23	284001
CCDC57	GO:0005874	microtubule	20/697	467/19886	0.208438	0.874531	0.871368	20	284001
CCDC57	GO:0034451	centriolar satellite	5/697	118/19886	0.398204	0.874531	0.871368	5	284001
CCDC57	GO:0005814	centriole	13/697	157/19886	0.00360476	0.18889	0.188207	13	284001
CCDC9	GO:0035145	exon-exon junction complex	1/697	11/19886	0.324679	0.874531	0.871368	1	26093
CD58	GO:0101003	ficolin-1-rich granule membrane	3/697	61/19886	0.361315	0.874531	0.871368	3	965
CD58	GO:0070820	tertiary granule	9/697	164/19886	0.123182	0.874531	0.871368	9	965
CD58	GO:0101002	ficolin-1-rich granule	9/697	185/19886	0.202451	0.874531	0.871368	9	965
CD58	GO:0030667	secretory granule membrane	11/697	314/19886	0.543869	0.874531	0.871368	11	965
CD99	GO:0005925	focal adhesion	5/697	421/19886	0.999186	0.999994	0.996379	5	4267
CD99	GO:0030055	cell-substrate junction	5/697	431/19886	0.999382	0.999994	0.996379	5	4267
CDC37	GO:0101031	protein folding chaperone complex	2/697	42/19886	0.435789	0.874531	0.871368	2	11140
CDC7	GO:0045171	intercellular bridge	9/697	92/19886	0.00494492	0.235558	0.234706	9	8317
CDC7	GO:0072686	mitotic spindle	12/697	184/19886	0.029052	0.634302	0.632009	12	8317
CDC7	GO:0005819	spindle	23/697	431/19886	0.03085	0.646616	0.644278	23	8317
CDH4	GO:0016342	catenin complex	1/697	31/19886	0.669415	0.904056	0.900787	1	1002
CDH4	GO:0019897	extrinsic component of plasma membrane	3/697	126/19886	0.822726	0.961289	0.957813	3	1002
CDH4	GO:0019898	extrinsic component of membrane	6/697	207/19886	0.736855	0.929253	0.925893	6	1002
CDH4	GO:0005912	adherens junction	10/697	188/19886	0.125552	0.874531	0.871368	10	1002
CENPT	GO:0000939	inner kinetochore	2/697	19/19886	0.141885	0.874531	0.871368	2	80152
CENPT	GO:0000776	kinetochore	8/697	171/19886	0.251994	0.874531	0.871368	8	80152
CENPT	GO:0000779	condensed chromosome, centromeric region	8/697	182/19886	0.307567	0.874531	0.871368	8	80152
CENPT	GO:0000793	condensed chromosome	11/697	281/19886	0.39755	0.874531	0.871368	11	80152
CENPT	GO:0000775	chromosome, centromeric region	14/697	258/19886	0.0711103	0.874531	0.871368	14	80152
CENPT	GO:0098687	chromosomal region	16/697	399/19886	0.326251	0.874531	0.871368	16	80152
CENPX	GO:0000939	inner kinetochore	2/697	19/19886	0.141885	0.874531	0.871368	2	201254
CENPX	GO:0000776	kinetochore	8/697	171/19886	0.251994	0.874531	0.871368	8	201254
CENPX	GO:0000779	condensed chromosome, centromeric region	8/697	182/19886	0.307567	0.874531	0.871368	8	201254
CENPX	GO:0043240	Fanconi anaemia nuclear complex	1/697	13/19886	0.371215	0.874531	0.871368	1	201254
CENPX	GO:0000793	condensed chromosome	11/697	281/19886	0.39755	0.874531	0.871368	11	201254
CENPX	GO:0000775	chromosome, centromeric region	14/697	258/19886	0.0711103	0.874531	0.871368	14	201254
CENPX	GO:0098687	chromosomal region	16/697	399/19886	0.326251	0.874531	0.871368	16	201254
CEP131	GO:0005814	centriole	13/697	157/19886	0.00360476	0.18889	0.188207	13	22994
CEP131	GO:0036064	ciliary basal body	8/697	172/19886	0.256914	0.874531	0.871368	8	22994
CEP131	GO:0034451	centriolar satellite	5/697	118/19886	0.398204	0.874531	0.871368	5	22994
CEP131	GO:0002177	manchette	1/697	20/19886	0.510281	0.874531	0.871368	1	22994
CEP131	GO:0035869	ciliary transition zone	2/697	72/19886	0.723545	0.924726	0.921382	2	22994
CEP131	GO:0001669	acrosomal vesicle	4/697	145/19886	0.752388	0.936464	0.933078	4	22994
CEP131	GO:0031965	nuclear membrane	9/697	311/19886	0.765854	0.944477	0.941062	9	22994
CEP131	GO:0005635	nuclear envelope	14/697	494/19886	0.827052	0.961289	0.957813	14	22994
CEP20	GO:0031514	motile cilium	13/697	271/19886	0.158177	0.874531	0.871368	13	123811
CEP20	GO:0005814	centriole	13/697	157/19886	0.00360476	0.18889	0.188207	13	123811
CEP20	GO:0036064	ciliary basal body	8/697	172/19886	0.256914	0.874531	0.871368	8	123811
CEP20	GO:0034451	centriolar satellite	5/697	118/19886	0.398204	0.874531	0.871368	5	123811
CEP57L1	GO:0005874	microtubule	20/697	467/19886	0.208438	0.874531	0.871368	20	285753
CFAP46	GO:0005930	axoneme	4/697	165/19886	0.834415	0.961289	0.957813	4	54777
CFAP46	GO:0097014	ciliary plasm	4/697	166/19886	0.837844	0.961289	0.957813	4	54777
CFAP46	GO:0032838	plasma membrane bounded cell projection cytoplasm	10/697	253/19886	0.394679	0.874531	0.871368	10	54777
CFAP46	GO:0099568	cytoplasmic region	10/697	291/19886	0.570464	0.897667	0.894422	10	54777
CFAP58	GO:0097225	sperm midpiece	3/697	53/19886	0.284072	0.874531	0.871368	3	159686
CFAP58	GO:0036126	sperm flagellum	5/697	164/19886	0.685393	0.911972	0.908674	5	159686
CFAP58	GO:0097729	9+2 motile cilium	6/697	182/19886	0.617757	0.901419	0.89816	6	159686
CFAP58	GO:0031514	motile cilium	13/697	271/19886	0.158177	0.874531	0.871368	13	159686
CFL2	GO:0034399	nuclear periphery	6/697	150/19886	0.430059	0.874531	0.871368	6	1073
CFL2	GO:0016363	nuclear matrix	5/697	128/19886	0.467235	0.874531	0.871368	5	1073
CFL2	GO:0031674	I band	6/697	146/19886	0.405012	0.874531	0.871368	6	1073
CFL2	GO:0030018	Z disc	5/697	132/19886	0.494203	0.874531	0.871368	5	1073
CFL2	GO:0030017	sarcomere	9/697	216/19886	0.346332	0.874531	0.871368	9	1073
CFL2	GO:0030016	myofibril	9/697	236/19886	0.446192	0.874531	0.871368	9	1073
CFL2	GO:0043292	contractile fiber	9/697	245/19886	0.49076	0.874531	0.871368	9	1073
CHCHD5	GO:0005758	mitochondrial intermembrane space	7/697	79/19886	0.0207087	0.493243	0.491459	7	84269
CHCHD5	GO:0031970	organelle envelope lumen	7/697	89/19886	0.0366602	0.738844	0.736172	7	84269
CHD5	GO:0016581	NuRD complex	1/697	16/19886	0.435085	0.874531	0.871368	1	26038
CHD5	GO:0090545	CHD-type complex	1/697	16/19886	0.435085	0.874531	0.871368	1	26038
CHD5	GO:0070603	SWI/SNF superfamily-type complex	6/697	92/19886	0.104064	0.874531	0.871368	6	26038
CHD5	GO:1904949	ATPase complex	7/697	146/19886	0.252253	0.874531	0.871368	7	26038
CHD5	GO:0000118	histone deacetylase complex	2/697	82/19886	0.787258	0.950514	0.947077	2	26038
CHD5	GO:0000792	heterochromatin	8/697	79/19886	0.00639697	0.279335	0.278324	8	26038
CHD5	GO:0016607	nuclear speck	20/697	417/19886	0.0982413	0.874531	0.871368	20	26038
CHRAC1	GO:0042575	DNA polymerase complex	1/697	19/19886	0.492475	0.874531	0.871368	1	54108
CHRAC1	GO:0031010	ISWI-type complex	2/697	14/19886	0.084524	0.874531	0.871368	2	54108
CHRAC1	GO:0005721	pericentric heterochromatin	3/697	30/19886	0.086551	0.874531	0.871368	3	54108
CHRAC1	GO:0070603	SWI/SNF superfamily-type complex	6/697	92/19886	0.104064	0.874531	0.871368	6	54108
CHRAC1	GO:1904949	ATPase complex	7/697	146/19886	0.252253	0.874531	0.871368	7	54108
CHRAC1	GO:0000792	heterochromatin	8/697	79/19886	0.00639697	0.279335	0.278324	8	54108
CHRAC1	GO:0000228	nuclear chromosome	9/697	228/19886	0.406171	0.874531	0.871368	9	54108
CHRAC1	GO:0061695	transferase complex, transferring phosphorus-containing groups	10/697	306/19886	0.633971	0.901419	0.89816	10	54108
CHRAC1	GO:0000775	chromosome, centromeric region	14/697	258/19886	0.0711103	0.874531	0.871368	14	54108
CHRAC1	GO:0098687	chromosomal region	16/697	399/19886	0.326251	0.874531	0.871368	16	54108
CIMIP2A	GO:0036064	ciliary basal body	8/697	172/19886	0.256914	0.874531	0.871368	8	401565
CIMIP2A	GO:0031514	motile cilium	13/697	271/19886	0.158177	0.874531	0.871368	13	401565
COL6A3	GO:0005581	collagen trimer	3/697	86/19886	0.584522	0.901419	0.89816	3	1293
COL6A3	GO:0042383	sarcolemma	8/697	141/19886	0.122861	0.874531	0.871368	8	1293
COL6A3	GO:0062023	collagen-containing extracellular matrix	17/697	429/19886	0.336618	0.874531	0.871368	17	1293
COL6A3	GO:0005788	endoplasmic reticulum lumen	11/697	313/19886	0.539577	0.874531	0.871368	11	1293
COL9A2	GO:0062023	collagen-containing extracellular matrix	17/697	429/19886	0.336618	0.874531	0.871368	17	1298
COL9A2	GO:0005581	collagen trimer	3/697	86/19886	0.584522	0.901419	0.89816	3	1298
COL9A2	GO:0005788	endoplasmic reticulum lumen	11/697	313/19886	0.539577	0.874531	0.871368	11	1298
COMP	GO:0062023	collagen-containing extracellular matrix	17/697	429/19886	0.336618	0.874531	0.871368	17	1311
COX17	GO:0005758	mitochondrial intermembrane space	7/697	79/19886	0.0207087	0.493243	0.491459	7	10063
COX17	GO:0031970	organelle envelope lumen	7/697	89/19886	0.0366602	0.738844	0.736172	7	10063
COX5A	GO:0005751	mitochondrial respiratory chain complex IV	2/697	25/19886	0.217944	0.874531	0.871368	2	9377
COX5A	GO:0045277	respiratory chain complex IV	2/697	28/19886	0.25722	0.874531	0.871368	2	9377
COX5A	GO:0070069	cytochrome complex	2/697	42/19886	0.435789	0.874531	0.871368	2	9377
COX5A	GO:0098803	respiratory chain complex	4/697	91/19886	0.395966	0.874531	0.871368	4	9377
COX5A	GO:0005746	mitochondrial respirasome	4/697	94/19886	0.419775	0.874531	0.871368	4	9377
COX5A	GO:0070469	respirasome	4/697	102/19886	0.481966	0.874531	0.871368	4	9377
COX5A	GO:0098800	inner mitochondrial membrane protein complex	7/697	158/19886	0.318275	0.874531	0.871368	7	9377
COX5A	GO:0098798	mitochondrial protein-containing complex	14/697	300/19886	0.17055	0.874531	0.871368	14	9377
COX5A	GO:0005743	mitochondrial inner membrane	18/697	497/19886	0.47751	0.874531	0.871368	18	9377
COX7A2L	GO:0005751	mitochondrial respiratory chain complex IV	2/697	25/19886	0.217944	0.874531	0.871368	2	9167
COX7A2L	GO:0045277	respiratory chain complex IV	2/697	28/19886	0.25722	0.874531	0.871368	2	9167
COX7A2L	GO:0070069	cytochrome complex	2/697	42/19886	0.435789	0.874531	0.871368	2	9167
COX7A2L	GO:0098803	respiratory chain complex	4/697	91/19886	0.395966	0.874531	0.871368	4	9167
COX7A2L	GO:0005746	mitochondrial respirasome	4/697	94/19886	0.419775	0.874531	0.871368	4	9167
COX7A2L	GO:0070469	respirasome	4/697	102/19886	0.481966	0.874531	0.871368	4	9167
COX7A2L	GO:0098800	inner mitochondrial membrane protein complex	7/697	158/19886	0.318275	0.874531	0.871368	7	9167
COX7A2L	GO:0098798	mitochondrial protein-containing complex	14/697	300/19886	0.17055	0.874531	0.871368	14	9167
COX7A2L	GO:0005743	mitochondrial inner membrane	18/697	497/19886	0.47751	0.874531	0.871368	18	9167
CPEB1	GO:0000932	P-body	3/697	99/19886	0.679147	0.910343	0.907052	3	64506
CPEB1	GO:1990124	messenger ribonucleoprotein complex	2/697	12/19886	0.0641663	0.874531	0.871368	2	64506
CPEB1	GO:0036464	cytoplasmic ribonucleoprotein granule	5/697	253/19886	0.944593	0.980297	0.976752	5	64506
CPEB1	GO:0035770	ribonucleoprotein granule	5/697	270/19886	0.962201	0.991827	0.988241	5	64506
CPEB1	GO:0032279	asymmetric synapse	27/697	331/19886	4.53189e-05	0.00670829	0.00668403	27	64506
CPEB1	GO:0014069	postsynaptic density	26/697	315/19886	5.12083e-05	0.00670829	0.00668403	26	64506
CPEB1	GO:0099572	postsynaptic specialization	27/697	346/19886	9.6112e-05	0.0084092	0.00837879	27	64506
CPEB1	GO:0098984	neuron to neuron synapse	29/697	362/19886	3.33775e-05	0.00670829	0.00668403	29	64506
CPLX2	GO:0044305	calyx of Held	2/697	19/19886	0.141885	0.874531	0.871368	2	10814
CPLX2	GO:0043195	terminal bouton	2/697	45/19886	0.471243	0.874531	0.871368	2	10814
CPLX2	GO:0031201	SNARE complex	3/697	48/19886	0.236484	0.874531	0.871368	3	10814
CPLX2	GO:0043679	axon terminus	5/697	113/19886	0.363269	0.874531	0.871368	5	10814
CPLX2	GO:0044306	neuron projection terminus	5/697	129/19886	0.474021	0.874531	0.871368	5	10814
CPLX2	GO:0043204	perikaryon	7/697	149/19886	0.268392	0.874531	0.871368	7	10814
CPLX2	GO:0150034	distal axon	17/697	276/19886	0.0179574	0.448079	0.446459	17	10814
CPLX2	GO:0098978	glutamatergic synapse	26/697	407/19886	0.00250985	0.164395	0.163801	26	10814
CPLX2	GO:0043025	neuronal cell body	23/697	489/19886	0.0948158	0.874531	0.871368	23	10814
CPOX	GO:0005758	mitochondrial intermembrane space	7/697	79/19886	0.0207087	0.493243	0.491459	7	1371
CPOX	GO:0031970	organelle envelope lumen	7/697	89/19886	0.0366602	0.738844	0.736172	7	1371
CPSF1	GO:0005847	mRNA cleavage and polyadenylation specificity factor complex	1/697	21/19886	0.527462	0.874531	0.871368	1	29894
CPSF1	GO:0005849	mRNA cleavage factor complex	1/697	26/19886	0.604752	0.901419	0.89816	1	29894
CRADD	GO:1905369	endopeptidase complex	4/697	84/19886	0.339971	0.874531	0.871368	4	8738
CRADD	GO:1905368	peptidase complex	5/697	120/19886	0.412137	0.874531	0.871368	5	8738
CREG1	GO:0005775	vacuolar lumen	13/697	176/19886	0.00925333	0.308715	0.307599	13	8804
CREG1	GO:0035578	azurophil granule lumen	8/697	91/19886	0.0145011	0.422144	0.420617	8	8804
CREG1	GO:0005766	primary lysosome	9/697	155/19886	0.0954154	0.874531	0.871368	9	8804
CREG1	GO:0042582	azurophil granule	9/697	155/19886	0.0954154	0.874531	0.871368	9	8804
CREG1	GO:0034774	secretory granule lumen	12/697	322/19886	0.455684	0.874531	0.871368	12	8804
CREG1	GO:0060205	cytoplasmic vesicle lumen	12/697	325/19886	0.468501	0.874531	0.871368	12	8804
CREG1	GO:0031983	vesicle lumen	12/697	326/19886	0.472764	0.874531	0.871368	12	8804
CROCC	GO:0035253	ciliary rootlet	1/697	15/19886	0.414549	0.874531	0.871368	1	9696
CROCC	GO:0097729	9+2 motile cilium	6/697	182/19886	0.617757	0.901419	0.89816	6	9696
CROCC	GO:0001917	photoreceptor inner segment	2/697	71/19886	0.716359	0.923206	0.919868	2	9696
CROCC	GO:0005814	centriole	13/697	157/19886	0.00360476	0.18889	0.188207	13	9696
CROCC	GO:0031514	motile cilium	13/697	271/19886	0.158177	0.874531	0.871368	13	9696
CRY2	GO:0016607	nuclear speck	20/697	417/19886	0.0982413	0.874531	0.871368	20	1408
CTC1	GO:0000782	telomere cap complex	1/697	12/19886	0.348362	0.874531	0.871368	1	80169
CTC1	GO:0000783	nuclear telomere cap complex	1/697	12/19886	0.348362	0.874531	0.871368	1	80169
CTC1	GO:0140445	chromosome, telomeric repeat region	1/697	13/19886	0.371215	0.874531	0.871368	1	80169
CTC1	GO:0000781	chromosome, telomeric region	3/697	171/19886	0.941627	0.980297	0.976752	3	80169
CTC1	GO:0098687	chromosomal region	16/697	399/19886	0.326251	0.874531	0.871368	16	80169
CTDP1	GO:0051233	spindle midzone	2/697	37/19886	0.374009	0.874531	0.871368	2	9150
CTDP1	GO:0000922	spindle pole	9/697	176/19886	0.166172	0.874531	0.871368	9	9150
CTDP1	GO:0030496	midbody	8/697	204/19886	0.424123	0.874531	0.871368	8	9150
CTDP1	GO:0005819	spindle	23/697	431/19886	0.03085	0.646616	0.644278	23	9150
CXXC1	GO:0048188	Set1C/COMPASS complex	1/697	15/19886	0.414549	0.874531	0.871368	1	30827
CXXC1	GO:0034399	nuclear periphery	6/697	150/19886	0.430059	0.874531	0.871368	6	30827
CXXC1	GO:0016363	nuclear matrix	5/697	128/19886	0.467235	0.874531	0.871368	5	30827
CXXC1	GO:0035097	histone methyltransferase complex	5/697	63/19886	0.0695764	0.874531	0.871368	5	30827
CXXC1	GO:0034708	methyltransferase complex	6/697	96/19886	0.120889	0.874531	0.871368	6	30827
CXXC1	GO:0016607	nuclear speck	20/697	417/19886	0.0982413	0.874531	0.871368	20	30827
CYB561A3	GO:0031902	late endosome membrane	6/697	175/19886	0.579507	0.901419	0.89816	6	220002
CYB561A3	GO:0005770	late endosome	9/697	315/19886	0.778489	0.947957	0.944529	9	220002
CYB561A3	GO:0005765	lysosomal membrane	11/697	441/19886	0.908597	0.97383	0.970309	11	220002
CYB561A3	GO:0098852	lytic vacuole membrane	11/697	441/19886	0.908597	0.97383	0.970309	11	220002
CYB561A3	GO:0005774	vacuolar membrane	12/697	484/19886	0.920404	0.97555	0.972023	12	220002
CYBA	GO:0043020	NADPH oxidase complex	1/697	18/19886	0.474023	0.874531	0.871368	1	1535
CYBA	GO:0070821	tertiary granule membrane	1/697	73/19886	0.926419	0.97555	0.972023	1	1535
CYBA	GO:0030670	phagocytic vesicle membrane	1/697	80/19886	0.942736	0.980297	0.976752	1	1535
CYBA	GO:1990204	oxidoreductase complex	3/697	128/19886	0.830778	0.961289	0.957813	3	1535
CYBA	GO:0035579	specific granule membrane	4/697	91/19886	0.395966	0.874531	0.871368	4	1535
CYBA	GO:0045335	phagocytic vesicle	4/697	142/19886	0.737727	0.929253	0.925893	4	1535
CYBA	GO:0030666	endocytic vesicle membrane	5/697	202/19886	0.840372	0.961289	0.957813	5	1535
CYBA	GO:0070820	tertiary granule	9/697	164/19886	0.123182	0.874531	0.871368	9	1535
CYBA	GO:0042581	specific granule	8/697	160/19886	0.200106	0.874531	0.871368	8	1535
CYBA	GO:0030139	endocytic vesicle	9/697	348/19886	0.864283	0.961516	0.958039	9	1535
CYBA	GO:0030667	secretory granule membrane	11/697	314/19886	0.543869	0.874531	0.871368	11	1535
DAPK2	GO:0005776	autophagosome	2/697	116/19886	0.917492	0.97555	0.972023	2	23604
DAPK2	GO:0005775	vacuolar lumen	13/697	176/19886	0.00925333	0.308715	0.307599	13	23604
DAPK3	GO:0016605	PML body	4/697	109/19886	0.534118	0.874531	0.871368	4	1613
DCLRE1A	GO:0001650	fibrillar center	11/697	150/19886	0.0166988	0.447306	0.445689	11	9937
DCXR	GO:0005881	cytoplasmic microtubule	2/697	106/19886	0.890164	0.966532	0.963037	2	51181
DCXR	GO:0005902	microvillus	5/697	97/19886	0.253464	0.874531	0.871368	5	51181
DCXR	GO:0005903	brush border	5/697	108/19886	0.328408	0.874531	0.871368	5	51181
DCXR	GO:0098862	cluster of actin-based cell projections	6/697	165/19886	0.521751	0.874531	0.871368	6	51181
DCXR	GO:0098858	actin-based cell projection	8/697	227/19886	0.544078	0.874531	0.871368	8	51181
DCXR	GO:0005874	microtubule	20/697	467/19886	0.208438	0.874531	0.871368	20	51181
DDX11	GO:0000922	spindle pole	9/697	176/19886	0.166172	0.874531	0.871368	9	1663
DDX11	GO:0030496	midbody	8/697	204/19886	0.424123	0.874531	0.871368	8	1663
DDX11	GO:0005819	spindle	23/697	431/19886	0.03085	0.646616	0.644278	23	1663
DECR2	GO:0005778	peroxisomal membrane	3/697	65/19886	0.399596	0.874531	0.871368	3	26063
DECR2	GO:0031903	microbody membrane	3/697	65/19886	0.399596	0.874531	0.871368	3	26063
DECR2	GO:0005777	peroxisome	5/697	143/19886	0.565425	0.895695	0.892456	5	26063
DECR2	GO:0042579	microbody	5/697	143/19886	0.565425	0.895695	0.892456	5	26063
DENND10	GO:0005770	late endosome	9/697	315/19886	0.778489	0.947957	0.944529	9	404636
DGKQ	GO:0034399	nuclear periphery	6/697	150/19886	0.430059	0.874531	0.871368	6	1609
DGKQ	GO:0016363	nuclear matrix	5/697	128/19886	0.467235	0.874531	0.871368	5	1609
DGKQ	GO:0016607	nuclear speck	20/697	417/19886	0.0982413	0.874531	0.871368	20	1609
DGKQ	GO:0098978	glutamatergic synapse	26/697	407/19886	0.00250985	0.164395	0.163801	26	1609
DHX38	GO:0071013	catalytic step 2 spliceosome	5/697	91/19886	0.214565	0.874531	0.871368	5	9785
DHX38	GO:0005681	spliceosomal complex	9/697	205/19886	0.292783	0.874531	0.871368	9	9785
DMPK	GO:0033017	sarcoplasmic reticulum membrane	3/697	44/19886	0.199545	0.874531	0.871368	3	1760
DMPK	GO:0016529	sarcoplasmic reticulum	3/697	75/19886	0.491841	0.874531	0.871368	3	1760
DMPK	GO:0005640	nuclear outer membrane	1/697	31/19886	0.669415	0.904056	0.900787	1	1760
DMPK	GO:0016528	sarcoplasm	4/697	93/19886	0.41186	0.874531	0.871368	4	1760
DMPK	GO:0005741	mitochondrial outer membrane	12/697	217/19886	0.0807366	0.874531	0.871368	12	1760
DMPK	GO:0031968	organelle outer membrane	12/697	246/19886	0.156848	0.874531	0.871368	12	1760
DMPK	GO:0019867	outer membrane	12/697	248/19886	0.16314	0.874531	0.871368	12	1760
DMPK	GO:0031965	nuclear membrane	9/697	311/19886	0.765854	0.944477	0.941062	9	1760
DMPK	GO:0005635	nuclear envelope	14/697	494/19886	0.827052	0.961289	0.957813	14	1760
DNAJB2	GO:0031965	nuclear membrane	9/697	311/19886	0.765854	0.944477	0.941062	9	3300
DNAJB2	GO:0005635	nuclear envelope	14/697	494/19886	0.827052	0.961289	0.957813	14	3300
DNAJC15	GO:0005744	TIM23 mitochondrial import inner membrane translocase complex	1/697	16/19886	0.435085	0.874531	0.871368	1	29103
DNAJC15	GO:0098800	inner mitochondrial membrane protein complex	7/697	158/19886	0.318275	0.874531	0.871368	7	29103
DNAJC15	GO:0098798	mitochondrial protein-containing complex	14/697	300/19886	0.17055	0.874531	0.871368	14	29103
DNAJC15	GO:0005743	mitochondrial inner membrane	18/697	497/19886	0.47751	0.874531	0.871368	18	29103
DNAJC15	GO:0005759	mitochondrial matrix	20/697	487/19886	0.264443	0.874531	0.871368	20	29103
DPF1	GO:0071565	nBAF complex	1/697	16/19886	0.435085	0.874531	0.871368	1	8193
DPF1	GO:0070603	SWI/SNF superfamily-type complex	6/697	92/19886	0.104064	0.874531	0.871368	6	8193
DPF1	GO:1904949	ATPase complex	7/697	146/19886	0.252253	0.874531	0.871368	7	8193
DPP7	GO:0035578	azurophil granule lumen	8/697	91/19886	0.0145011	0.422144	0.420617	8	29952
DPP7	GO:0005766	primary lysosome	9/697	155/19886	0.0954154	0.874531	0.871368	9	29952
DPP7	GO:0042582	azurophil granule	9/697	155/19886	0.0954154	0.874531	0.871368	9	29952
DPP7	GO:0005775	vacuolar lumen	13/697	176/19886	0.00925333	0.308715	0.307599	13	29952
DPP7	GO:0034774	secretory granule lumen	12/697	322/19886	0.455684	0.874531	0.871368	12	29952
DPP7	GO:0060205	cytoplasmic vesicle lumen	12/697	325/19886	0.468501	0.874531	0.871368	12	29952
DPP7	GO:0031983	vesicle lumen	12/697	326/19886	0.472764	0.874531	0.871368	12	29952
DSCC1	GO:0000775	chromosome, centromeric region	14/697	258/19886	0.0711103	0.874531	0.871368	14	79075
DSCC1	GO:0098687	chromosomal region	16/697	399/19886	0.326251	0.874531	0.871368	16	79075
DUSP3	GO:0001772	immunological synapse	3/697	45/19886	0.208653	0.874531	0.871368	3	1845
DVL1	GO:0098992	neuronal dense core vesicle	1/697	25/19886	0.590377	0.901419	0.89816	1	1855
DVL1	GO:0031045	dense core granule	1/697	37/19886	0.73322	0.929253	0.925893	1	1855
DVL1	GO:1990909	Wnt signalosome	3/697	13/19886	0.00942642	0.308715	0.307599	3	1855
DVL1	GO:0098685	Schaffer collateral - CA1 synapse	6/697	92/19886	0.104064	0.874531	0.871368	6	1855
DVL1	GO:0016328	lateral plasma membrane	3/697	67/19886	0.418505	0.874531	0.871368	3	1855
DVL1	GO:0030136	clathrin-coated vesicle	6/697	212/19886	0.757178	0.93797	0.934578	6	1855
DVL1	GO:0030135	coated vesicle	8/697	311/19886	0.856928	0.961516	0.958039	8	1855
DVL1	GO:0043197	dendritic spine	13/697	174/19886	0.00844808	0.308715	0.307599	13	1855
DVL1	GO:0044309	neuron spine	13/697	176/19886	0.00925333	0.308715	0.307599	13	1855
DVL1	GO:0030426	growth cone	10/697	168/19886	0.0720026	0.874531	0.871368	10	1855
DVL1	GO:0030427	site of polarized growth	10/697	173/19886	0.0837438	0.874531	0.871368	10	1855
DVL1	GO:0150034	distal axon	17/697	276/19886	0.0179574	0.448079	0.446459	17	1855
DVL1	GO:0043025	neuronal cell body	23/697	489/19886	0.0948158	0.874531	0.871368	23	1855
DVL1	GO:0005874	microtubule	20/697	467/19886	0.208438	0.874531	0.871368	20	1855
DVL1	GO:0032279	asymmetric synapse	27/697	331/19886	4.53189e-05	0.00670829	0.00668403	27	1855
DVL1	GO:0014069	postsynaptic density	26/697	315/19886	5.12083e-05	0.00670829	0.00668403	26	1855
DVL1	GO:0099572	postsynaptic specialization	27/697	346/19886	9.6112e-05	0.0084092	0.00837879	27	1855
DVL1	GO:0098978	glutamatergic synapse	26/697	407/19886	0.00250985	0.164395	0.163801	26	1855
DVL1	GO:0098984	neuron to neuron synapse	29/697	362/19886	3.33775e-05	0.00670829	0.00668403	29	1855
E2F7	GO:0090575	RNA polymerase II transcription regulator complex	11/697	254/19886	0.279335	0.874531	0.871368	11	144455
E2F7	GO:0016607	nuclear speck	20/697	417/19886	0.0982413	0.874531	0.871368	20	144455
E4F1	GO:0005819	spindle	23/697	431/19886	0.03085	0.646616	0.644278	23	1877
EDEM2	GO:0044322	endoplasmic reticulum quality control compartment	1/697	16/19886	0.435085	0.874531	0.871368	1	55741
EDEM2	GO:0005788	endoplasmic reticulum lumen	11/697	313/19886	0.539577	0.874531	0.871368	11	55741
EEF1A2	GO:0098574	cytoplasmic side of lysosomal membrane	1/697	14/19886	0.393269	0.874531	0.871368	1	1917
EEF1A2	GO:0098562	cytoplasmic side of membrane	5/697	211/19886	0.866098	0.961516	0.958039	5	1917
EEF1A2	GO:0005765	lysosomal membrane	11/697	441/19886	0.908597	0.97383	0.970309	11	1917
EEF1A2	GO:0098852	lytic vacuole membrane	11/697	441/19886	0.908597	0.97383	0.970309	11	1917
EEF1A2	GO:0005774	vacuolar membrane	12/697	484/19886	0.920404	0.97555	0.972023	12	1917
EEF1E1	GO:0017101	aminoacyl-tRNA synthetase multienzyme complex	1/697	11/19886	0.324679	0.874531	0.871368	1	9521
EEIG1	GO:0045121	membrane raft	7/697	286/19886	0.877619	0.966186	0.962692	7	399665
EEIG1	GO:0098857	membrane microdomain	7/697	287/19886	0.879764	0.966186	0.962692	7	399665
EFNB1	GO:0045121	membrane raft	7/697	286/19886	0.877619	0.966186	0.962692	7	1947
EFNB1	GO:0098857	membrane microdomain	7/697	287/19886	0.879764	0.966186	0.962692	7	1947
EFS	GO:0005925	focal adhesion	5/697	421/19886	0.999186	0.999994	0.996379	5	10278
EFS	GO:0030055	cell-substrate junction	5/697	431/19886	0.999382	0.999994	0.996379	5	10278
EHMT2	GO:0016607	nuclear speck	20/697	417/19886	0.0982413	0.874531	0.871368	20	10919
EIF3G	GO:0005852	eukaryotic translation initiation factor 3 complex	1/697	15/19886	0.414549	0.874531	0.871368	1	8666
EIF3G	GO:0033290	eukaryotic 48S preinitiation complex	1/697	17/19886	0.454901	0.874531	0.871368	1	8666
EIF3G	GO:0016282	eukaryotic 43S preinitiation complex	1/697	18/19886	0.474023	0.874531	0.871368	1	8666
EIF3G	GO:0070993	translation preinitiation complex	1/697	19/19886	0.492475	0.874531	0.871368	1	8666
ELF4	GO:0016605	PML body	4/697	109/19886	0.534118	0.874531	0.871368	4	2000
ELFN1	GO:0060076	excitatory synapse	5/697	63/19886	0.0695764	0.874531	0.871368	5	392617
EMC9	GO:0072546	EMC complex	1/697	10/19886	0.300136	0.874531	0.871368	1	51016
EMC9	GO:0140534	endoplasmic reticulum protein-containing complex	5/697	126/19886	0.453585	0.874531	0.871368	5	51016
EMILIN1	GO:0008305	integrin complex	1/697	31/19886	0.669415	0.904056	0.900787	1	11117
EMILIN1	GO:0098637	protein complex involved in cell-matrix adhesion	2/697	17/19886	0.118027	0.874531	0.871368	2	11117
EMILIN1	GO:0098636	protein complex involved in cell adhesion	2/697	57/19886	0.598613	0.901419	0.89816	2	11117
EMILIN1	GO:0005581	collagen trimer	3/697	86/19886	0.584522	0.901419	0.89816	3	11117
EMILIN1	GO:0098802	plasma membrane signaling receptor complex	5/697	321/19886	0.988816	0.999994	0.996379	5	11117
EMILIN1	GO:0062023	collagen-containing extracellular matrix	17/697	429/19886	0.336618	0.874531	0.871368	17	11117
EML3	GO:1990498	mitotic spindle microtubule	3/697	14/19886	0.0116889	0.360292	0.358989	3	256364
EML3	GO:0005876	spindle microtubule	5/697	81/19886	0.154744	0.874531	0.871368	5	256364
EML3	GO:0030496	midbody	8/697	204/19886	0.424123	0.874531	0.871368	8	256364
EML3	GO:0072686	mitotic spindle	12/697	184/19886	0.029052	0.634302	0.632009	12	256364
EML3	GO:0005874	microtubule	20/697	467/19886	0.208438	0.874531	0.871368	20	256364
EML3	GO:0005819	spindle	23/697	431/19886	0.03085	0.646616	0.644278	23	256364
EN2	GO:0001650	fibrillar center	11/697	150/19886	0.0166988	0.447306	0.445689	11	2020
ENTPD2	GO:0005604	basement membrane	4/697	90/19886	0.387993	0.874531	0.871368	4	954
ENTPD2	GO:0062023	collagen-containing extracellular matrix	17/697	429/19886	0.336618	0.874531	0.871368	17	954
EPN1	GO:0030125	clathrin vesicle coat	1/697	34/19886	0.703024	0.923206	0.919868	1	29924
EPN1	GO:0030118	clathrin coat	1/697	48/19886	0.819972	0.961289	0.957813	1	29924
EPN1	GO:0030120	vesicle coat	1/697	62/19886	0.890906	0.966532	0.963037	1	29924
EPN1	GO:0030117	membrane coat	1/697	94/19886	0.965328	0.991827	0.988241	1	29924
EPN1	GO:0048475	coated membrane	1/697	94/19886	0.965328	0.991827	0.988241	1	29924
EPN1	GO:0005905	clathrin-coated pit	3/697	75/19886	0.491841	0.874531	0.871368	3	29924
EPN1	GO:0030665	clathrin-coated vesicle membrane	5/697	136/19886	0.52065	0.874531	0.871368	5	29924
EPN1	GO:0030662	coated vesicle membrane	6/697	203/19886	0.719746	0.92438	0.921037	6	29924
EPN1	GO:0030136	clathrin-coated vesicle	6/697	212/19886	0.757178	0.93797	0.934578	6	29924
EPN1	GO:0030135	coated vesicle	8/697	311/19886	0.856928	0.961516	0.958039	8	29924
EPOP	GO:0035098	ESC/E(Z) complex	1/697	10/19886	0.300136	0.874531	0.871368	1	100170841
EPOP	GO:0008023	transcription elongation factor complex	2/697	47/19886	0.494122	0.874531	0.871368	2	100170841
EPOP	GO:0035097	histone methyltransferase complex	5/697	63/19886	0.0695764	0.874531	0.871368	5	100170841
EPOP	GO:0031519	PcG protein complex	4/697	38/19886	0.0430838	0.836144	0.833121	4	100170841
EPOP	GO:0034708	methyltransferase complex	6/697	96/19886	0.120889	0.874531	0.871368	6	100170841
EPOR	GO:0009897	external side of plasma membrane	9/697	387/19886	0.928901	0.97555	0.972023	9	2057
EPOR	GO:0016607	nuclear speck	20/697	417/19886	0.0982413	0.874531	0.871368	20	2057
EYS	GO:0001750	photoreceptor outer segment	3/697	95/19886	0.651843	0.901758	0.898498	3	346007
EYS	GO:0097733	photoreceptor cell cilium	3/697	120/19886	0.796588	0.958768	0.955301	3	346007
EYS	GO:0097731	9+0 non-motile cilium	3/697	132/19886	0.845944	0.961516	0.958039	3	346007
EYS	GO:0097730	non-motile cilium	4/697	167/19886	0.841213	0.961289	0.957813	4	346007
EYS	GO:0062023	collagen-containing extracellular matrix	17/697	429/19886	0.336618	0.874531	0.871368	17	346007
F3	GO:1905286	serine-type peptidase complex	1/697	13/19886	0.371215	0.874531	0.871368	1	2152
F3	GO:1905368	peptidase complex	5/697	120/19886	0.412137	0.874531	0.871368	5	2152
F3	GO:0009897	external side of plasma membrane	9/697	387/19886	0.928901	0.97555	0.972023	9	2152
F3	GO:0062023	collagen-containing extracellular matrix	17/697	429/19886	0.336618	0.874531	0.871368	17	2152
FAM81A	GO:0099092	postsynaptic density, intracellular component	2/697	14/19886	0.084524	0.874531	0.871368	2	145773
FAM81A	GO:0099091	postsynaptic specialization, intracellular component	2/697	18/19886	0.129828	0.874531	0.871368	2	145773
FAM81A	GO:0098978	glutamatergic synapse	26/697	407/19886	0.00250985	0.164395	0.163801	26	145773
FAM81A	GO:0032279	asymmetric synapse	27/697	331/19886	4.53189e-05	0.00670829	0.00668403	27	145773
FAM81A	GO:0014069	postsynaptic density	26/697	315/19886	5.12083e-05	0.00670829	0.00668403	26	145773
FAM81A	GO:0099572	postsynaptic specialization	27/697	346/19886	9.6112e-05	0.0084092	0.00837879	27	145773
FAM81A	GO:0098984	neuron to neuron synapse	29/697	362/19886	3.33775e-05	0.00670829	0.00668403	29	145773
FAM83D	GO:0097431	mitotic spindle pole	2/697	38/19886	0.386604	0.874531	0.871368	2	81610
FAM83D	GO:0045171	intercellular bridge	9/697	92/19886	0.00494492	0.235558	0.234706	9	81610
FAM83D	GO:0000922	spindle pole	9/697	176/19886	0.166172	0.874531	0.871368	9	81610
FAM83D	GO:0072686	mitotic spindle	12/697	184/19886	0.029052	0.634302	0.632009	12	81610
FAM83D	GO:0005819	spindle	23/697	431/19886	0.03085	0.646616	0.644278	23	81610
FBLL1	GO:0005732	sno(s)RNA-containing ribonucleoprotein complex	1/697	29/19886	0.644925	0.901419	0.89816	1	345630
FBLL1	GO:0032040	small-subunit processome	1/697	74/19886	0.929007	0.97555	0.972023	1	345630
FBLL1	GO:0015030	Cajal body	2/697	81/19886	0.781521	0.947957	0.944529	2	345630
FBLL1	GO:0030684	preribosome	5/697	109/19886	0.335361	0.874531	0.871368	5	345630
FBLL1	GO:0001650	fibrillar center	11/697	150/19886	0.0166988	0.447306	0.445689	11	345630
FBN2	GO:0001527	microfibril	1/697	13/19886	0.371215	0.874531	0.871368	1	2201
FBN2	GO:0062023	collagen-containing extracellular matrix	17/697	429/19886	0.336618	0.874531	0.871368	17	2201
FBXL6	GO:0019005	SCF ubiquitin ligase complex	1/697	64/19886	0.898443	0.969724	0.966218	1	26233
FBXL6	GO:0031461	cullin-RING ubiquitin ligase complex	6/697	181/19886	0.612414	0.901419	0.89816	6	26233
FBXL6	GO:0000151	ubiquitin ligase complex	14/697	314/19886	0.214386	0.874531	0.871368	14	26233
FBXO8	GO:0000151	ubiquitin ligase complex	14/697	314/19886	0.214386	0.874531	0.871368	14	26269
FDXR	GO:0005743	mitochondrial inner membrane	18/697	497/19886	0.47751	0.874531	0.871368	18	2232
FDXR	GO:0005759	mitochondrial matrix	20/697	487/19886	0.264443	0.874531	0.871368	20	2232
FUCA2	GO:0035578	azurophil granule lumen	8/697	91/19886	0.0145011	0.422144	0.420617	8	2519
FUCA2	GO:0005766	primary lysosome	9/697	155/19886	0.0954154	0.874531	0.871368	9	2519
FUCA2	GO:0042582	azurophil granule	9/697	155/19886	0.0954154	0.874531	0.871368	9	2519
FUCA2	GO:0034774	secretory granule lumen	12/697	322/19886	0.455684	0.874531	0.871368	12	2519
FUCA2	GO:0060205	cytoplasmic vesicle lumen	12/697	325/19886	0.468501	0.874531	0.871368	12	2519
FUCA2	GO:0031983	vesicle lumen	12/697	326/19886	0.472764	0.874531	0.871368	12	2519
FUCA2	GO:0005775	vacuolar lumen	13/697	176/19886	0.00925333	0.308715	0.307599	13	2519
FUCA2	GO:0005788	endoplasmic reticulum lumen	11/697	313/19886	0.539577	0.874531	0.871368	11	2519
FUNDC1	GO:0005741	mitochondrial outer membrane	12/697	217/19886	0.0807366	0.874531	0.871368	12	139341
FUNDC1	GO:0031968	organelle outer membrane	12/697	246/19886	0.156848	0.874531	0.871368	12	139341
FUNDC1	GO:0019867	outer membrane	12/697	248/19886	0.16314	0.874531	0.871368	12	139341
FZD5	GO:0030669	clathrin-coated endocytic vesicle membrane	3/697	74/19886	0.482912	0.874531	0.871368	3	7855
FZD5	GO:0045334	clathrin-coated endocytic vesicle	3/697	92/19886	0.630302	0.901419	0.89816	3	7855
FZD5	GO:0043296	apical junction complex	4/697	150/19886	0.775411	0.947663	0.944237	4	7855
FZD5	GO:0030666	endocytic vesicle membrane	5/697	202/19886	0.840372	0.961289	0.957813	5	7855
FZD5	GO:0005923	bicellular tight junction	1/697	126/19886	0.989001	0.999994	0.996379	1	7855
FZD5	GO:0070160	tight junction	1/697	131/19886	0.990809	0.999994	0.996379	1	7855
FZD5	GO:0030665	clathrin-coated vesicle membrane	5/697	136/19886	0.52065	0.874531	0.871368	5	7855
FZD5	GO:0031901	early endosome membrane	7/697	195/19886	0.528264	0.874531	0.871368	7	7855
FZD5	GO:0030662	coated vesicle membrane	6/697	203/19886	0.719746	0.92438	0.921037	6	7855
FZD5	GO:0030136	clathrin-coated vesicle	6/697	212/19886	0.757178	0.93797	0.934578	6	7855
FZD5	GO:0030135	coated vesicle	8/697	311/19886	0.856928	0.961516	0.958039	8	7855
FZD5	GO:0043204	perikaryon	7/697	149/19886	0.268392	0.874531	0.871368	7	7855
FZD5	GO:0030139	endocytic vesicle	9/697	348/19886	0.864283	0.961516	0.958039	9	7855
FZD5	GO:0043025	neuronal cell body	23/697	489/19886	0.0948158	0.874531	0.871368	23	7855
FZD5	GO:0005769	early endosome	15/697	427/19886	0.533718	0.874531	0.871368	15	7855
GABRA3	GO:1902711	GABA-A receptor complex	1/697	19/19886	0.492475	0.874531	0.871368	1	2556
GABRA3	GO:1902710	GABA receptor complex	1/697	21/19886	0.527462	0.874531	0.871368	1	2556
GABRA3	GO:0034707	chloride channel complex	1/697	55/19886	0.859851	0.961516	0.958039	1	2556
GABRA3	GO:0032590	dendrite membrane	3/697	40/19886	0.164191	0.874531	0.871368	3	2556
GABRA3	GO:0032589	neuron projection membrane	3/697	60/19886	0.351676	0.874531	0.871368	3	2556
GABRA3	GO:0034702	monoatomic ion channel complex	9/697	300/19886	0.728524	0.928824	0.925465	9	2556
GABRA3	GO:0031256	leading edge membrane	5/697	179/19886	0.75611	0.93797	0.934578	5	2556
GABRA3	GO:1902495	transmembrane transporter complex	11/697	394/19886	0.818742	0.961289	0.957813	11	2556
GABRA3	GO:1990351	transporter complex	11/697	421/19886	0.876259	0.966186	0.962692	11	2556
GABRA3	GO:0031253	cell projection membrane	9/697	352/19886	0.872582	0.966186	0.962692	9	2556
GABRA3	GO:0031252	cell leading edge	11/697	423/19886	0.879861	0.966186	0.962692	11	2556
GABRA3	GO:0045211	postsynaptic membrane	20/697	275/19886	0.00174935	0.130951	0.130478	20	2556
GABRA3	GO:0097060	synaptic membrane	25/697	393/19886	0.00317703	0.184974	0.184305	25	2556
GALC	GO:0043202	lysosomal lumen	4/697	98/19886	0.451153	0.874531	0.871368	4	2581
GALC	GO:0005775	vacuolar lumen	13/697	176/19886	0.00925333	0.308715	0.307599	13	2581
GAN	GO:0031463	Cul3-RING ubiquitin ligase complex	2/697	36/19886	0.361309	0.874531	0.871368	2	8139
GAN	GO:0031461	cullin-RING ubiquitin ligase complex	6/697	181/19886	0.612414	0.901419	0.89816	6	8139
GAN	GO:0000151	ubiquitin ligase complex	14/697	314/19886	0.214386	0.874531	0.871368	14	8139
GATA6	GO:0031965	nuclear membrane	9/697	311/19886	0.765854	0.944477	0.941062	9	2627
GATA6	GO:0005635	nuclear envelope	14/697	494/19886	0.827052	0.961289	0.957813	14	2627
GET1	GO:0140534	endoplasmic reticulum protein-containing complex	5/697	126/19886	0.453585	0.874531	0.871368	5	7485
GET4	GO:0072379	ER membrane insertion complex	1/697	14/19886	0.393269	0.874531	0.871368	1	51608
GFER	GO:0005758	mitochondrial intermembrane space	7/697	79/19886	0.0207087	0.493243	0.491459	7	2671
GFER	GO:0031970	organelle envelope lumen	7/697	89/19886	0.0366602	0.738844	0.736172	7	2671
GGH	GO:0005775	vacuolar lumen	13/697	176/19886	0.00925333	0.308715	0.307599	13	8836
GGH	GO:0035578	azurophil granule lumen	8/697	91/19886	0.0145011	0.422144	0.420617	8	8836
GGH	GO:0005766	primary lysosome	9/697	155/19886	0.0954154	0.874531	0.871368	9	8836
GGH	GO:0042582	azurophil granule	9/697	155/19886	0.0954154	0.874531	0.871368	9	8836
GGH	GO:0042470	melanosome	5/697	112/19886	0.356282	0.874531	0.871368	5	8836
GGH	GO:0048770	pigment granule	5/697	112/19886	0.356282	0.874531	0.871368	5	8836
GGH	GO:0042581	specific granule	8/697	160/19886	0.200106	0.874531	0.871368	8	8836
GGH	GO:0035580	specific granule lumen	3/697	62/19886	0.370931	0.874531	0.871368	3	8836
GGH	GO:0034774	secretory granule lumen	12/697	322/19886	0.455684	0.874531	0.871368	12	8836
GGH	GO:0060205	cytoplasmic vesicle lumen	12/697	325/19886	0.468501	0.874531	0.871368	12	8836
GGH	GO:0031983	vesicle lumen	12/697	326/19886	0.472764	0.874531	0.871368	12	8836
GGH	GO:1904724	tertiary granule lumen	4/697	55/19886	0.126444	0.874531	0.871368	4	8836
GGH	GO:0070820	tertiary granule	9/697	164/19886	0.123182	0.874531	0.871368	9	8836
GIPC1	GO:0043198	dendritic shaft	2/697	41/19886	0.423687	0.874531	0.871368	2	10755
GIPC1	GO:0098685	Schaffer collateral - CA1 synapse	6/697	92/19886	0.104064	0.874531	0.871368	6	10755
GIPC1	GO:0008021	synaptic vesicle	7/697	213/19886	0.621813	0.901419	0.89816	7	10755
GIPC1	GO:0070382	exocytic vesicle	7/697	232/19886	0.708394	0.923206	0.919868	7	10755
GIPC1	GO:0030133	transport vesicle	9/697	431/19886	0.96823	0.992862	0.989272	9	10755
GIPC1	GO:0005938	cell cortex	11/697	305/19886	0.504788	0.874531	0.871368	11	10755
GIPC1	GO:0043197	dendritic spine	13/697	174/19886	0.00844808	0.308715	0.307599	13	10755
GIPC1	GO:0044309	neuron spine	13/697	176/19886	0.00925333	0.308715	0.307599	13	10755
GIPC1	GO:0098978	glutamatergic synapse	26/697	407/19886	0.00250985	0.164395	0.163801	26	10755
GJC2	GO:0033270	paranode region of axon	2/697	12/19886	0.0641663	0.874531	0.871368	2	57165
GJC2	GO:0044304	main axon	5/697	67/19886	0.0855724	0.874531	0.871368	5	57165
GJC2	GO:0005922	connexin complex	1/697	21/19886	0.527462	0.874531	0.871368	1	57165
GJC2	GO:0005921	gap junction	1/697	32/19886	0.68102	0.910343	0.907052	1	57165
GJC2	GO:0043209	myelin sheath	4/697	46/19886	0.076813	0.874531	0.871368	4	57165
GJC2	GO:0043204	perikaryon	7/697	149/19886	0.268392	0.874531	0.871368	7	57165
GJC2	GO:0043025	neuronal cell body	23/697	489/19886	0.0948158	0.874531	0.871368	23	57165
GLI1	GO:0097546	ciliary base	1/697	47/19886	0.813417	0.961289	0.957813	1	2735
GLI1	GO:0097542	ciliary tip	1/697	48/19886	0.819972	0.961289	0.957813	1	2735
GLI1	GO:0005930	axoneme	4/697	165/19886	0.834415	0.961289	0.957813	4	2735
GLI1	GO:0097014	ciliary plasm	4/697	166/19886	0.837844	0.961289	0.957813	4	2735
GLI1	GO:0032838	plasma membrane bounded cell projection cytoplasm	10/697	253/19886	0.394679	0.874531	0.871368	10	2735
GLI1	GO:0099568	cytoplasmic region	10/697	291/19886	0.570464	0.897667	0.894422	10	2735
GLIS2	GO:0097730	non-motile cilium	4/697	167/19886	0.841213	0.961289	0.957813	4	84662
GLIS2	GO:0016607	nuclear speck	20/697	417/19886	0.0982413	0.874531	0.871368	20	84662
GNA11	GO:1905360	GTPase complex	2/697	41/19886	0.423687	0.874531	0.871368	2	2767
GNA11	GO:0001750	photoreceptor outer segment	3/697	95/19886	0.651843	0.901758	0.898498	3	2767
GNA11	GO:0005834	heterotrimeric G-protein complex	1/697	35/19886	0.713451	0.923206	0.919868	1	2767
GNA11	GO:0097733	photoreceptor cell cilium	3/697	120/19886	0.796588	0.958768	0.955301	3	2767
GNA11	GO:0019897	extrinsic component of plasma membrane	3/697	126/19886	0.822726	0.961289	0.957813	3	2767
GNA11	GO:0097730	non-motile cilium	4/697	167/19886	0.841213	0.961289	0.957813	4	2767
GNA11	GO:0097731	9+0 non-motile cilium	3/697	132/19886	0.845944	0.961516	0.958039	3	2767
GNA11	GO:0031234	extrinsic component of cytoplasmic side of plasma membrane	1/697	71/19886	0.920955	0.97555	0.972023	1	2767
GNA11	GO:0019898	extrinsic component of membrane	6/697	207/19886	0.736855	0.929253	0.925893	6	2767
GNA11	GO:0009898	cytoplasmic side of plasma membrane	4/697	173/19886	0.860212	0.961516	0.958039	4	2767
GNA11	GO:0098562	cytoplasmic side of membrane	5/697	211/19886	0.866098	0.961516	0.958039	5	2767
GNA11	GO:0005765	lysosomal membrane	11/697	441/19886	0.908597	0.97383	0.970309	11	2767
GNA11	GO:0098852	lytic vacuole membrane	11/697	441/19886	0.908597	0.97383	0.970309	11	2767
GNA11	GO:0005774	vacuolar membrane	12/697	484/19886	0.920404	0.97555	0.972023	12	2767
GNPTG	GO:0061695	transferase complex, transferring phosphorus-containing groups	10/697	306/19886	0.633971	0.901419	0.89816	10	84572
GPC2	GO:0005796	Golgi lumen	3/697	106/19886	0.723041	0.924726	0.921382	3	221914
GPC2	GO:0043202	lysosomal lumen	4/697	98/19886	0.451153	0.874531	0.871368	4	221914
GPC2	GO:0005775	vacuolar lumen	13/697	176/19886	0.00925333	0.308715	0.307599	13	221914
GPC2	GO:0062023	collagen-containing extracellular matrix	17/697	429/19886	0.336618	0.874531	0.871368	17	221914
GPSM1	GO:0005938	cell cortex	11/697	305/19886	0.504788	0.874531	0.871368	11	26086
GRID1	GO:0098982	GABA-ergic synapse	2/697	79/19886	0.769641	0.944477	0.941062	2	2894
GRID1	GO:0098839	postsynaptic density membrane	13/697	99/19886	4.16387e-05	0.00670829	0.00668403	13	2894
GRID1	GO:0099634	postsynaptic specialization membrane	14/697	122/19886	9.62885e-05	0.0084092	0.00837879	14	2894
GRID1	GO:0045211	postsynaptic membrane	20/697	275/19886	0.00174935	0.130951	0.130478	20	2894
GRID1	GO:0098978	glutamatergic synapse	26/697	407/19886	0.00250985	0.164395	0.163801	26	2894
GRID1	GO:0097060	synaptic membrane	25/697	393/19886	0.00317703	0.184974	0.184305	25	2894
GRID1	GO:0098984	neuron to neuron synapse	29/697	362/19886	3.33775e-05	0.00670829	0.00668403	29	2894
GRID1	GO:0032279	asymmetric synapse	27/697	331/19886	4.53189e-05	0.00670829	0.00668403	27	2894
GRID1	GO:0014069	postsynaptic density	26/697	315/19886	5.12083e-05	0.00670829	0.00668403	26	2894
GRID1	GO:0099572	postsynaptic specialization	27/697	346/19886	9.6112e-05	0.0084092	0.00837879	27	2894
GRIN2C	GO:0008328	ionotropic glutamate receptor complex	2/697	41/19886	0.423687	0.874531	0.871368	2	2905
GRIN2C	GO:0098878	neurotransmitter receptor complex	2/697	46/19886	0.482761	0.874531	0.871368	2	2905
GRIN2C	GO:0098802	plasma membrane signaling receptor complex	5/697	321/19886	0.988816	0.999994	0.996379	5	2905
GRIN2C	GO:0034702	monoatomic ion channel complex	9/697	300/19886	0.728524	0.928824	0.925465	9	2905
GRIN2C	GO:1902495	transmembrane transporter complex	11/697	394/19886	0.818742	0.961289	0.957813	11	2905
GRIN2C	GO:1990351	transporter complex	11/697	421/19886	0.876259	0.966186	0.962692	11	2905
GRIN2C	GO:0098839	postsynaptic density membrane	13/697	99/19886	4.16387e-05	0.00670829	0.00668403	13	2905
GRIN2C	GO:0099634	postsynaptic specialization membrane	14/697	122/19886	9.62885e-05	0.0084092	0.00837879	14	2905
GRIN2C	GO:0045211	postsynaptic membrane	20/697	275/19886	0.00174935	0.130951	0.130478	20	2905
GRIN2C	GO:0098978	glutamatergic synapse	26/697	407/19886	0.00250985	0.164395	0.163801	26	2905
GRIN2C	GO:0097060	synaptic membrane	25/697	393/19886	0.00317703	0.184974	0.184305	25	2905
GRIN2C	GO:0032279	asymmetric synapse	27/697	331/19886	4.53189e-05	0.00670829	0.00668403	27	2905
GRIN2C	GO:0014069	postsynaptic density	26/697	315/19886	5.12083e-05	0.00670829	0.00668403	26	2905
GRIN2C	GO:0099572	postsynaptic specialization	27/697	346/19886	9.6112e-05	0.0084092	0.00837879	27	2905
GRIN2C	GO:0098984	neuron to neuron synapse	29/697	362/19886	3.33775e-05	0.00670829	0.00668403	29	2905
GRK1	GO:0097381	photoreceptor disc membrane	1/697	25/19886	0.590377	0.901419	0.89816	1	6011
GRK1	GO:0001750	photoreceptor outer segment	3/697	95/19886	0.651843	0.901758	0.898498	3	6011
GRK1	GO:0097733	photoreceptor cell cilium	3/697	120/19886	0.796588	0.958768	0.955301	3	6011
GRK1	GO:0097731	9+0 non-motile cilium	3/697	132/19886	0.845944	0.961516	0.958039	3	6011
GRK1	GO:0097730	non-motile cilium	4/697	167/19886	0.841213	0.961289	0.957813	4	6011
GSTM3	GO:0036126	sperm flagellum	5/697	164/19886	0.685393	0.911972	0.908674	5	2947
GSTM3	GO:0097729	9+2 motile cilium	6/697	182/19886	0.617757	0.901419	0.89816	6	2947
GSTM3	GO:0045171	intercellular bridge	9/697	92/19886	0.00494492	0.235558	0.234706	9	2947
GSTM3	GO:0031514	motile cilium	13/697	271/19886	0.158177	0.874531	0.871368	13	2947
GTF2F1	GO:0005669	transcription factor TFIID complex	1/697	45/19886	0.799583	0.958768	0.955301	1	2962
GTF2F1	GO:0016591	RNA polymerase II, holoenzyme	3/697	87/19886	0.592398	0.901419	0.89816	3	2962
GTF2F1	GO:0055029	nuclear DNA-directed RNA polymerase complex	3/697	111/19886	0.751427	0.936464	0.933078	3	2962
GTF2F1	GO:0000428	DNA-directed RNA polymerase complex	4/697	114/19886	0.569714	0.897667	0.894422	4	2962
GTF2F1	GO:0030880	RNA polymerase complex	4/697	118/19886	0.597069	0.901419	0.89816	4	2962
GTF2F1	GO:0061695	transferase complex, transferring phosphorus-containing groups	10/697	306/19886	0.633971	0.901419	0.89816	10	2962
GTF2F1	GO:0090575	RNA polymerase II transcription regulator complex	11/697	254/19886	0.279335	0.874531	0.871368	11	2962
H2AC8	GO:0043505	CENP-A containing nucleosome	2/697	18/19886	0.129828	0.874531	0.871368	2	3012
H2AC8	GO:0061638	CENP-A containing chromatin	2/697	18/19886	0.129828	0.874531	0.871368	2	3012
H2AC8	GO:0034506	chromosome, centromeric core domain	2/697	19/19886	0.141885	0.874531	0.871368	2	3012
H2AC8	GO:0000786	nucleosome	6/697	134/19886	0.329811	0.874531	0.871368	6	3012
H2AC8	GO:0000775	chromosome, centromeric region	14/697	258/19886	0.0711103	0.874531	0.871368	14	3012
H2AC8	GO:0098687	chromosomal region	16/697	399/19886	0.326251	0.874531	0.871368	16	3012
H2BC11	GO:0043505	CENP-A containing nucleosome	2/697	18/19886	0.129828	0.874531	0.871368	2	8970
H2BC11	GO:0061638	CENP-A containing chromatin	2/697	18/19886	0.129828	0.874531	0.871368	2	8970
H2BC11	GO:0034506	chromosome, centromeric core domain	2/697	19/19886	0.141885	0.874531	0.871368	2	8970
H2BC11	GO:0000786	nucleosome	6/697	134/19886	0.329811	0.874531	0.871368	6	8970
H2BC11	GO:0000775	chromosome, centromeric region	14/697	258/19886	0.0711103	0.874531	0.871368	14	8970
H2BC11	GO:0098687	chromosomal region	16/697	399/19886	0.326251	0.874531	0.871368	16	8970
H3C12	GO:0000786	nucleosome	6/697	134/19886	0.329811	0.874531	0.871368	6	8356
H3Y1	GO:0000786	nucleosome	6/697	134/19886	0.329811	0.874531	0.871368	6	391769
HAUS8	GO:1990498	mitotic spindle microtubule	3/697	14/19886	0.0116889	0.360292	0.358989	3	93323
HAUS8	GO:0005876	spindle microtubule	5/697	81/19886	0.154744	0.874531	0.871368	5	93323
HAUS8	GO:0005875	microtubule associated complex	5/697	156/19886	0.642461	0.901419	0.89816	5	93323
HAUS8	GO:0000922	spindle pole	9/697	176/19886	0.166172	0.874531	0.871368	9	93323
HAUS8	GO:0072686	mitotic spindle	12/697	184/19886	0.029052	0.634302	0.632009	12	93323
HAUS8	GO:0005874	microtubule	20/697	467/19886	0.208438	0.874531	0.871368	20	93323
HAUS8	GO:0005819	spindle	23/697	431/19886	0.03085	0.646616	0.644278	23	93323
HCN3	GO:0008076	voltage-gated potassium channel complex	3/697	79/19886	0.526767	0.874531	0.871368	3	57657
HCN3	GO:0034705	potassium channel complex	3/697	90/19886	0.615438	0.901419	0.89816	3	57657
HCN3	GO:0043679	axon terminus	5/697	113/19886	0.363269	0.874531	0.871368	5	57657
HCN3	GO:0044306	neuron projection terminus	5/697	129/19886	0.474021	0.874531	0.871368	5	57657
HCN3	GO:0034703	cation channel complex	7/697	193/19886	0.517313	0.874531	0.871368	7	57657
HCN3	GO:0034702	monoatomic ion channel complex	9/697	300/19886	0.728524	0.928824	0.925465	9	57657
HCN3	GO:1902495	transmembrane transporter complex	11/697	394/19886	0.818742	0.961289	0.957813	11	57657
HCN3	GO:1990351	transporter complex	11/697	421/19886	0.876259	0.966186	0.962692	11	57657
HCN3	GO:0150034	distal axon	17/697	276/19886	0.0179574	0.448079	0.446459	17	57657
HCN3	GO:0043025	neuronal cell body	23/697	489/19886	0.0948158	0.874531	0.871368	23	57657
HEXIM1	GO:0030532	small nuclear ribonucleoprotein complex	7/697	106/19886	0.0789876	0.874531	0.871368	7	10614
HEXIM1	GO:0120114	Sm-like protein family complex	7/697	117/19886	0.11709	0.874531	0.871368	7	10614
HGS	GO:0031901	early endosome membrane	7/697	195/19886	0.528264	0.874531	0.871368	7	9146
HGS	GO:0036452	ESCRT complex	1/697	28/19886	0.632009	0.901419	0.89816	1	9146
HGS	GO:0032585	multivesicular body membrane	1/697	29/19886	0.644925	0.901419	0.89816	1	9146
HGS	GO:0005771	multivesicular body	1/697	68/19886	0.911992	0.975273	0.971747	1	9146
HGS	GO:0071682	endocytic vesicle lumen	2/697	23/19886	0.192066	0.874531	0.871368	2	9146
HGS	GO:0045335	phagocytic vesicle	4/697	142/19886	0.737727	0.929253	0.925893	4	9146
HGS	GO:0030139	endocytic vesicle	9/697	348/19886	0.864283	0.961516	0.958039	9	9146
HGS	GO:0031902	late endosome membrane	6/697	175/19886	0.579507	0.901419	0.89816	6	9146
HGS	GO:0005770	late endosome	9/697	315/19886	0.778489	0.947957	0.944529	9	9146
HGS	GO:0005769	early endosome	15/697	427/19886	0.533718	0.874531	0.871368	15	9146
HIP1R	GO:0098984	neuron to neuron synapse	29/697	362/19886	3.33775e-05	0.00670829	0.00668403	29	9026
HIP1R	GO:0032279	asymmetric synapse	27/697	331/19886	4.53189e-05	0.00670829	0.00668403	27	9026
HIP1R	GO:0014069	postsynaptic density	26/697	315/19886	5.12083e-05	0.00670829	0.00668403	26	9026
HIP1R	GO:0099572	postsynaptic specialization	27/697	346/19886	9.6112e-05	0.0084092	0.00837879	27	9026
HIP1R	GO:0097060	synaptic membrane	25/697	393/19886	0.00317703	0.184974	0.184305	25	9026
HIP1R	GO:0043197	dendritic spine	13/697	174/19886	0.00844808	0.308715	0.307599	13	9026
HIP1R	GO:0044309	neuron spine	13/697	176/19886	0.00925333	0.308715	0.307599	13	9026
HIP1R	GO:0120111	neuron projection cytoplasm	6/697	88/19886	0.0885537	0.874531	0.871368	6	9026
HIP1R	GO:0043025	neuronal cell body	23/697	489/19886	0.0948158	0.874531	0.871368	23	9026
HIP1R	GO:0032839	dendrite cytoplasm	2/697	27/19886	0.244093	0.874531	0.871368	2	9026
HIP1R	GO:0032838	plasma membrane bounded cell projection cytoplasm	10/697	253/19886	0.394679	0.874531	0.871368	10	9026
HIP1R	GO:0005905	clathrin-coated pit	3/697	75/19886	0.491841	0.874531	0.871368	3	9026
HIP1R	GO:0005938	cell cortex	11/697	305/19886	0.504788	0.874531	0.871368	11	9026
HIP1R	GO:0030665	clathrin-coated vesicle membrane	5/697	136/19886	0.52065	0.874531	0.871368	5	9026
HIP1R	GO:0099568	cytoplasmic region	10/697	291/19886	0.570464	0.897667	0.894422	10	9026
HIP1R	GO:0032587	ruffle membrane	3/697	100/19886	0.685719	0.911972	0.908674	3	9026
HIP1R	GO:0030662	coated vesicle membrane	6/697	203/19886	0.719746	0.92438	0.921037	6	9026
HIP1R	GO:0031256	leading edge membrane	5/697	179/19886	0.75611	0.93797	0.934578	5	9026
HIP1R	GO:0030136	clathrin-coated vesicle	6/697	212/19886	0.757178	0.93797	0.934578	6	9026
HIP1R	GO:0016324	apical plasma membrane	11/697	403/19886	0.839822	0.961289	0.957813	11	9026
HIP1R	GO:0045177	apical part of cell	13/697	469/19886	0.842045	0.961289	0.957813	13	9026
HIP1R	GO:0030135	coated vesicle	8/697	311/19886	0.856928	0.961516	0.958039	8	9026
HIP1R	GO:0031253	cell projection membrane	9/697	352/19886	0.872582	0.966186	0.962692	9	9026
HIP1R	GO:0031252	cell leading edge	11/697	423/19886	0.879861	0.966186	0.962692	11	9026
HIP1R	GO:0001726	ruffle	4/697	182/19886	0.885056	0.966186	0.962692	4	9026
HIP1R	GO:0098978	glutamatergic synapse	26/697	407/19886	0.00250985	0.164395	0.163801	26	9026
HKDC1	GO:0001917	photoreceptor inner segment	2/697	71/19886	0.716359	0.923206	0.919868	2	80201
HNF4G	GO:0045171	intercellular bridge	9/697	92/19886	0.00494492	0.235558	0.234706	9	3174
HNF4G	GO:0072686	mitotic spindle	12/697	184/19886	0.029052	0.634302	0.632009	12	3174
HNF4G	GO:0005819	spindle	23/697	431/19886	0.03085	0.646616	0.644278	23	3174
HOOK2	GO:0098791	Golgi apparatus subcompartment	16/697	382/19886	0.267553	0.874531	0.871368	16	29911
HOOK2	GO:0005802	trans-Golgi network	10/697	259/19886	0.42306	0.874531	0.871368	10	29911
HOOK2	GO:0005874	microtubule	20/697	467/19886	0.208438	0.874531	0.871368	20	29911
HSPA1A	GO:0016235	aggresome	1/697	35/19886	0.713451	0.923206	0.919868	1	3303
HSPA1A	GO:0072562	blood microparticle	1/697	144/19886	0.994239	0.999994	0.996379	1	3303
HSPA1A	GO:0005925	focal adhesion	5/697	421/19886	0.999186	0.999994	0.996379	5	3303
HSPA1A	GO:0030055	cell-substrate junction	5/697	431/19886	0.999382	0.999994	0.996379	5	3303
HSPA1A	GO:0016234	inclusion body	4/697	71/19886	0.237774	0.874531	0.871368	4	3303
HSPA1A	GO:1904813	ficolin-1-rich granule lumen	6/697	124/19886	0.268684	0.874531	0.871368	6	3303
HSPA1A	GO:0101002	ficolin-1-rich granule	9/697	185/19886	0.202451	0.874531	0.871368	9	3303
HSPA1A	GO:0005814	centriole	13/697	157/19886	0.00360476	0.18889	0.188207	13	3303
HSPA1A	GO:0016607	nuclear speck	20/697	417/19886	0.0982413	0.874531	0.871368	20	3303
ICAM5	GO:0098978	glutamatergic synapse	26/697	407/19886	0.00250985	0.164395	0.163801	26	7087
IFFO2	GO:0005882	intermediate filament	7/697	214/19886	0.626706	0.901419	0.89816	7	126917
IFFO2	GO:0045111	intermediate filament cytoskeleton	8/697	250/19886	0.652807	0.901758	0.898498	8	126917
IFI27	GO:0005637	nuclear inner membrane	3/697	57/19886	0.322684	0.874531	0.871368	3	3429
IFI27	GO:0005741	mitochondrial outer membrane	12/697	217/19886	0.0807366	0.874531	0.871368	12	3429
IFI27	GO:0031968	organelle outer membrane	12/697	246/19886	0.156848	0.874531	0.871368	12	3429
IFI27	GO:0019867	outer membrane	12/697	248/19886	0.16314	0.874531	0.871368	12	3429
IFI27	GO:0031965	nuclear membrane	9/697	311/19886	0.765854	0.944477	0.941062	9	3429
IFI27	GO:0005635	nuclear envelope	14/697	494/19886	0.827052	0.961289	0.957813	14	3429
IL13RA1	GO:0098802	plasma membrane signaling receptor complex	5/697	321/19886	0.988816	0.999994	0.996379	5	3597
IL13RA1	GO:0009897	external side of plasma membrane	9/697	387/19886	0.928901	0.97555	0.972023	9	3597
IL4I1	GO:0097225	sperm midpiece	3/697	53/19886	0.284072	0.874531	0.871368	3	259307
IL4I1	GO:0001772	immunological synapse	3/697	45/19886	0.208653	0.874531	0.871368	3	259307
IL4I1	GO:0036126	sperm flagellum	5/697	164/19886	0.685393	0.911972	0.908674	5	259307
IL4I1	GO:0097729	9+2 motile cilium	6/697	182/19886	0.617757	0.901419	0.89816	6	259307
IL4I1	GO:0001669	acrosomal vesicle	4/697	145/19886	0.752388	0.936464	0.933078	4	259307
IL4I1	GO:0031514	motile cilium	13/697	271/19886	0.158177	0.874531	0.871368	13	259307
IL7R	GO:0009897	external side of plasma membrane	9/697	387/19886	0.928901	0.97555	0.972023	9	3575
IL7R	GO:0030669	clathrin-coated endocytic vesicle membrane	3/697	74/19886	0.482912	0.874531	0.871368	3	3575
IL7R	GO:0045334	clathrin-coated endocytic vesicle	3/697	92/19886	0.630302	0.901419	0.89816	3	3575
IL7R	GO:0030666	endocytic vesicle membrane	5/697	202/19886	0.840372	0.961289	0.957813	5	3575
IL7R	GO:0030665	clathrin-coated vesicle membrane	5/697	136/19886	0.52065	0.874531	0.871368	5	3575
IL7R	GO:0030662	coated vesicle membrane	6/697	203/19886	0.719746	0.92438	0.921037	6	3575
IL7R	GO:0030136	clathrin-coated vesicle	6/697	212/19886	0.757178	0.93797	0.934578	6	3575
IL7R	GO:0030135	coated vesicle	8/697	311/19886	0.856928	0.961516	0.958039	8	3575
IL7R	GO:0030139	endocytic vesicle	9/697	348/19886	0.864283	0.961516	0.958039	9	3575
INCENP	GO:0000800	lateral element	2/697	14/19886	0.084524	0.874531	0.871368	2	3619
INCENP	GO:0005721	pericentric heterochromatin	3/697	30/19886	0.086551	0.874531	0.871368	3	3619
INCENP	GO:0000794	condensed nuclear chromosome	4/697	81/19886	0.315996	0.874531	0.871368	4	3619
INCENP	GO:0051233	spindle midzone	2/697	37/19886	0.374009	0.874531	0.871368	2	3619
INCENP	GO:0010369	chromocenter	1/697	14/19886	0.393269	0.874531	0.871368	1	3619
INCENP	GO:0000795	synaptonemal complex	2/697	40/19886	0.411451	0.874531	0.871368	2	3619
INCENP	GO:0099086	synaptonemal structure	2/697	40/19886	0.411451	0.874531	0.871368	2	3619
INCENP	GO:0072687	meiotic spindle	1/697	15/19886	0.414549	0.874531	0.871368	1	3619
INCENP	GO:0000792	heterochromatin	8/697	79/19886	0.00639697	0.279335	0.278324	8	3619
INCENP	GO:0000776	kinetochore	8/697	171/19886	0.251994	0.874531	0.871368	8	3619
INCENP	GO:0000779	condensed chromosome, centromeric region	8/697	182/19886	0.307567	0.874531	0.871368	8	3619
INCENP	GO:0000793	condensed chromosome	11/697	281/19886	0.39755	0.874531	0.871368	11	3619
INCENP	GO:0005875	microtubule associated complex	5/697	156/19886	0.642461	0.901419	0.89816	5	3619
INCENP	GO:0000775	chromosome, centromeric region	14/697	258/19886	0.0711103	0.874531	0.871368	14	3619
INCENP	GO:0098687	chromosomal region	16/697	399/19886	0.326251	0.874531	0.871368	16	3619
INCENP	GO:0000228	nuclear chromosome	9/697	228/19886	0.406171	0.874531	0.871368	9	3619
INCENP	GO:0030496	midbody	8/697	204/19886	0.424123	0.874531	0.871368	8	3619
INCENP	GO:0005874	microtubule	20/697	467/19886	0.208438	0.874531	0.871368	20	3619
INCENP	GO:0005819	spindle	23/697	431/19886	0.03085	0.646616	0.644278	23	3619
ING3	GO:0070603	SWI/SNF superfamily-type complex	6/697	92/19886	0.104064	0.874531	0.871368	6	54556
ING3	GO:1904949	ATPase complex	7/697	146/19886	0.252253	0.874531	0.871368	7	54556
ING3	GO:0000812	Swr1 complex	1/697	13/19886	0.371215	0.874531	0.871368	1	54556
ING3	GO:0000228	nuclear chromosome	9/697	228/19886	0.406171	0.874531	0.871368	9	54556
ING3	GO:0097346	INO80-type complex	1/697	26/19886	0.604752	0.901419	0.89816	1	54556
ING3	GO:0035267	NuA4 histone acetyltransferase complex	1/697	31/19886	0.669415	0.904056	0.900787	1	54556
ING3	GO:0043189	H4/H2A histone acetyltransferase complex	1/697	31/19886	0.669415	0.904056	0.900787	1	54556
ING3	GO:0000118	histone deacetylase complex	2/697	82/19886	0.787258	0.950514	0.947077	2	54556
ING3	GO:1902562	H4 histone acetyltransferase complex	1/697	45/19886	0.799583	0.958768	0.955301	1	54556
ING3	GO:0031248	protein acetyltransferase complex	2/697	104/19886	0.883774	0.966186	0.962692	2	54556
ING3	GO:1902493	acetyltransferase complex	2/697	105/19886	0.887011	0.966307	0.962813	2	54556
ING3	GO:0000123	histone acetyltransferase complex	1/697	94/19886	0.965328	0.991827	0.988241	1	54556
ING3	GO:0000786	nucleosome	6/697	134/19886	0.329811	0.874531	0.871368	6	54556
IQCD	GO:0031514	motile cilium	13/697	271/19886	0.158177	0.874531	0.871368	13	115811
IQCD	GO:0036064	ciliary basal body	8/697	172/19886	0.256914	0.874531	0.871368	8	115811
IQGAP2	GO:0030175	filopodium	3/697	108/19886	0.734687	0.929253	0.925893	3	10788
IQGAP2	GO:0005902	microvillus	5/697	97/19886	0.253464	0.874531	0.871368	5	10788
IQGAP2	GO:0030027	lamellipodium	5/697	201/19886	0.837278	0.961289	0.957813	5	10788
IQGAP2	GO:0098858	actin-based cell projection	8/697	227/19886	0.544078	0.874531	0.871368	8	10788
IQGAP2	GO:0030667	secretory granule membrane	11/697	314/19886	0.543869	0.874531	0.871368	11	10788
IQGAP2	GO:0005938	cell cortex	11/697	305/19886	0.504788	0.874531	0.871368	11	10788
IQGAP2	GO:0031252	cell leading edge	11/697	423/19886	0.879861	0.966186	0.962692	11	10788
JUN	GO:0000791	euchromatin	1/697	60/19886	0.882811	0.966186	0.962692	1	3725
JUN	GO:0090575	RNA polymerase II transcription regulator complex	11/697	254/19886	0.279335	0.874531	0.871368	11	3725
JUN	GO:0000228	nuclear chromosome	9/697	228/19886	0.406171	0.874531	0.871368	9	3725
JUNB	GO:0090575	RNA polymerase II transcription regulator complex	11/697	254/19886	0.279335	0.874531	0.871368	11	3726
KCNC1	GO:0044305	calyx of Held	2/697	19/19886	0.141885	0.874531	0.871368	2	3746
KCNC1	GO:0030673	axolemma	1/697	15/19886	0.414549	0.874531	0.871368	1	3746
KCNC1	GO:0008076	voltage-gated potassium channel complex	3/697	79/19886	0.526767	0.874531	0.871368	3	3746
KCNC1	GO:0034705	potassium channel complex	3/697	90/19886	0.615438	0.901419	0.89816	3	3746
KCNC1	GO:0032809	neuronal cell body membrane	1/697	29/19886	0.644925	0.901419	0.89816	1	3746
KCNC1	GO:0044298	cell body membrane	1/697	32/19886	0.68102	0.910343	0.907052	1	3746
KCNC1	GO:0044304	main axon	5/697	67/19886	0.0855724	0.874531	0.871368	5	3746
KCNC1	GO:0032590	dendrite membrane	3/697	40/19886	0.164191	0.874531	0.871368	3	3746
KCNC1	GO:0032589	neuron projection membrane	3/697	60/19886	0.351676	0.874531	0.871368	3	3746
KCNC1	GO:0043679	axon terminus	5/697	113/19886	0.363269	0.874531	0.871368	5	3746
KCNC1	GO:0044306	neuron projection terminus	5/697	129/19886	0.474021	0.874531	0.871368	5	3746
KCNC1	GO:0034703	cation channel complex	7/697	193/19886	0.517313	0.874531	0.871368	7	3746
KCNC1	GO:0034702	monoatomic ion channel complex	9/697	300/19886	0.728524	0.928824	0.925465	9	3746
KCNC1	GO:0042734	presynaptic membrane	6/697	165/19886	0.521751	0.874531	0.871368	6	3746
KCNC1	GO:0031256	leading edge membrane	5/697	179/19886	0.75611	0.93797	0.934578	5	3746
KCNC1	GO:1902495	transmembrane transporter complex	11/697	394/19886	0.818742	0.961289	0.957813	11	3746
KCNC1	GO:1990351	transporter complex	11/697	421/19886	0.876259	0.966186	0.962692	11	3746
KCNC1	GO:0031253	cell projection membrane	9/697	352/19886	0.872582	0.966186	0.962692	9	3746
KCNC1	GO:0031252	cell leading edge	11/697	423/19886	0.879861	0.966186	0.962692	11	3746
KCNC1	GO:0045211	postsynaptic membrane	20/697	275/19886	0.00174935	0.130951	0.130478	20	3746
KCNC1	GO:0150034	distal axon	17/697	276/19886	0.0179574	0.448079	0.446459	17	3746
KCNC1	GO:0043025	neuronal cell body	23/697	489/19886	0.0948158	0.874531	0.871368	23	3746
KCNC1	GO:0097060	synaptic membrane	25/697	393/19886	0.00317703	0.184974	0.184305	25	3746
KCNJ9	GO:0060076	excitatory synapse	5/697	63/19886	0.0695764	0.874531	0.871368	5	3765
KCNJ9	GO:0098688	parallel fiber to Purkinje cell synapse	2/697	19/19886	0.141885	0.874531	0.871368	2	3765
KCNJ9	GO:0042734	presynaptic membrane	6/697	165/19886	0.521751	0.874531	0.871368	6	3765
KCNJ9	GO:0097060	synaptic membrane	25/697	393/19886	0.00317703	0.184974	0.184305	25	3765
KCNMA1	GO:0005901	caveola	1/697	81/19886	0.944752	0.980297	0.976752	1	3778
KCNMA1	GO:0044853	plasma membrane raft	1/697	112/19886	0.98182	0.999994	0.996379	1	3778
KCNMA1	GO:0008076	voltage-gated potassium channel complex	3/697	79/19886	0.526767	0.874531	0.871368	3	3778
KCNMA1	GO:0034705	potassium channel complex	3/697	90/19886	0.615438	0.901419	0.89816	3	3778
KCNMA1	GO:0034703	cation channel complex	7/697	193/19886	0.517313	0.874531	0.871368	7	3778
KCNMA1	GO:0045121	membrane raft	7/697	286/19886	0.877619	0.966186	0.962692	7	3778
KCNMA1	GO:0098857	membrane microdomain	7/697	287/19886	0.879764	0.966186	0.962692	7	3778
KCNMA1	GO:0034702	monoatomic ion channel complex	9/697	300/19886	0.728524	0.928824	0.925465	9	3778
KCNMA1	GO:1902495	transmembrane transporter complex	11/697	394/19886	0.818742	0.961289	0.957813	11	3778
KCNMA1	GO:1990351	transporter complex	11/697	421/19886	0.876259	0.966186	0.962692	11	3778
KCNMA1	GO:0016324	apical plasma membrane	11/697	403/19886	0.839822	0.961289	0.957813	11	3778
KCNMA1	GO:0045177	apical part of cell	13/697	469/19886	0.842045	0.961289	0.957813	13	3778
KCNMA1	GO:0045211	postsynaptic membrane	20/697	275/19886	0.00174935	0.130951	0.130478	20	3778
KCNMA1	GO:0097060	synaptic membrane	25/697	393/19886	0.00317703	0.184974	0.184305	25	3778
KCNN3	GO:0043025	neuronal cell body	23/697	489/19886	0.0948158	0.874531	0.871368	23	3782
KIF26A	GO:0005874	microtubule	20/697	467/19886	0.208438	0.874531	0.871368	20	26153
KIFC2	GO:0072686	mitotic spindle	12/697	184/19886	0.029052	0.634302	0.632009	12	90990
KIFC2	GO:0005819	spindle	23/697	431/19886	0.03085	0.646616	0.644278	23	90990
KIFC2	GO:0005874	microtubule	20/697	467/19886	0.208438	0.874531	0.871368	20	90990
KIFC2	GO:0005875	microtubule associated complex	5/697	156/19886	0.642461	0.901419	0.89816	5	90990
KIFC2	GO:0005871	kinesin complex	1/697	47/19886	0.813417	0.961289	0.957813	1	90990
KLHL17	GO:0120111	neuron projection cytoplasm	6/697	88/19886	0.0885537	0.874531	0.871368	6	339451
KLHL17	GO:0032839	dendrite cytoplasm	2/697	27/19886	0.244093	0.874531	0.871368	2	339451
KLHL17	GO:0032838	plasma membrane bounded cell projection cytoplasm	10/697	253/19886	0.394679	0.874531	0.871368	10	339451
KLHL17	GO:0099568	cytoplasmic region	10/697	291/19886	0.570464	0.897667	0.894422	10	339451
KLHL17	GO:0032279	asymmetric synapse	27/697	331/19886	4.53189e-05	0.00670829	0.00668403	27	339451
KLHL17	GO:0014069	postsynaptic density	26/697	315/19886	5.12083e-05	0.00670829	0.00668403	26	339451
KLHL17	GO:0099572	postsynaptic specialization	27/697	346/19886	9.6112e-05	0.0084092	0.00837879	27	339451
KLHL17	GO:0098978	glutamatergic synapse	26/697	407/19886	0.00250985	0.164395	0.163801	26	339451
KLHL17	GO:0043025	neuronal cell body	23/697	489/19886	0.0948158	0.874531	0.871368	23	339451
KLHL17	GO:0098984	neuron to neuron synapse	29/697	362/19886	3.33775e-05	0.00670829	0.00668403	29	339451
KLHL25	GO:0031463	Cul3-RING ubiquitin ligase complex	2/697	36/19886	0.361309	0.874531	0.871368	2	64410
KLHL25	GO:0031461	cullin-RING ubiquitin ligase complex	6/697	181/19886	0.612414	0.901419	0.89816	6	64410
KLHL25	GO:0000151	ubiquitin ligase complex	14/697	314/19886	0.214386	0.874531	0.871368	14	64410
KMT2D	GO:0035097	histone methyltransferase complex	5/697	63/19886	0.0695764	0.874531	0.871368	5	8085
KMT2D	GO:0034708	methyltransferase complex	6/697	96/19886	0.120889	0.874531	0.871368	6	8085
KMT2D	GO:0044666	MLL3/4 complex	1/697	12/19886	0.348362	0.874531	0.871368	1	8085
KREMEN2	GO:0031901	early endosome membrane	7/697	195/19886	0.528264	0.874531	0.871368	7	79412
KREMEN2	GO:0005769	early endosome	15/697	427/19886	0.533718	0.874531	0.871368	15	79412
KRI1	GO:0030686	90S preribosome	1/697	29/19886	0.644925	0.901419	0.89816	1	65095
KRI1	GO:0030684	preribosome	5/697	109/19886	0.335361	0.874531	0.871368	5	65095
KRTAP5-1	GO:0005882	intermediate filament	7/697	214/19886	0.626706	0.901419	0.89816	7	387264
KRTAP5-1	GO:0045111	intermediate filament cytoskeleton	8/697	250/19886	0.652807	0.901758	0.898498	8	387264
LAMB2	GO:0098637	protein complex involved in cell-matrix adhesion	2/697	17/19886	0.118027	0.874531	0.871368	2	3913
LAMB2	GO:0005604	basement membrane	4/697	90/19886	0.387993	0.874531	0.871368	4	3913
LAMB2	GO:0043083	synaptic cleft	1/697	21/19886	0.527462	0.874531	0.871368	1	3913
LAMB2	GO:0098636	protein complex involved in cell adhesion	2/697	57/19886	0.598613	0.901419	0.89816	2	3913
LAMB2	GO:0031594	neuromuscular junction	2/697	76/19886	0.750767	0.936464	0.933078	2	3913
LAMB2	GO:0062023	collagen-containing extracellular matrix	17/697	429/19886	0.336618	0.874531	0.871368	17	3913
LAMB2	GO:0005788	endoplasmic reticulum lumen	11/697	313/19886	0.539577	0.874531	0.871368	11	3913
LARP7	GO:0005844	polysome	1/697	67/19886	0.908784	0.97383	0.970309	1	51574
LARP7	GO:0030532	small nuclear ribonucleoprotein complex	7/697	106/19886	0.0789876	0.874531	0.871368	7	51574
LARP7	GO:0120114	Sm-like protein family complex	7/697	117/19886	0.11709	0.874531	0.871368	7	51574
LDB2	GO:0031252	cell leading edge	11/697	423/19886	0.879861	0.966186	0.962692	11	9079
LEPR	GO:0016323	basolateral plasma membrane	8/697	249/19886	0.648402	0.901419	0.89816	8	3953
LEPR	GO:0009925	basal plasma membrane	8/697	282/19886	0.775854	0.947663	0.944237	8	3953
LEPR	GO:0045178	basal part of cell	8/697	301/19886	0.832097	0.961289	0.957813	8	3953
LEPR	GO:0009897	external side of plasma membrane	9/697	387/19886	0.928901	0.97555	0.972023	9	3953
LIME1	GO:0019814	immunoglobulin complex	1/697	165/19886	0.997293	0.999994	0.996379	1	54923
LIME1	GO:0098802	plasma membrane signaling receptor complex	5/697	321/19886	0.988816	0.999994	0.996379	5	54923
LOXL4	GO:0062023	collagen-containing extracellular matrix	17/697	429/19886	0.336618	0.874531	0.871368	17	84171
LRCH4	GO:0016605	PML body	4/697	109/19886	0.534118	0.874531	0.871368	4	4034
LRFN4	GO:0098982	GABA-ergic synapse	2/697	79/19886	0.769641	0.944477	0.941062	2	78999
LRFN4	GO:0098839	postsynaptic density membrane	13/697	99/19886	4.16387e-05	0.00670829	0.00668403	13	78999
LRFN4	GO:0099634	postsynaptic specialization membrane	14/697	122/19886	9.62885e-05	0.0084092	0.00837879	14	78999
LRFN4	GO:0045211	postsynaptic membrane	20/697	275/19886	0.00174935	0.130951	0.130478	20	78999
LRFN4	GO:0097060	synaptic membrane	25/697	393/19886	0.00317703	0.184974	0.184305	25	78999
LRFN4	GO:0032279	asymmetric synapse	27/697	331/19886	4.53189e-05	0.00670829	0.00668403	27	78999
LRFN4	GO:0014069	postsynaptic density	26/697	315/19886	5.12083e-05	0.00670829	0.00668403	26	78999
LRFN4	GO:0099572	postsynaptic specialization	27/697	346/19886	9.6112e-05	0.0084092	0.00837879	27	78999
LRFN4	GO:0098978	glutamatergic synapse	26/697	407/19886	0.00250985	0.164395	0.163801	26	78999
LRFN4	GO:0098984	neuron to neuron synapse	29/697	362/19886	3.33775e-05	0.00670829	0.00668403	29	78999
LRRC4	GO:0060076	excitatory synapse	5/697	63/19886	0.0695764	0.874531	0.871368	5	64101
LRRC4	GO:0098685	Schaffer collateral - CA1 synapse	6/697	92/19886	0.104064	0.874531	0.871368	6	64101
LRRC4	GO:0043197	dendritic spine	13/697	174/19886	0.00844808	0.308715	0.307599	13	64101
LRRC4	GO:0044309	neuron spine	13/697	176/19886	0.00925333	0.308715	0.307599	13	64101
LRRC4	GO:0098839	postsynaptic density membrane	13/697	99/19886	4.16387e-05	0.00670829	0.00668403	13	64101
LRRC4	GO:0099634	postsynaptic specialization membrane	14/697	122/19886	9.62885e-05	0.0084092	0.00837879	14	64101
LRRC4	GO:0045211	postsynaptic membrane	20/697	275/19886	0.00174935	0.130951	0.130478	20	64101
LRRC4	GO:0098978	glutamatergic synapse	26/697	407/19886	0.00250985	0.164395	0.163801	26	64101
LRRC4	GO:0097060	synaptic membrane	25/697	393/19886	0.00317703	0.184974	0.184305	25	64101
LRRC4	GO:0032279	asymmetric synapse	27/697	331/19886	4.53189e-05	0.00670829	0.00668403	27	64101
LRRC4	GO:0014069	postsynaptic density	26/697	315/19886	5.12083e-05	0.00670829	0.00668403	26	64101
LRRC4	GO:0099572	postsynaptic specialization	27/697	346/19886	9.6112e-05	0.0084092	0.00837879	27	64101
LRRC4	GO:0098984	neuron to neuron synapse	29/697	362/19886	3.33775e-05	0.00670829	0.00668403	29	64101
LSM3	GO:0005688	U6 snRNP	1/697	11/19886	0.324679	0.874531	0.871368	1	27258
LSM3	GO:0071005	U2-type precatalytic spliceosome	4/697	50/19886	0.0974495	0.874531	0.871368	4	27258
LSM3	GO:0071011	precatalytic spliceosome	4/697	53/19886	0.114443	0.874531	0.871368	4	27258
LSM3	GO:0000932	P-body	3/697	99/19886	0.679147	0.910343	0.907052	3	27258
LSM3	GO:0046540	U4/U6 x U5 tri-snRNP complex	4/697	45/19886	0.0720344	0.874531	0.871368	4	27258
LSM3	GO:0097526	spliceosomal tri-snRNP complex	4/697	46/19886	0.076813	0.874531	0.871368	4	27258
LSM3	GO:0005684	U2-type spliceosomal complex	6/697	92/19886	0.104064	0.874531	0.871368	6	27258
LSM3	GO:0071013	catalytic step 2 spliceosome	5/697	91/19886	0.214565	0.874531	0.871368	5	27258
LSM3	GO:0097525	spliceosomal snRNP complex	5/697	96/19886	0.246857	0.874531	0.871368	5	27258
LSM3	GO:0036464	cytoplasmic ribonucleoprotein granule	5/697	253/19886	0.944593	0.980297	0.976752	5	27258
LSM3	GO:0035770	ribonucleoprotein granule	5/697	270/19886	0.962201	0.991827	0.988241	5	27258
LSM3	GO:0030532	small nuclear ribonucleoprotein complex	7/697	106/19886	0.0789876	0.874531	0.871368	7	27258
LSM3	GO:0120114	Sm-like protein family complex	7/697	117/19886	0.11709	0.874531	0.871368	7	27258
LSM3	GO:0005681	spliceosomal complex	9/697	205/19886	0.292783	0.874531	0.871368	9	27258
LTF	GO:0071682	endocytic vesicle lumen	2/697	23/19886	0.192066	0.874531	0.871368	2	4057
LTF	GO:0042581	specific granule	8/697	160/19886	0.200106	0.874531	0.871368	8	4057
LTF	GO:0035580	specific granule lumen	3/697	62/19886	0.370931	0.874531	0.871368	3	4057
LTF	GO:0034774	secretory granule lumen	12/697	322/19886	0.455684	0.874531	0.871368	12	4057
LTF	GO:0060205	cytoplasmic vesicle lumen	12/697	325/19886	0.468501	0.874531	0.871368	12	4057
LTF	GO:0031983	vesicle lumen	12/697	326/19886	0.472764	0.874531	0.871368	12	4057
LTF	GO:0055037	recycling endosome	7/697	202/19886	0.565792	0.895695	0.892456	7	4057
LTF	GO:0045335	phagocytic vesicle	4/697	142/19886	0.737727	0.929253	0.925893	4	4057
LTF	GO:0030139	endocytic vesicle	9/697	348/19886	0.864283	0.961516	0.958039	9	4057
LTF	GO:1904724	tertiary granule lumen	4/697	55/19886	0.126444	0.874531	0.871368	4	4057
LTF	GO:0070820	tertiary granule	9/697	164/19886	0.123182	0.874531	0.871368	9	4057
LTF	GO:0005769	early endosome	15/697	427/19886	0.533718	0.874531	0.871368	15	4057
LZTS3	GO:0043197	dendritic spine	13/697	174/19886	0.00844808	0.308715	0.307599	13	9762
LZTS3	GO:0044309	neuron spine	13/697	176/19886	0.00925333	0.308715	0.307599	13	9762
LZTS3	GO:0014069	postsynaptic density	26/697	315/19886	5.12083e-05	0.00670829	0.00668403	26	9762
LZTS3	GO:0032279	asymmetric synapse	27/697	331/19886	4.53189e-05	0.00670829	0.00668403	27	9762
LZTS3	GO:0099572	postsynaptic specialization	27/697	346/19886	9.6112e-05	0.0084092	0.00837879	27	9762
LZTS3	GO:0098984	neuron to neuron synapse	29/697	362/19886	3.33775e-05	0.00670829	0.00668403	29	9762
MAD2L1	GO:0044615	nuclear pore nuclear basket	1/697	12/19886	0.348362	0.874531	0.871368	1	4085
MAD2L1	GO:0005643	nuclear pore	2/697	97/19886	0.858608	0.961516	0.958039	2	4085
MAD2L1	GO:0000922	spindle pole	9/697	176/19886	0.166172	0.874531	0.871368	9	4085
MAD2L1	GO:0000776	kinetochore	8/697	171/19886	0.251994	0.874531	0.871368	8	4085
MAD2L1	GO:0000779	condensed chromosome, centromeric region	8/697	182/19886	0.307567	0.874531	0.871368	8	4085
MAD2L1	GO:0000793	condensed chromosome	11/697	281/19886	0.39755	0.874531	0.871368	11	4085
MAD2L1	GO:0072686	mitotic spindle	12/697	184/19886	0.029052	0.634302	0.632009	12	4085
MAD2L1	GO:0005635	nuclear envelope	14/697	494/19886	0.827052	0.961289	0.957813	14	4085
MAD2L1	GO:0000775	chromosome, centromeric region	14/697	258/19886	0.0711103	0.874531	0.871368	14	4085
MAD2L1	GO:0098687	chromosomal region	16/697	399/19886	0.326251	0.874531	0.871368	16	4085
MAD2L1	GO:0005819	spindle	23/697	431/19886	0.03085	0.646616	0.644278	23	4085
MAFF	GO:0090575	RNA polymerase II transcription regulator complex	11/697	254/19886	0.279335	0.874531	0.871368	11	23764
MAFK	GO:0090575	RNA polymerase II transcription regulator complex	11/697	254/19886	0.279335	0.874531	0.871368	11	7975
MAP1S	GO:1990498	mitotic spindle microtubule	3/697	14/19886	0.0116889	0.360292	0.358989	3	55201
MAP1S	GO:0005876	spindle microtubule	5/697	81/19886	0.154744	0.874531	0.871368	5	55201
MAP1S	GO:0005875	microtubule associated complex	5/697	156/19886	0.642461	0.901419	0.89816	5	55201
MAP1S	GO:0072686	mitotic spindle	12/697	184/19886	0.029052	0.634302	0.632009	12	55201
MAP1S	GO:0043025	neuronal cell body	23/697	489/19886	0.0948158	0.874531	0.871368	23	55201
MAP1S	GO:0005874	microtubule	20/697	467/19886	0.208438	0.874531	0.871368	20	55201
MAP1S	GO:0005819	spindle	23/697	431/19886	0.03085	0.646616	0.644278	23	55201
MAP3K12	GO:0030426	growth cone	10/697	168/19886	0.0720026	0.874531	0.871368	10	7786
MAP3K12	GO:0030427	site of polarized growth	10/697	173/19886	0.0837438	0.874531	0.871368	10	7786
MAP3K12	GO:0150034	distal axon	17/697	276/19886	0.0179574	0.448079	0.446459	17	7786
MAPK8IP2	GO:0043025	neuronal cell body	23/697	489/19886	0.0948158	0.874531	0.871368	23	23542
MAPK8IP2	GO:0032279	asymmetric synapse	27/697	331/19886	4.53189e-05	0.00670829	0.00668403	27	23542
MAPK8IP2	GO:0014069	postsynaptic density	26/697	315/19886	5.12083e-05	0.00670829	0.00668403	26	23542
MAPK8IP2	GO:0099572	postsynaptic specialization	27/697	346/19886	9.6112e-05	0.0084092	0.00837879	27	23542
MAPK8IP2	GO:0098984	neuron to neuron synapse	29/697	362/19886	3.33775e-05	0.00670829	0.00668403	29	23542
MAPK8IP3	GO:1904115	axon cytoplasm	3/697	63/19886	0.38052	0.874531	0.871368	3	23162
MAPK8IP3	GO:0120111	neuron projection cytoplasm	6/697	88/19886	0.0885537	0.874531	0.871368	6	23162
MAPK8IP3	GO:0032838	plasma membrane bounded cell projection cytoplasm	10/697	253/19886	0.394679	0.874531	0.871368	10	23162
MAPK8IP3	GO:0099568	cytoplasmic region	10/697	291/19886	0.570464	0.897667	0.894422	10	23162
MAPK8IP3	GO:0030426	growth cone	10/697	168/19886	0.0720026	0.874531	0.871368	10	23162
MAPK8IP3	GO:0030427	site of polarized growth	10/697	173/19886	0.0837438	0.874531	0.871368	10	23162
MAPK8IP3	GO:0150034	distal axon	17/697	276/19886	0.0179574	0.448079	0.446459	17	23162
MATR3	GO:0005637	nuclear inner membrane	3/697	57/19886	0.322684	0.874531	0.871368	3	9782
MATR3	GO:0034399	nuclear periphery	6/697	150/19886	0.430059	0.874531	0.871368	6	9782
MATR3	GO:0016363	nuclear matrix	5/697	128/19886	0.467235	0.874531	0.871368	5	9782
MATR3	GO:0031965	nuclear membrane	9/697	311/19886	0.765854	0.944477	0.941062	9	9782
MATR3	GO:0005635	nuclear envelope	14/697	494/19886	0.827052	0.961289	0.957813	14	9782
MCF2L	GO:0019898	extrinsic component of membrane	6/697	207/19886	0.736855	0.929253	0.925893	6	23263
MED16	GO:0070847	core mediator complex	2/697	26/19886	0.230995	0.874531	0.871368	2	10025
MED16	GO:0016592	mediator complex	2/697	37/19886	0.374009	0.874531	0.871368	2	10025
MED16	GO:0090575	RNA polymerase II transcription regulator complex	11/697	254/19886	0.279335	0.874531	0.871368	11	10025
MED30	GO:0070847	core mediator complex	2/697	26/19886	0.230995	0.874531	0.871368	2	90390
MED30	GO:0016592	mediator complex	2/697	37/19886	0.374009	0.874531	0.871368	2	90390
MED30	GO:0090575	RNA polymerase II transcription regulator complex	11/697	254/19886	0.279335	0.874531	0.871368	11	90390
MED30	GO:0000151	ubiquitin ligase complex	14/697	314/19886	0.214386	0.874531	0.871368	14	90390
MICAL1	GO:0043195	terminal bouton	2/697	45/19886	0.471243	0.874531	0.871368	2	64780
MICAL1	GO:0043679	axon terminus	5/697	113/19886	0.363269	0.874531	0.871368	5	64780
MICAL1	GO:0044306	neuron projection terminus	5/697	129/19886	0.474021	0.874531	0.871368	5	64780
MICAL1	GO:0005884	actin filament	4/697	118/19886	0.597069	0.901419	0.89816	4	64780
MICAL1	GO:0030496	midbody	8/697	204/19886	0.424123	0.874531	0.871368	8	64780
MICAL1	GO:0045171	intercellular bridge	9/697	92/19886	0.00494492	0.235558	0.234706	9	64780
MICAL1	GO:0005882	intermediate filament	7/697	214/19886	0.626706	0.901419	0.89816	7	64780
MICAL1	GO:0045111	intermediate filament cytoskeleton	8/697	250/19886	0.652807	0.901758	0.898498	8	64780
MICAL1	GO:0150034	distal axon	17/697	276/19886	0.0179574	0.448079	0.446459	17	64780
MIR3142HG	GO:0016442	RISC complex	2/697	413/19886	0.999994	0.999994	0.996379	2	107075116
MIR3142HG	GO:0031332	RNAi effector complex	2/697	413/19886	0.999994	0.999994	0.996379	2	107075116
MOB4	GO:0032580	Golgi cisterna membrane	4/697	93/19886	0.41186	0.874531	0.871368	4	25843
MOB4	GO:0031985	Golgi cisterna	5/697	118/19886	0.398204	0.874531	0.871368	5	25843
MOB4	GO:0005795	Golgi stack	7/697	151/19886	0.279303	0.874531	0.871368	7	25843
MOB4	GO:0043197	dendritic spine	13/697	174/19886	0.00844808	0.308715	0.307599	13	25843
MOB4	GO:0044309	neuron spine	13/697	176/19886	0.00925333	0.308715	0.307599	13	25843
MOB4	GO:0098791	Golgi apparatus subcompartment	16/697	382/19886	0.267553	0.874531	0.871368	16	25843
MOB4	GO:0043025	neuronal cell body	23/697	489/19886	0.0948158	0.874531	0.871368	23	25843
MPP3	GO:0005912	adherens junction	10/697	188/19886	0.125552	0.874531	0.871368	10	4356
MPP3	GO:0016324	apical plasma membrane	11/697	403/19886	0.839822	0.961289	0.957813	11	4356
MPP3	GO:0045177	apical part of cell	13/697	469/19886	0.842045	0.961289	0.957813	13	4356
MRPL4	GO:0000315	organellar large ribosomal subunit	1/697	56/19886	0.864777	0.961516	0.958039	1	51073
MRPL4	GO:0005762	mitochondrial large ribosomal subunit	1/697	56/19886	0.864777	0.961516	0.958039	1	51073
MRPL4	GO:0015934	large ribosomal subunit	1/697	117/19886	0.984806	0.999994	0.996379	1	51073
MRPL4	GO:0044391	ribosomal subunit	4/697	188/19886	0.899401	0.969724	0.966218	4	51073
MRPL4	GO:0000313	organellar ribosome	5/697	89/19886	0.202044	0.874531	0.871368	5	51073
MRPL4	GO:0005761	mitochondrial ribosome	5/697	89/19886	0.202044	0.874531	0.871368	5	51073
MRPL4	GO:0005840	ribosome	8/697	246/19886	0.634995	0.901419	0.89816	8	51073
MRPL4	GO:0098798	mitochondrial protein-containing complex	14/697	300/19886	0.17055	0.874531	0.871368	14	51073
MRPL4	GO:0005743	mitochondrial inner membrane	18/697	497/19886	0.47751	0.874531	0.871368	18	51073
MRPL4	GO:0005759	mitochondrial matrix	20/697	487/19886	0.264443	0.874531	0.871368	20	51073
MRPS33	GO:0000314	organellar small ribosomal subunit	3/697	32/19886	0.100555	0.874531	0.871368	3	51650
MRPS33	GO:0005763	mitochondrial small ribosomal subunit	3/697	32/19886	0.100555	0.874531	0.871368	3	51650
MRPS33	GO:0015935	small ribosomal subunit	3/697	75/19886	0.491841	0.874531	0.871368	3	51650
MRPS33	GO:0044391	ribosomal subunit	4/697	188/19886	0.899401	0.969724	0.966218	4	51650
MRPS33	GO:0000313	organellar ribosome	5/697	89/19886	0.202044	0.874531	0.871368	5	51650
MRPS33	GO:0005761	mitochondrial ribosome	5/697	89/19886	0.202044	0.874531	0.871368	5	51650
MRPS33	GO:0005840	ribosome	8/697	246/19886	0.634995	0.901419	0.89816	8	51650
MRPS33	GO:0098798	mitochondrial protein-containing complex	14/697	300/19886	0.17055	0.874531	0.871368	14	51650
MRPS33	GO:0005759	mitochondrial matrix	20/697	487/19886	0.264443	0.874531	0.871368	20	51650
MRPS33	GO:0005743	mitochondrial inner membrane	18/697	497/19886	0.47751	0.874531	0.871368	18	51650
MRPS6	GO:0000314	organellar small ribosomal subunit	3/697	32/19886	0.100555	0.874531	0.871368	3	64968
MRPS6	GO:0005763	mitochondrial small ribosomal subunit	3/697	32/19886	0.100555	0.874531	0.871368	3	64968
MRPS6	GO:0000313	organellar ribosome	5/697	89/19886	0.202044	0.874531	0.871368	5	64968
MRPS6	GO:0005761	mitochondrial ribosome	5/697	89/19886	0.202044	0.874531	0.871368	5	64968
MRPS6	GO:0015935	small ribosomal subunit	3/697	75/19886	0.491841	0.874531	0.871368	3	64968
MRPS6	GO:0044391	ribosomal subunit	4/697	188/19886	0.899401	0.969724	0.966218	4	64968
MRPS6	GO:0005840	ribosome	8/697	246/19886	0.634995	0.901419	0.89816	8	64968
MRPS6	GO:0098798	mitochondrial protein-containing complex	14/697	300/19886	0.17055	0.874531	0.871368	14	64968
MRPS6	GO:0005759	mitochondrial matrix	20/697	487/19886	0.264443	0.874531	0.871368	20	64968
MRPS6	GO:0005743	mitochondrial inner membrane	18/697	497/19886	0.47751	0.874531	0.871368	18	64968
MST1R	GO:0001725	stress fiber	2/697	70/19886	0.709016	0.923206	0.919868	2	4486
MST1R	GO:0097517	contractile actin filament bundle	2/697	70/19886	0.709016	0.923206	0.919868	2	4486
MST1R	GO:0032432	actin filament bundle	2/697	79/19886	0.769641	0.944477	0.941062	2	4486
MST1R	GO:0042641	actomyosin	3/697	76/19886	0.500694	0.874531	0.871368	3	4486
MSX1	GO:0034399	nuclear periphery	6/697	150/19886	0.430059	0.874531	0.871368	6	4487
MTCL1	GO:0016327	apicolateral plasma membrane	1/697	22/19886	0.544042	0.874531	0.871368	1	23255
MTCL1	GO:0000922	spindle pole	9/697	176/19886	0.166172	0.874531	0.871368	9	23255
MTCL1	GO:0016328	lateral plasma membrane	3/697	67/19886	0.418505	0.874531	0.871368	3	23255
MTCL1	GO:0030496	midbody	8/697	204/19886	0.424123	0.874531	0.871368	8	23255
MTCL1	GO:0016324	apical plasma membrane	11/697	403/19886	0.839822	0.961289	0.957813	11	23255
MTCL1	GO:0045177	apical part of cell	13/697	469/19886	0.842045	0.961289	0.957813	13	23255
MTCL1	GO:0005819	spindle	23/697	431/19886	0.03085	0.646616	0.644278	23	23255
MTG2	GO:0000313	organellar ribosome	5/697	89/19886	0.202044	0.874531	0.871368	5	26164
MTG2	GO:0005761	mitochondrial ribosome	5/697	89/19886	0.202044	0.874531	0.871368	5	26164
MTG2	GO:0005840	ribosome	8/697	246/19886	0.634995	0.901419	0.89816	8	26164
MTG2	GO:0005743	mitochondrial inner membrane	18/697	497/19886	0.47751	0.874531	0.871368	18	26164
MTG2	GO:0005759	mitochondrial matrix	20/697	487/19886	0.264443	0.874531	0.871368	20	26164
MUC3A	GO:0005796	Golgi lumen	3/697	106/19886	0.723041	0.924726	0.921382	3	4584
MYH3	GO:0032982	myosin filament	2/697	24/19886	0.20496	0.874531	0.871368	2	4621
MYH3	GO:0016460	myosin II complex	2/697	26/19886	0.230995	0.874531	0.871368	2	4621
MYH3	GO:0005859	muscle myosin complex	1/697	15/19886	0.414549	0.874531	0.871368	1	4621
MYH3	GO:0016459	myosin complex	2/697	56/19886	0.588931	0.901419	0.89816	2	4621
MYH3	GO:0030017	sarcomere	9/697	216/19886	0.346332	0.874531	0.871368	9	4621
MYH3	GO:0030016	myofibril	9/697	236/19886	0.446192	0.874531	0.871368	9	4621
MYH3	GO:0043292	contractile fiber	9/697	245/19886	0.49076	0.874531	0.871368	9	4621
MYLK2	GO:0030017	sarcomere	9/697	216/19886	0.346332	0.874531	0.871368	9	85366
MYLK2	GO:0030016	myofibril	9/697	236/19886	0.446192	0.874531	0.871368	9	85366
MYLK2	GO:0043292	contractile fiber	9/697	245/19886	0.49076	0.874531	0.871368	9	85366
MYO18A	GO:0032982	myosin filament	2/697	24/19886	0.20496	0.874531	0.871368	2	399687
MYO18A	GO:0016460	myosin II complex	2/697	26/19886	0.230995	0.874531	0.871368	2	399687
MYO18A	GO:0042641	actomyosin	3/697	76/19886	0.500694	0.874531	0.871368	3	399687
MYO18A	GO:0016459	myosin complex	2/697	56/19886	0.588931	0.901419	0.89816	2	399687
MYO18A	GO:0005793	endoplasmic reticulum-Golgi intermediate compartment	4/697	134/19886	0.695459	0.922584	0.919248	4	399687
MYO18A	GO:0005802	trans-Golgi network	10/697	259/19886	0.42306	0.874531	0.871368	10	399687
MYO18A	GO:0098791	Golgi apparatus subcompartment	16/697	382/19886	0.267553	0.874531	0.871368	16	399687
MZT1	GO:0000930	gamma-tubulin complex	1/697	16/19886	0.435085	0.874531	0.871368	1	440145
MZT1	GO:0005819	spindle	23/697	431/19886	0.03085	0.646616	0.644278	23	440145
NAA10	GO:0031414	N-terminal protein acetyltransferase complex	1/697	10/19886	0.300136	0.874531	0.871368	1	8260
NAA10	GO:0031248	protein acetyltransferase complex	2/697	104/19886	0.883774	0.966186	0.962692	2	8260
NAA10	GO:1902493	acetyltransferase complex	2/697	105/19886	0.887011	0.966307	0.962813	2	8260
NAT8L	GO:0005759	mitochondrial matrix	20/697	487/19886	0.264443	0.874531	0.871368	20	339983
NCK1	GO:0000164	protein phosphatase type 1 complex	3/697	19/19886	0.0273383	0.622838	0.620586	3	4690
NCK1	GO:0008287	protein serine/threonine phosphatase complex	3/697	52/19886	0.274471	0.874531	0.871368	3	4690
NCK1	GO:1903293	phosphatase complex	3/697	54/19886	0.293701	0.874531	0.871368	3	4690
NCK1	GO:0005840	ribosome	8/697	246/19886	0.634995	0.901419	0.89816	8	4690
NCKAP5L	GO:0035371	microtubule plus-end	1/697	24/19886	0.575479	0.901419	0.89816	1	57701
NCKAP5L	GO:1990752	microtubule end	1/697	34/19886	0.703024	0.923206	0.919868	1	57701
NCKAP5L	GO:0005874	microtubule	20/697	467/19886	0.208438	0.874531	0.871368	20	57701
NDUFA5	GO:0098803	respiratory chain complex	4/697	91/19886	0.395966	0.874531	0.871368	4	4698
NDUFA5	GO:0005746	mitochondrial respirasome	4/697	94/19886	0.419775	0.874531	0.871368	4	4698
NDUFA5	GO:0070469	respirasome	4/697	102/19886	0.481966	0.874531	0.871368	4	4698
NDUFA5	GO:0005747	mitochondrial respiratory chain complex I	2/697	49/19886	0.516363	0.874531	0.871368	2	4698
NDUFA5	GO:0030964	NADH dehydrogenase complex	2/697	49/19886	0.516363	0.874531	0.871368	2	4698
NDUFA5	GO:0045271	respiratory chain complex I	2/697	49/19886	0.516363	0.874531	0.871368	2	4698
NDUFA5	GO:1990204	oxidoreductase complex	3/697	128/19886	0.830778	0.961289	0.957813	3	4698
NDUFA5	GO:0098800	inner mitochondrial membrane protein complex	7/697	158/19886	0.318275	0.874531	0.871368	7	4698
NDUFA5	GO:1902495	transmembrane transporter complex	11/697	394/19886	0.818742	0.961289	0.957813	11	4698
NDUFA5	GO:1990351	transporter complex	11/697	421/19886	0.876259	0.966186	0.962692	11	4698
NDUFA5	GO:0098798	mitochondrial protein-containing complex	14/697	300/19886	0.17055	0.874531	0.871368	14	4698
NDUFA5	GO:0005743	mitochondrial inner membrane	18/697	497/19886	0.47751	0.874531	0.871368	18	4698
NDUFAB1	GO:1990229	iron-sulfur cluster assembly complex	2/697	12/19886	0.0641663	0.874531	0.871368	2	4706
NDUFAB1	GO:0005747	mitochondrial respiratory chain complex I	2/697	49/19886	0.516363	0.874531	0.871368	2	4706
NDUFAB1	GO:0030964	NADH dehydrogenase complex	2/697	49/19886	0.516363	0.874531	0.871368	2	4706
NDUFAB1	GO:0045271	respiratory chain complex I	2/697	49/19886	0.516363	0.874531	0.871368	2	4706
NDUFAB1	GO:1990204	oxidoreductase complex	3/697	128/19886	0.830778	0.961289	0.957813	3	4706
NDUFAB1	GO:0098803	respiratory chain complex	4/697	91/19886	0.395966	0.874531	0.871368	4	4706
NDUFAB1	GO:0005746	mitochondrial respirasome	4/697	94/19886	0.419775	0.874531	0.871368	4	4706
NDUFAB1	GO:0070469	respirasome	4/697	102/19886	0.481966	0.874531	0.871368	4	4706
NDUFAB1	GO:0098800	inner mitochondrial membrane protein complex	7/697	158/19886	0.318275	0.874531	0.871368	7	4706
NDUFAB1	GO:1902495	transmembrane transporter complex	11/697	394/19886	0.818742	0.961289	0.957813	11	4706
NDUFAB1	GO:1990351	transporter complex	11/697	421/19886	0.876259	0.966186	0.962692	11	4706
NDUFAB1	GO:0098798	mitochondrial protein-containing complex	14/697	300/19886	0.17055	0.874531	0.871368	14	4706
NDUFAB1	GO:0005759	mitochondrial matrix	20/697	487/19886	0.264443	0.874531	0.871368	20	4706
NDUFAB1	GO:0005743	mitochondrial inner membrane	18/697	497/19886	0.47751	0.874531	0.871368	18	4706
NECTIN3	GO:0044291	cell-cell contact zone	3/697	72/19886	0.464834	0.874531	0.871368	3	25945
NECTIN3	GO:0098686	hippocampal mossy fiber to CA3 synapse	3/697	42/19886	0.181635	0.874531	0.871368	3	25945
NECTIN3	GO:0043296	apical junction complex	4/697	150/19886	0.775411	0.947663	0.944237	4	25945
NECTIN3	GO:0005912	adherens junction	10/697	188/19886	0.125552	0.874531	0.871368	10	25945
NECTIN3	GO:0098839	postsynaptic density membrane	13/697	99/19886	4.16387e-05	0.00670829	0.00668403	13	25945
NECTIN3	GO:0099634	postsynaptic specialization membrane	14/697	122/19886	9.62885e-05	0.0084092	0.00837879	14	25945
NECTIN3	GO:0045211	postsynaptic membrane	20/697	275/19886	0.00174935	0.130951	0.130478	20	25945
NECTIN3	GO:0097060	synaptic membrane	25/697	393/19886	0.00317703	0.184974	0.184305	25	25945
NECTIN3	GO:0032279	asymmetric synapse	27/697	331/19886	4.53189e-05	0.00670829	0.00668403	27	25945
NECTIN3	GO:0014069	postsynaptic density	26/697	315/19886	5.12083e-05	0.00670829	0.00668403	26	25945
NECTIN3	GO:0099572	postsynaptic specialization	27/697	346/19886	9.6112e-05	0.0084092	0.00837879	27	25945
NECTIN3	GO:0098984	neuron to neuron synapse	29/697	362/19886	3.33775e-05	0.00670829	0.00668403	29	25945
NEDD1	GO:0000242	pericentriolar material	1/697	22/19886	0.544042	0.874531	0.871368	1	121441
NEDD1	GO:0001650	fibrillar center	11/697	150/19886	0.0166988	0.447306	0.445689	11	121441
NEDD1	GO:0000922	spindle pole	9/697	176/19886	0.166172	0.874531	0.871368	9	121441
NEDD1	GO:0045177	apical part of cell	13/697	469/19886	0.842045	0.961289	0.957813	13	121441
NEDD1	GO:0036064	ciliary basal body	8/697	172/19886	0.256914	0.874531	0.871368	8	121441
NEDD1	GO:0005814	centriole	13/697	157/19886	0.00360476	0.18889	0.188207	13	121441
NEDD1	GO:0005819	spindle	23/697	431/19886	0.03085	0.646616	0.644278	23	121441
NEFH	GO:0099571	postsynaptic cytoskeleton	2/697	10/19886	0.0458065	0.857236	0.854136	2	4744
NEFH	GO:0016234	inclusion body	4/697	71/19886	0.237774	0.874531	0.871368	4	4744
NEFH	GO:0098685	Schaffer collateral - CA1 synapse	6/697	92/19886	0.104064	0.874531	0.871368	6	4744
NEFH	GO:0005882	intermediate filament	7/697	214/19886	0.626706	0.901419	0.89816	7	4744
NEFH	GO:0045111	intermediate filament cytoskeleton	8/697	250/19886	0.652807	0.901758	0.898498	8	4744
NEFH	GO:0032279	asymmetric synapse	27/697	331/19886	4.53189e-05	0.00670829	0.00668403	27	4744
NEFH	GO:0014069	postsynaptic density	26/697	315/19886	5.12083e-05	0.00670829	0.00668403	26	4744
NEFH	GO:0099572	postsynaptic specialization	27/697	346/19886	9.6112e-05	0.0084092	0.00837879	27	4744
NEFH	GO:0098984	neuron to neuron synapse	29/697	362/19886	3.33775e-05	0.00670829	0.00668403	29	4744
NEFM	GO:0099571	postsynaptic cytoskeleton	2/697	10/19886	0.0458065	0.857236	0.854136	2	4741
NEFM	GO:0016234	inclusion body	4/697	71/19886	0.237774	0.874531	0.871368	4	4741
NEFM	GO:0005882	intermediate filament	7/697	214/19886	0.626706	0.901419	0.89816	7	4741
NEFM	GO:0045111	intermediate filament cytoskeleton	8/697	250/19886	0.652807	0.901758	0.898498	8	4741
NELFB	GO:0008023	transcription elongation factor complex	2/697	47/19886	0.494122	0.874531	0.871368	2	25920
NES	GO:0005882	intermediate filament	7/697	214/19886	0.626706	0.901419	0.89816	7	10763
NES	GO:0045111	intermediate filament cytoskeleton	8/697	250/19886	0.652807	0.901758	0.898498	8	10763
NEURL4	GO:0005814	centriole	13/697	157/19886	0.00360476	0.18889	0.188207	13	84461
NGFR	GO:0031594	neuromuscular junction	2/697	76/19886	0.750767	0.936464	0.933078	2	4804
NGFR	GO:0043204	perikaryon	7/697	149/19886	0.268392	0.874531	0.871368	7	4804
NGFR	GO:0043197	dendritic spine	13/697	174/19886	0.00844808	0.308715	0.307599	13	4804
NGFR	GO:0044309	neuron spine	13/697	176/19886	0.00925333	0.308715	0.307599	13	4804
NGFR	GO:0030426	growth cone	10/697	168/19886	0.0720026	0.874531	0.871368	10	4804
NGFR	GO:0030427	site of polarized growth	10/697	173/19886	0.0837438	0.874531	0.871368	10	4804
NGFR	GO:0150034	distal axon	17/697	276/19886	0.0179574	0.448079	0.446459	17	4804
NGFR	GO:0043025	neuronal cell body	23/697	489/19886	0.0948158	0.874531	0.871368	23	4804
NGFR	GO:0032279	asymmetric synapse	27/697	331/19886	4.53189e-05	0.00670829	0.00668403	27	4804
NGFR	GO:0014069	postsynaptic density	26/697	315/19886	5.12083e-05	0.00670829	0.00668403	26	4804
NGFR	GO:0099572	postsynaptic specialization	27/697	346/19886	9.6112e-05	0.0084092	0.00837879	27	4804
NGFR	GO:0098984	neuron to neuron synapse	29/697	362/19886	3.33775e-05	0.00670829	0.00668403	29	4804
NOP53	GO:0001650	fibrillar center	11/697	150/19886	0.0166988	0.447306	0.445689	11	29997
NPC1	GO:0031902	late endosome membrane	6/697	175/19886	0.579507	0.901419	0.89816	6	4864
NPC1	GO:0005770	late endosome	9/697	315/19886	0.778489	0.947957	0.944529	9	4864
NPC1	GO:0005635	nuclear envelope	14/697	494/19886	0.827052	0.961289	0.957813	14	4864
NPC1	GO:0045121	membrane raft	7/697	286/19886	0.877619	0.966186	0.962692	7	4864
NPC1	GO:0098857	membrane microdomain	7/697	287/19886	0.879764	0.966186	0.962692	7	4864
NPC1	GO:0005765	lysosomal membrane	11/697	441/19886	0.908597	0.97383	0.970309	11	4864
NPC1	GO:0098852	lytic vacuole membrane	11/697	441/19886	0.908597	0.97383	0.970309	11	4864
NPC1	GO:0005774	vacuolar membrane	12/697	484/19886	0.920404	0.97555	0.972023	12	4864
NR1H2	GO:0090575	RNA polymerase II transcription regulator complex	11/697	254/19886	0.279335	0.874531	0.871368	11	7376
NRXN3	GO:0042734	presynaptic membrane	6/697	165/19886	0.521751	0.874531	0.871368	6	9369
NRXN3	GO:0097060	synaptic membrane	25/697	393/19886	0.00317703	0.184974	0.184305	25	9369
OBSCN	GO:0031430	M band	1/697	22/19886	0.544042	0.874531	0.871368	1	84033
OBSCN	GO:0031672	A band	1/697	34/19886	0.703024	0.923206	0.919868	1	84033
OBSCN	GO:0031674	I band	6/697	146/19886	0.405012	0.874531	0.871368	6	84033
OBSCN	GO:0030018	Z disc	5/697	132/19886	0.494203	0.874531	0.871368	5	84033
OBSCN	GO:0030017	sarcomere	9/697	216/19886	0.346332	0.874531	0.871368	9	84033
OBSCN	GO:0030016	myofibril	9/697	236/19886	0.446192	0.874531	0.871368	9	84033
OBSCN	GO:0043292	contractile fiber	9/697	245/19886	0.49076	0.874531	0.871368	9	84033
OBSCN	GO:0042383	sarcolemma	8/697	141/19886	0.122861	0.874531	0.871368	8	84033
ORMDL3	GO:0002178	palmitoyltransferase complex	1/697	11/19886	0.324679	0.874531	0.871368	1	94103
ORMDL3	GO:0035579	specific granule membrane	4/697	91/19886	0.395966	0.874531	0.871368	4	94103
ORMDL3	GO:0140534	endoplasmic reticulum protein-containing complex	5/697	126/19886	0.453585	0.874531	0.871368	5	94103
ORMDL3	GO:0042581	specific granule	8/697	160/19886	0.200106	0.874531	0.871368	8	94103
ORMDL3	GO:0030667	secretory granule membrane	11/697	314/19886	0.543869	0.874531	0.871368	11	94103
OSTF1	GO:1904813	ficolin-1-rich granule lumen	6/697	124/19886	0.268684	0.874531	0.871368	6	26578
OSTF1	GO:0101002	ficolin-1-rich granule	9/697	185/19886	0.202451	0.874531	0.871368	9	26578
OSTF1	GO:0034774	secretory granule lumen	12/697	322/19886	0.455684	0.874531	0.871368	12	26578
OSTF1	GO:0060205	cytoplasmic vesicle lumen	12/697	325/19886	0.468501	0.874531	0.871368	12	26578
OSTF1	GO:0031983	vesicle lumen	12/697	326/19886	0.472764	0.874531	0.871368	12	26578
P2RX6	GO:0098688	parallel fiber to Purkinje cell synapse	2/697	19/19886	0.141885	0.874531	0.871368	2	9127
P2RX6	GO:0060076	excitatory synapse	5/697	63/19886	0.0695764	0.874531	0.871368	5	9127
P2RX6	GO:0043197	dendritic spine	13/697	174/19886	0.00844808	0.308715	0.307599	13	9127
P2RX6	GO:0044309	neuron spine	13/697	176/19886	0.00925333	0.308715	0.307599	13	9127
P2RX6	GO:0099634	postsynaptic specialization membrane	14/697	122/19886	9.62885e-05	0.0084092	0.00837879	14	9127
P2RX6	GO:0045211	postsynaptic membrane	20/697	275/19886	0.00174935	0.130951	0.130478	20	9127
P2RX6	GO:0098978	glutamatergic synapse	26/697	407/19886	0.00250985	0.164395	0.163801	26	9127
P2RX6	GO:0043025	neuronal cell body	23/697	489/19886	0.0948158	0.874531	0.871368	23	9127
P2RX6	GO:0097060	synaptic membrane	25/697	393/19886	0.00317703	0.184974	0.184305	25	9127
P2RX6	GO:0099572	postsynaptic specialization	27/697	346/19886	9.6112e-05	0.0084092	0.00837879	27	9127
PARP3	GO:0035861	site of double-strand break	5/697	85/19886	0.177796	0.874531	0.871368	5	10039
PARP3	GO:0090734	site of DNA damage	5/697	117/19886	0.391225	0.874531	0.871368	5	10039
PARP3	GO:0045171	intercellular bridge	9/697	92/19886	0.00494492	0.235558	0.234706	9	10039
PARP3	GO:0005814	centriole	13/697	157/19886	0.00360476	0.18889	0.188207	13	10039
PCDH8	GO:0098685	Schaffer collateral - CA1 synapse	6/697	92/19886	0.104064	0.874531	0.871368	6	5100
PCDH8	GO:0042734	presynaptic membrane	6/697	165/19886	0.521751	0.874531	0.871368	6	5100
PCDH8	GO:0045211	postsynaptic membrane	20/697	275/19886	0.00174935	0.130951	0.130478	20	5100
PCDH8	GO:0097060	synaptic membrane	25/697	393/19886	0.00317703	0.184974	0.184305	25	5100
PCDH8	GO:0098978	glutamatergic synapse	26/697	407/19886	0.00250985	0.164395	0.163801	26	5100
PEX11G	GO:0005778	peroxisomal membrane	3/697	65/19886	0.399596	0.874531	0.871368	3	92960
PEX11G	GO:0031903	microbody membrane	3/697	65/19886	0.399596	0.874531	0.871368	3	92960
PEX11G	GO:0005777	peroxisome	5/697	143/19886	0.565425	0.895695	0.892456	5	92960
PEX11G	GO:0042579	microbody	5/697	143/19886	0.565425	0.895695	0.892456	5	92960
PIGK	GO:0008303	caspase complex	1/697	10/19886	0.300136	0.874531	0.871368	1	10026
PIGK	GO:0140534	endoplasmic reticulum protein-containing complex	5/697	126/19886	0.453585	0.874531	0.871368	5	10026
PIGK	GO:1905369	endopeptidase complex	4/697	84/19886	0.339971	0.874531	0.871368	4	10026
PIGK	GO:1905368	peptidase complex	5/697	120/19886	0.412137	0.874531	0.871368	5	10026
PIN4	GO:0005759	mitochondrial matrix	20/697	487/19886	0.264443	0.874531	0.871368	20	5303
PIN4	GO:0005819	spindle	23/697	431/19886	0.03085	0.646616	0.644278	23	5303
PKN1	GO:0032154	cleavage furrow	1/697	53/19886	0.849455	0.961516	0.958039	1	5585
PKN1	GO:0032153	cell division site	1/697	72/19886	0.923736	0.97555	0.972023	1	5585
PKN1	GO:0030496	midbody	8/697	204/19886	0.424123	0.874531	0.871368	8	5585
PLCB3	GO:0099524	postsynaptic cytosol	1/697	13/19886	0.371215	0.874531	0.871368	1	5331
PLCB3	GO:0099522	cytosolic region	1/697	20/19886	0.510281	0.874531	0.871368	1	5331
PLEC	GO:0043209	myelin sheath	4/697	46/19886	0.076813	0.874531	0.871368	4	5339
PLEC	GO:0005741	mitochondrial outer membrane	12/697	217/19886	0.0807366	0.874531	0.871368	12	5339
PLEC	GO:0031968	organelle outer membrane	12/697	246/19886	0.156848	0.874531	0.871368	12	5339
PLEC	GO:0019867	outer membrane	12/697	248/19886	0.16314	0.874531	0.871368	12	5339
PLEC	GO:0005903	brush border	5/697	108/19886	0.328408	0.874531	0.871368	5	5339
PLEC	GO:0030017	sarcomere	9/697	216/19886	0.346332	0.874531	0.871368	9	5339
PLEC	GO:0031674	I band	6/697	146/19886	0.405012	0.874531	0.871368	6	5339
PLEC	GO:0016528	sarcoplasm	4/697	93/19886	0.41186	0.874531	0.871368	4	5339
PLEC	GO:0030016	myofibril	9/697	236/19886	0.446192	0.874531	0.871368	9	5339
PLEC	GO:0043034	costamere	1/697	18/19886	0.474023	0.874531	0.871368	1	5339
PLEC	GO:0043292	contractile fiber	9/697	245/19886	0.49076	0.874531	0.871368	9	5339
PLEC	GO:0030018	Z disc	5/697	132/19886	0.494203	0.874531	0.871368	5	5339
PLEC	GO:0098862	cluster of actin-based cell projections	6/697	165/19886	0.521751	0.874531	0.871368	6	5339
PLEC	GO:0005925	focal adhesion	5/697	421/19886	0.999186	0.999994	0.996379	5	5339
PLEC	GO:0030055	cell-substrate junction	5/697	431/19886	0.999382	0.999994	0.996379	5	5339
PLEC	GO:0042383	sarcolemma	8/697	141/19886	0.122861	0.874531	0.871368	8	5339
PLEC	GO:0005882	intermediate filament	7/697	214/19886	0.626706	0.901419	0.89816	7	5339
PLEC	GO:0045111	intermediate filament cytoskeleton	8/697	250/19886	0.652807	0.901758	0.898498	8	5339
PLEKHG4B	GO:0019898	extrinsic component of membrane	6/697	207/19886	0.736855	0.929253	0.925893	6	153478
PLEKHG5	GO:0030027	lamellipodium	5/697	201/19886	0.837278	0.961289	0.957813	5	57449
PLEKHG5	GO:0030139	endocytic vesicle	9/697	348/19886	0.864283	0.961516	0.958039	9	57449
PLEKHG5	GO:0031252	cell leading edge	11/697	423/19886	0.879861	0.966186	0.962692	11	57449
PLPP7	GO:0005635	nuclear envelope	14/697	494/19886	0.827052	0.961289	0.957813	14	84814
PLXNC1	GO:0002116	semaphorin receptor complex	1/697	11/19886	0.324679	0.874531	0.871368	1	10154
PLXNC1	GO:0098985	asymmetric, glutamatergic, excitatory synapse	1/697	15/19886	0.414549	0.874531	0.871368	1	10154
PLXNC1	GO:0060076	excitatory synapse	5/697	63/19886	0.0695764	0.874531	0.871368	5	10154
PLXNC1	GO:0098978	glutamatergic synapse	26/697	407/19886	0.00250985	0.164395	0.163801	26	10154
PLXNC1	GO:0032279	asymmetric synapse	27/697	331/19886	4.53189e-05	0.00670829	0.00668403	27	10154
PLXNC1	GO:0098984	neuron to neuron synapse	29/697	362/19886	3.33775e-05	0.00670829	0.00668403	29	10154
PNKP	GO:0035861	site of double-strand break	5/697	85/19886	0.177796	0.874531	0.871368	5	11284
PNKP	GO:0090734	site of DNA damage	5/697	117/19886	0.391225	0.874531	0.871368	5	11284
PNPLA2	GO:0005811	lipid droplet	1/697	104/19886	0.975776	0.998646	0.995035	1	57104
PNPLA2	GO:0005788	endoplasmic reticulum lumen	11/697	313/19886	0.539577	0.874531	0.871368	11	57104
POLR2F	GO:0005736	RNA polymerase I complex	2/697	13/19886	0.074119	0.874531	0.871368	2	5435
POLR2F	GO:0005665	RNA polymerase II, core complex	2/697	15/19886	0.0953376	0.874531	0.871368	2	5435
POLR2F	GO:0005666	RNA polymerase III complex	2/697	18/19886	0.129828	0.874531	0.871368	2	5435
POLR2F	GO:0016591	RNA polymerase II, holoenzyme	3/697	87/19886	0.592398	0.901419	0.89816	3	5435
POLR2F	GO:0055029	nuclear DNA-directed RNA polymerase complex	3/697	111/19886	0.751427	0.936464	0.933078	3	5435
POLR2F	GO:0000428	DNA-directed RNA polymerase complex	4/697	114/19886	0.569714	0.897667	0.894422	4	5435
POLR2F	GO:0030880	RNA polymerase complex	4/697	118/19886	0.597069	0.901419	0.89816	4	5435
POLR2F	GO:0001650	fibrillar center	11/697	150/19886	0.0166988	0.447306	0.445689	11	5435
POLR2F	GO:0061695	transferase complex, transferring phosphorus-containing groups	10/697	306/19886	0.633971	0.901419	0.89816	10	5435
POLR2K	GO:0005736	RNA polymerase I complex	2/697	13/19886	0.074119	0.874531	0.871368	2	5440
POLR2K	GO:0005665	RNA polymerase II, core complex	2/697	15/19886	0.0953376	0.874531	0.871368	2	5440
POLR2K	GO:0005666	RNA polymerase III complex	2/697	18/19886	0.129828	0.874531	0.871368	2	5440
POLR2K	GO:0016591	RNA polymerase II, holoenzyme	3/697	87/19886	0.592398	0.901419	0.89816	3	5440
POLR2K	GO:0055029	nuclear DNA-directed RNA polymerase complex	3/697	111/19886	0.751427	0.936464	0.933078	3	5440
POLR2K	GO:0000428	DNA-directed RNA polymerase complex	4/697	114/19886	0.569714	0.897667	0.894422	4	5440
POLR2K	GO:0030880	RNA polymerase complex	4/697	118/19886	0.597069	0.901419	0.89816	4	5440
POLR2K	GO:0061695	transferase complex, transferring phosphorus-containing groups	10/697	306/19886	0.633971	0.901419	0.89816	10	5440
POLRMT	GO:0098798	mitochondrial protein-containing complex	14/697	300/19886	0.17055	0.874531	0.871368	14	5442
POLRMT	GO:0009295	nucleoid	3/697	45/19886	0.208653	0.874531	0.871368	3	5442
POLRMT	GO:0042645	mitochondrial nucleoid	3/697	45/19886	0.208653	0.874531	0.871368	3	5442
POLRMT	GO:0000428	DNA-directed RNA polymerase complex	4/697	114/19886	0.569714	0.897667	0.894422	4	5442
POLRMT	GO:0030880	RNA polymerase complex	4/697	118/19886	0.597069	0.901419	0.89816	4	5442
POLRMT	GO:0061695	transferase complex, transferring phosphorus-containing groups	10/697	306/19886	0.633971	0.901419	0.89816	10	5442
POLRMT	GO:0005759	mitochondrial matrix	20/697	487/19886	0.264443	0.874531	0.871368	20	5442
POMP	GO:0016607	nuclear speck	20/697	417/19886	0.0982413	0.874531	0.871368	20	51371
PPP1R15A	GO:0000164	protein phosphatase type 1 complex	3/697	19/19886	0.0273383	0.622838	0.620586	3	23645
PPP1R15A	GO:0008287	protein serine/threonine phosphatase complex	3/697	52/19886	0.274471	0.874531	0.871368	3	23645
PPP1R15A	GO:1903293	phosphatase complex	3/697	54/19886	0.293701	0.874531	0.871368	3	23645
PPP1R15A	GO:0005741	mitochondrial outer membrane	12/697	217/19886	0.0807366	0.874531	0.871368	12	23645
PPP1R15A	GO:0031968	organelle outer membrane	12/697	246/19886	0.156848	0.874531	0.871368	12	23645
PPP1R15A	GO:0019867	outer membrane	12/697	248/19886	0.16314	0.874531	0.871368	12	23645
PPP1R9B	GO:0000164	protein phosphatase type 1 complex	3/697	19/19886	0.0273383	0.622838	0.620586	3	84687
PPP1R9B	GO:0005912	adherens junction	10/697	188/19886	0.125552	0.874531	0.871368	10	84687
PPP1R9B	GO:0032590	dendrite membrane	3/697	40/19886	0.164191	0.874531	0.871368	3	84687
PPP1R9B	GO:0008287	protein serine/threonine phosphatase complex	3/697	52/19886	0.274471	0.874531	0.871368	3	84687
PPP1R9B	GO:1903293	phosphatase complex	3/697	54/19886	0.293701	0.874531	0.871368	3	84687
PPP1R9B	GO:0032589	neuron projection membrane	3/697	60/19886	0.351676	0.874531	0.871368	3	84687
PPP1R9B	GO:0032591	dendritic spine membrane	1/697	15/19886	0.414549	0.874531	0.871368	1	84687
PPP1R9B	GO:0030864	cortical actin cytoskeleton	3/697	73/19886	0.473908	0.874531	0.871368	3	84687
PPP1R9B	GO:0030863	cortical cytoskeleton	3/697	105/19886	0.717071	0.923206	0.919868	3	84687
PPP1R9B	GO:0030175	filopodium	3/697	108/19886	0.734687	0.929253	0.925893	3	84687
PPP1R9B	GO:0030027	lamellipodium	5/697	201/19886	0.837278	0.961289	0.957813	5	84687
PPP1R9B	GO:0009898	cytoplasmic side of plasma membrane	4/697	173/19886	0.860212	0.961516	0.958039	4	84687
PPP1R9B	GO:0098562	cytoplasmic side of membrane	5/697	211/19886	0.866098	0.961516	0.958039	5	84687
PPP1R9B	GO:0030426	growth cone	10/697	168/19886	0.0720026	0.874531	0.871368	10	84687
PPP1R9B	GO:0030427	site of polarized growth	10/697	173/19886	0.0837438	0.874531	0.871368	10	84687
PPP1R9B	GO:0098858	actin-based cell projection	8/697	227/19886	0.544078	0.874531	0.871368	8	84687
PPP1R9B	GO:0097060	synaptic membrane	25/697	393/19886	0.00317703	0.184974	0.184305	25	84687
PPP1R9B	GO:0043197	dendritic spine	13/697	174/19886	0.00844808	0.308715	0.307599	13	84687
PPP1R9B	GO:0044309	neuron spine	13/697	176/19886	0.00925333	0.308715	0.307599	13	84687
PPP1R9B	GO:0150034	distal axon	17/697	276/19886	0.0179574	0.448079	0.446459	17	84687
PPP1R9B	GO:0005938	cell cortex	11/697	305/19886	0.504788	0.874531	0.871368	11	84687
PPP1R9B	GO:0032587	ruffle membrane	3/697	100/19886	0.685719	0.911972	0.908674	3	84687
PPP1R9B	GO:0031256	leading edge membrane	5/697	179/19886	0.75611	0.93797	0.934578	5	84687
PPP1R9B	GO:0031253	cell projection membrane	9/697	352/19886	0.872582	0.966186	0.962692	9	84687
[truncated: 717 more rows]
