# Supplementary material for: Effect of the TLR9 signaling pathway on acyclovir infection with herpes simplex virus type 2 in HaCaT cells
Source: Front Microbiol. 2025 Mar 24;16:1560340. doi: 10.3389/fmicb.2025.1560340 (PMC11974507; doi:10.3389/fmicb.2025.1560340)
Supplement: Supplementary file 1 [file Data_Sheet_1.zip › 5 go and kegg/gene2GO_MF.xlsx]

## Sheet: Sheet1
SYMBOL	ID	Description	GeneRatio	BgRatio	pvalue	p.adjust	qvalue	Count	ENTREZID
AASDHPPT	GO:0016780	phosphotransferase activity, for other substituted phosphate groups	2/676	22/18496	0.191242	0.844811	0.841329	2	60496
AASDHPPT	GO:0000287	magnesium ion binding	11/676	224/18496	0.198366	0.844811	0.841329	11	60496
ABCC6	GO:0043225	ATPase-coupled inorganic anion transmembrane transporter activity	1/676	10/18496	0.310937	0.844811	0.841329	1	368
ABCC6	GO:0140359	ABC-type transporter activity	1/676	48/18496	0.832957	0.919084	0.915297	1	368
ABCC6	GO:0042626	ATPase-coupled transmembrane transporter activity	2/676	96/18496	0.870552	0.93628	0.932421	2	368
ABCC6	GO:1901682	sulfur compound transmembrane transporter activity	4/676	58/18496	0.161665	0.844811	0.841329	4	368
ABCC6	GO:0015399	primary active transmembrane transporter activity	6/676	164/18496	0.557027	0.858863	0.855324	6	368
ABCC6	GO:0015103	inorganic anion transmembrane transporter activity	4/676	153/18496	0.814875	0.909438	0.90569	4	368
ABCC6	GO:0022804	active transmembrane transporter activity	15/676	454/18496	0.692377	0.882273	0.878637	15	368
ABCC6	GO:0016887	ATP hydrolysis activity	15/676	412/18496	0.543485	0.858863	0.855324	15	368
ABHD17A	GO:0008474	palmitoyl-(protein) hydrolase activity	2/676	10/18496	0.04941	0.787806	0.78456	2	81926
ABHD17A	GO:0098599	palmitoyl hydrolase activity	2/676	11/18496	0.0589594	0.787806	0.78456	2	81926
ABHD17A	GO:0016790	thiolester hydrolase activity	3/676	40/18496	0.178964	0.844811	0.841329	3	81926
ABHD17C	GO:0008474	palmitoyl-(protein) hydrolase activity	2/676	10/18496	0.04941	0.787806	0.78456	2	58489
ABHD17C	GO:0098599	palmitoyl hydrolase activity	2/676	11/18496	0.0589594	0.787806	0.78456	2	58489
ABHD17C	GO:0016790	thiolester hydrolase activity	3/676	40/18496	0.178964	0.844811	0.841329	3	58489
ACAA1	GO:0019107	myristoyltransferase activity	1/676	11/18496	0.336135	0.844811	0.841329	1	30
ACAA1	GO:0016782	transferase activity, transferring sulphur-containing groups	3/676	71/18496	0.483357	0.858863	0.855324	3	30
ACAA1	GO:0016408	C-acyltransferase activity	1/676	20/18496	0.52529	0.858863	0.855324	1	30
ACAA1	GO:0016634	oxidoreductase activity, acting on the CH-CH group of donors, oxygen as acceptor	2/676	10/18496	0.04941	0.787806	0.78456	2	30
ACAA1	GO:0016627	oxidoreductase activity, acting on the CH-CH group of donors	4/676	60/18496	0.175983	0.844811	0.841329	4	30
ACAA1	GO:0016407	acetyltransferase activity	5/676	95/18496	0.267131	0.844811	0.841329	5	30
ACAA1	GO:0016747	acyltransferase activity, transferring groups other than amino-acyl groups	11/676	225/18496	0.202223	0.844811	0.841329	11	30
ACAP3	GO:0005096	GTPase activator activity	11/676	272/18496	0.409356	0.844811	0.841329	11	116983
ACAP3	GO:0030695	GTPase regulator activity	24/676	486/18496	0.084254	0.800413	0.797115	24	116983
ACAP3	GO:0060589	nucleoside-triphosphatase regulator activity	24/676	486/18496	0.084254	0.800413	0.797115	24	116983
ACSF3	GO:0031957	very long-chain fatty acid-CoA ligase activity	3/676	10/18496	0.00481141	0.749617	0.746528	3	197322
ACSF3	GO:0015645	fatty acid ligase activity	3/676	22/18496	0.0446545	0.787806	0.78456	3	197322
ACSF3	GO:0016405	CoA-ligase activity	3/676	27/18496	0.0742794	0.792652	0.789386	3	197322
ACSF3	GO:0016878	acid-thiol ligase activity	3/676	31/18496	0.102766	0.844811	0.841329	3	197322
ACSF3	GO:0016877	ligase activity, forming carbon-sulfur bonds	3/676	41/18496	0.18822	0.844811	0.841329	3	197322
ACSF3	GO:0016874	ligase activity	5/676	166/18496	0.730063	0.896991	0.893294	5	197322
ADAMTS7	GO:0008237	metallopeptidase activity	5/676	185/18496	0.810663	0.909438	0.90569	5	11173
ADAMTS7	GO:0004222	metalloendopeptidase activity	2/676	110/18496	0.914532	0.955181	0.951245	2	11173
ADAMTS7	GO:0004175	endopeptidase activity	9/676	389/18496	0.949165	0.974176	0.970161	9	11173
ADAMTSL4	GO:0002020	protease binding	7/676	142/18496	0.263252	0.844811	0.841329	7	54507
ADCY5	GO:0008179	adenylate cyclase binding	1/676	12/18496	0.360413	0.844811	0.841329	1	111
ADCY5	GO:0004016	adenylate cyclase activity	1/676	16/18496	0.448975	0.844811	0.841329	1	111
ADCY5	GO:0009975	cyclase activity	1/676	22/18496	0.559393	0.858863	0.855324	1	111
ADCY5	GO:0016849	phosphorus-oxygen lyase activity	1/676	23/18496	0.575516	0.858863	0.855324	1	111
ADCY5	GO:0097110	scaffold protein binding	2/676	68/18496	0.715941	0.893916	0.890232	2	111
ADCY5	GO:0016829	lyase activity	4/676	196/18496	0.93101	0.960606	0.956647	4	111
ADGB	GO:0019825	oxygen binding	1/676	39/18496	0.766275	0.898412	0.894709	1	79747
ADGB	GO:0020037	heme binding	3/676	141/18496	0.893044	0.946764	0.942862	3	79747
ADGB	GO:0046906	tetrapyrrole binding	4/676	151/18496	0.806819	0.908254	0.904511	4	79747
ADGB	GO:0004198	calcium-dependent cysteine-type endopeptidase activity	3/676	16/18496	0.0190754	0.787806	0.78456	3	79747
ADGB	GO:0004197	cysteine-type endopeptidase activity	4/676	86/18496	0.38544	0.844811	0.841329	4	79747
ADGB	GO:0008234	cysteine-type peptidase activity	9/676	185/18496	0.236634	0.844811	0.841329	9	79747
ADGB	GO:0004175	endopeptidase activity	9/676	389/18496	0.949165	0.974176	0.970161	9	79747
ADK	GO:0019205	nucleobase-containing compound kinase activity	4/676	43/18496	0.0711195	0.787806	0.78456	4	132
ADRM1	GO:0002020	protease binding	7/676	142/18496	0.263252	0.844811	0.841329	7	11047
ADRM1	GO:0061133	endopeptidase activator activity	1/676	15/18496	0.428054	0.844811	0.841329	1	11047
ADRM1	GO:0070628	proteasome binding	1/676	17/18496	0.469132	0.851873	0.848362	1	11047
ADRM1	GO:0016504	peptidase activator activity	2/676	52/18496	0.571515	0.858863	0.855324	2	11047
ADRM1	GO:0061135	endopeptidase regulator activity	6/676	184/18496	0.668396	0.878208	0.874588	6	11047
ADRM1	GO:0061134	peptidase regulator activity	7/676	228/18496	0.732061	0.896991	0.893294	7	11047
AEBP1	GO:0004181	metallocarboxypeptidase activity	1/676	31/18496	0.684999	0.882273	0.878637	1	165
AEBP1	GO:0004180	carboxypeptidase activity	1/676	47/18496	0.826604	0.915966	0.912191	1	165
AEBP1	GO:0008235	metalloexopeptidase activity	3/676	68/18496	0.454945	0.851873	0.848362	3	165
AEBP1	GO:0005518	collagen binding	2/676	68/18496	0.715941	0.893916	0.890232	2	165
AEBP1	GO:0008238	exopeptidase activity	5/676	102/18496	0.316999	0.844811	0.841329	5	165
AEBP1	GO:0008237	metallopeptidase activity	5/676	185/18496	0.810663	0.909438	0.90569	5	165
AEBP1	GO:0005201	extracellular matrix structural constituent	9/676	166/18496	0.154991	0.844811	0.841329	9	165
AEBP1	GO:0005516	calmodulin binding	12/676	204/18496	0.0718026	0.787806	0.78456	12	165
AEBP1	GO:0001227	DNA-binding transcription repressor activity, RNA polymerase II-specific	23/676	326/18496	0.00209797	0.544772	0.542527	23	165
AEBP1	GO:0001217	DNA-binding transcription repressor activity	24/676	334/18496	0.00132838	0.517405	0.515273	24	165
AGER	GO:0044548	S100 protein binding	1/676	14/18496	0.406341	0.844811	0.841329	1	177
AGER	GO:0005044	scavenger receptor activity	1/676	27/18496	0.634326	0.869965	0.86638	1	177
AGER	GO:0098631	cell adhesion mediator activity	2/676	65/18496	0.692392	0.882273	0.878637	2	177
AGER	GO:0038024	cargo receptor activity	1/676	64/18496	0.908101	0.953383	0.949454	1	177
AGER	GO:0001540	amyloid-beta binding	7/676	85/18496	0.035833	0.787806	0.78456	7	177
AGER	GO:0042277	peptide binding	9/676	325/18496	0.844052	0.923192	0.919387	9	177
AGER	GO:0033218	amide binding	11/676	405/18496	0.878912	0.942327	0.938444	11	177
AGRN	GO:0033691	sialic acid binding	1/676	22/18496	0.559393	0.858863	0.855324	1	375790
AGRN	GO:0035374	chondroitin sulfate binding	2/676	10/18496	0.04941	0.787806	0.78456	2	375790
AGRN	GO:0002162	dystroglycan binding	2/676	11/18496	0.0589594	0.787806	0.78456	2	375790
AGRN	GO:0043236	laminin binding	2/676	28/18496	0.272949	0.844811	0.841329	2	375790
AGRN	GO:0050840	extracellular matrix binding	2/676	55/18496	0.6022	0.86147	0.85792	2	375790
AGRN	GO:0043395	heparan sulfate proteoglycan binding	3/676	18/18496	0.0263369	0.787806	0.78456	3	375790
AGRN	GO:0043394	proteoglycan binding	3/676	36/18496	0.143343	0.844811	0.841329	3	375790
AGRN	GO:0043177	organic acid binding	8/676	207/18496	0.486914	0.858863	0.855324	8	375790
AGRN	GO:0031406	carboxylic acid binding	7/676	195/18496	0.572963	0.858863	0.855324	7	375790
AGRN	GO:1901681	sulfur compound binding	7/676	275/18496	0.879495	0.942327	0.938444	7	375790
AGRN	GO:0005201	extracellular matrix structural constituent	9/676	166/18496	0.154991	0.844811	0.841329	9	375790
AGRN	GO:0005200	structural constituent of cytoskeleton	9/676	112/18496	0.0215891	0.787806	0.78456	9	375790
AGRN	GO:0005539	glycosaminoglycan binding	7/676	240/18496	0.778439	0.898412	0.894709	7	375790
AKAP17A	GO:0051018	protein kinase A binding	2/676	52/18496	0.571515	0.858863	0.855324	2	8227
AKT2	GO:0106310	protein serine kinase activity	22/676	361/18496	0.0137401	0.787806	0.78456	22	208
AKT2	GO:0004674	protein serine/threonine kinase activity	24/676	427/18496	0.0250218	0.787806	0.78456	24	208
ALAD	GO:0016836	hydro-lyase activity	2/676	61/18496	0.658517	0.87519	0.871583	2	210
ALAD	GO:0016835	carbon-oxygen lyase activity	2/676	77/18496	0.777635	0.898412	0.894709	2	210
ALAD	GO:0016829	lyase activity	4/676	196/18496	0.93101	0.960606	0.956647	4	210
ALG10	GO:0046527	glucosyltransferase activity	2/676	18/18496	0.138987	0.844811	0.841329	2	84920
ALG10	GO:0016758	hexosyltransferase activity	7/676	196/18496	0.5784	0.86147	0.85792	7	84920
ALG10	GO:0016757	glycosyltransferase activity	9/676	268/18496	0.649083	0.87519	0.871583	9	84920
ALG13	GO:0008234	cysteine-type peptidase activity	9/676	185/18496	0.236634	0.844811	0.841329	9	79868
ALG13	GO:0016758	hexosyltransferase activity	7/676	196/18496	0.5784	0.86147	0.85792	7	79868
ALG13	GO:0016757	glycosyltransferase activity	9/676	268/18496	0.649083	0.87519	0.871583	9	79868
ALG13	GO:0004843	cysteine-type deubiquitinase activity	3/676	108/18496	0.760349	0.898412	0.894709	3	79868
ALG13	GO:0008194	UDP-glycosyltransferase activity	4/676	145/18496	0.780931	0.898412	0.894709	4	79868
ALG13	GO:0101005	deubiquitinase activity	3/676	114/18496	0.791593	0.901536	0.897821	3	79868
ALG13	GO:0008375	acetylglucosaminyltransferase activity	1/676	45/18496	0.813164	0.909438	0.90569	1	79868
ALG13	GO:0019783	ubiquitin-like protein peptidase activity	3/676	125/18496	0.840057	0.922997	0.919193	3	79868
ALG8	GO:0000030	mannosyltransferase activity	1/676	25/18496	0.606015	0.86147	0.85792	1	79053
ALG8	GO:0046527	glucosyltransferase activity	2/676	18/18496	0.138987	0.844811	0.841329	2	79053
ALG8	GO:0016758	hexosyltransferase activity	7/676	196/18496	0.5784	0.86147	0.85792	7	79053
ALG8	GO:0016757	glycosyltransferase activity	9/676	268/18496	0.649083	0.87519	0.871583	9	79053
ALKBH6	GO:0051213	dioxygenase activity	4/676	93/18496	0.443245	0.844811	0.841329	4	84964
AMH	GO:0005114	type II transforming growth factor beta receptor binding	1/676	11/18496	0.336135	0.844811	0.841329	1	268
AMH	GO:0005160	transforming growth factor beta receptor binding	1/676	26/18496	0.620434	0.867954	0.864377	1	268
AMH	GO:0005179	hormone activity	4/676	126/18496	0.680877	0.882273	0.878637	4	268
AMH	GO:0005126	cytokine receptor binding	3/676	273/18496	0.997628	0.999901	0.99578	3	268
AMH	GO:0008083	growth factor activity	6/676	162/18496	0.544963	0.858863	0.855324	6	268
AMT	GO:0008483	transaminase activity	1/676	25/18496	0.606015	0.86147	0.85792	1	275
AMT	GO:0016769	transferase activity, transferring nitrogenous groups	1/676	26/18496	0.620434	0.867954	0.864377	1	275
AMT	GO:0016741	transferase activity, transferring one-carbon groups	11/676	226/18496	0.206113	0.844811	0.841329	11	275
ANKRD1	GO:0031432	titin binding	2/676	13/18496	0.0797197	0.79556	0.792281	2	27063
ANKRD1	GO:0070412	R-SMAD binding	4/676	25/18496	0.0121395	0.787806	0.78456	4	27063
ANKRD1	GO:0046332	SMAD binding	4/676	79/18496	0.326969	0.844811	0.841329	4	27063
ANKRD1	GO:0002039	p53 binding	6/676	66/18496	0.0332284	0.787806	0.78456	6	27063
ANKRD1	GO:0042826	histone deacetylase binding	7/676	127/18496	0.183438	0.844811	0.841329	7	27063
ANKRD1	GO:0003714	transcription corepressor activity	8/676	194/18496	0.415031	0.844811	0.841329	8	27063
ANKRD1	GO:0003713	transcription coactivator activity	9/676	280/18496	0.699146	0.884148	0.880504	9	27063
ANKRD1	GO:0061629	RNA polymerase II-specific DNA-binding transcription factor binding	18/676	344/18496	0.0817006	0.79556	0.792281	18	27063
ANKRD1	GO:0140297	DNA-binding transcription factor binding	24/676	477/18496	0.0717867	0.787806	0.78456	24	27063
ANKRD13B	GO:0140030	modification-dependent protein binding	10/676	184/18496	0.137696	0.844811	0.841329	10	124930
ANKRD13B	GO:0140036	ubiquitin-dependent protein binding	2/676	18/18496	0.138987	0.844811	0.841329	2	124930
ANKRD13B	GO:0140035	ubiquitination-like modification-dependent protein binding	2/676	20/18496	0.164744	0.844811	0.841329	2	124930
ANKRD9	GO:1990756	ubiquitin ligase-substrate adaptor activity	3/676	54/18496	0.315991	0.844811	0.841329	3	122416
ANKRD9	GO:0140767	enzyme-substrate adaptor activity	4/676	65/18496	0.213493	0.844811	0.841329	4	122416
ANKRD9	GO:0030674	protein-macromolecule adaptor activity	24/676	421/18496	0.0215937	0.787806	0.78456	24	122416
ANKZF1	GO:0004521	RNA endonuclease activity	2/676	74/18496	0.7585	0.898412	0.894709	2	55139
ANKZF1	GO:0004540	RNA nuclease activity	4/676	124/18496	0.668692	0.878208	0.874588	4	55139
ANKZF1	GO:0004519	endonuclease activity	6/676	125/18496	0.307128	0.844811	0.841329	6	55139
ANKZF1	GO:0140101	catalytic activity, acting on a tRNA	7/676	131/18496	0.203686	0.844811	0.841329	7	55139
ANKZF1	GO:0004518	nuclease activity	12/676	208/18496	0.0803151	0.79556	0.792281	12	55139
ANKZF1	GO:0140098	catalytic activity, acting on RNA	16/676	395/18496	0.372649	0.844811	0.841329	16	55139
ANPEP	GO:0004177	aminopeptidase activity	3/676	40/18496	0.178964	0.844811	0.841329	3	290
ANPEP	GO:0070006	metalloaminopeptidase activity	2/676	26/18496	0.245539	0.844811	0.841329	2	290
ANPEP	GO:0008235	metalloexopeptidase activity	3/676	68/18496	0.454945	0.851873	0.848362	3	290
ANPEP	GO:0008238	exopeptidase activity	5/676	102/18496	0.316999	0.844811	0.841329	5	290
ANPEP	GO:0001618	virus receptor activity	3/676	79/18496	0.555371	0.858863	0.855324	3	290
ANPEP	GO:0140272	exogenous protein binding	3/676	80/18496	0.563945	0.858863	0.855324	3	290
ANPEP	GO:0042277	peptide binding	9/676	325/18496	0.844052	0.923192	0.919387	9	290
ANPEP	GO:0033218	amide binding	11/676	405/18496	0.878912	0.942327	0.938444	11	290
ANPEP	GO:0008237	metallopeptidase activity	5/676	185/18496	0.810663	0.909438	0.90569	5	290
ARAP1	GO:0005547	phosphatidylinositol-3,4,5-trisphosphate binding	5/676	39/18496	0.0132393	0.787806	0.78456	5	116985
ARAP1	GO:1901981	phosphatidylinositol phosphate binding	8/676	179/18496	0.331778	0.844811	0.841329	8	116985
ARAP1	GO:0001664	G protein-coupled receptor binding	7/676	291/18496	0.910974	0.955113	0.951177	7	116985
ARAP1	GO:0005096	GTPase activator activity	11/676	272/18496	0.409356	0.844811	0.841329	11	116985
ARAP1	GO:0035091	phosphatidylinositol binding	11/676	276/18496	0.428127	0.844811	0.841329	11	116985
ARAP1	GO:0005543	phospholipid binding	16/676	484/18496	0.695419	0.882273	0.878637	16	116985
ARAP1	GO:0030695	GTPase regulator activity	24/676	486/18496	0.084254	0.800413	0.797115	24	116985
ARAP1	GO:0060589	nucleoside-triphosphatase regulator activity	24/676	486/18496	0.084254	0.800413	0.797115	24	116985
ARFRP1	GO:0003924	GTPase activity	14/676	333/18496	0.334058	0.844811	0.841329	14	10139
ARFRP1	GO:0005525	GTP binding	17/676	382/18496	0.235565	0.844811	0.841329	17	10139
ARFRP1	GO:0019001	guanyl nucleotide binding	19/676	403/18496	0.1554	0.844811	0.841329	19	10139
ARFRP1	GO:0032561	guanyl ribonucleotide binding	19/676	403/18496	0.1554	0.844811	0.841329	19	10139
ARG2	GO:0030145	manganese ion binding	2/676	64/18496	0.684193	0.882273	0.878637	2	384
ARG2	GO:0016813	hydrolase activity, acting on carbon-nitrogen (but not peptide) bonds, in linear amidines	2/676	11/18496	0.0589594	0.787806	0.78456	2	384
ARG2	GO:0016810	hydrolase activity, acting on carbon-nitrogen (but not peptide) bonds	4/676	136/18496	0.73705	0.896991	0.893294	4	384
ARHGAP39	GO:0030695	GTPase regulator activity	24/676	486/18496	0.084254	0.800413	0.797115	24	80728
ARHGAP39	GO:0060589	nucleoside-triphosphatase regulator activity	24/676	486/18496	0.084254	0.800413	0.797115	24	80728
ARHGAP39	GO:0005096	GTPase activator activity	11/676	272/18496	0.409356	0.844811	0.841329	11	80728
ARHGEF10L	GO:0005085	guanyl-nucleotide exchange factor activity	12/676	225/18496	0.123323	0.844811	0.841329	12	55160
ARHGEF10L	GO:0005096	GTPase activator activity	11/676	272/18496	0.409356	0.844811	0.841329	11	55160
ARHGEF10L	GO:0030695	GTPase regulator activity	24/676	486/18496	0.084254	0.800413	0.797115	24	55160
ARHGEF10L	GO:0060589	nucleoside-triphosphatase regulator activity	24/676	486/18496	0.084254	0.800413	0.797115	24	55160
ARHGEF18	GO:0005085	guanyl-nucleotide exchange factor activity	12/676	225/18496	0.123323	0.844811	0.841329	12	23370
ARHGEF18	GO:0030695	GTPase regulator activity	24/676	486/18496	0.084254	0.800413	0.797115	24	23370
ARHGEF18	GO:0060589	nucleoside-triphosphatase regulator activity	24/676	486/18496	0.084254	0.800413	0.797115	24	23370
ARV1	GO:0015248	sterol transporter activity	2/676	36/18496	0.380903	0.844811	0.841329	2	64801
ARV1	GO:0005319	lipid transporter activity	6/676	172/18496	0.603711	0.86147	0.85792	6	64801
ARVCF	GO:0045296	cadherin binding	13/676	334/18496	0.448326	0.844811	0.841329	13	421
ARX	GO:0001227	DNA-binding transcription repressor activity, RNA polymerase II-specific	23/676	326/18496	0.00209797	0.544772	0.542527	23	170302
ARX	GO:0001217	DNA-binding transcription repressor activity	24/676	334/18496	0.00132838	0.517405	0.515273	24	170302
ARX	GO:0001228	DNA-binding transcription activator activity, RNA polymerase II-specific	23/676	471/18496	0.0979181	0.844811	0.841329	23	170302
ARX	GO:0001216	DNA-binding transcription activator activity	23/676	475/18496	0.104682	0.844811	0.841329	23	170302
ASF1A	GO:0140597	protein carrier chaperone	2/676	34/18496	0.354399	0.844811	0.841329	2	25842
ASF1A	GO:0140713	histone chaperone activity	1/676	12/18496	0.360413	0.844811	0.841329	1	25842
ASF1A	GO:0140104	molecular carrier activity	5/676	95/18496	0.267131	0.844811	0.841329	5	25842
ASF1A	GO:0042393	histone binding	16/676	252/18496	0.0232368	0.787806	0.78456	16	25842
ASMTL	GO:0047429	nucleoside triphosphate diphosphatase activity	2/676	11/18496	0.0589594	0.787806	0.78456	2	8623
ASMTL	GO:0008757	S-adenosylmethionine-dependent methyltransferase activity	10/676	187/18496	0.148132	0.844811	0.841329	10	8623
ASMTL	GO:0016741	transferase activity, transferring one-carbon groups	11/676	226/18496	0.206113	0.844811	0.841329	11	8623
ASMTL	GO:0008168	methyltransferase activity	10/676	215/18496	0.262432	0.844811	0.841329	10	8623
ASMTL	GO:0008171	O-methyltransferase activity	1/676	23/18496	0.575516	0.858863	0.855324	1	8623
ASPHD2	GO:0051213	dioxygenase activity	4/676	93/18496	0.443245	0.844811	0.841329	4	57168
ATAD3A	GO:0016887	ATP hydrolysis activity	15/676	412/18496	0.543485	0.858863	0.855324	15	55210
ATAD3B	GO:0016887	ATP hydrolysis activity	15/676	412/18496	0.543485	0.858863	0.855324	15	83858
ATG4A	GO:0008234	cysteine-type peptidase activity	9/676	185/18496	0.236634	0.844811	0.841329	9	115201
ATP2A1	GO:0015662	P-type ion transporter activity	1/676	23/18496	0.575516	0.858863	0.855324	1	487
ATP2A1	GO:0140358	P-type transmembrane transporter activity	1/676	23/18496	0.575516	0.858863	0.855324	1	487
ATP2A1	GO:0019829	ATPase-coupled monoatomic cation transmembrane transporter activity	1/676	52/18496	0.85613	0.928865	0.925037	1	487
ATP2A1	GO:0042626	ATPase-coupled transmembrane transporter activity	2/676	96/18496	0.870552	0.93628	0.932421	2	487
ATP2A1	GO:0015085	calcium ion transmembrane transporter activity	6/676	146/18496	0.444082	0.844811	0.841329	6	487
ATP2A1	GO:0015399	primary active transmembrane transporter activity	6/676	164/18496	0.557027	0.858863	0.855324	6	487
ATP2A1	GO:0022853	active monoatomic ion transmembrane transporter activity	8/676	244/18496	0.672171	0.878208	0.874588	8	487
ATP2A1	GO:0016887	ATP hydrolysis activity	15/676	412/18496	0.543485	0.858863	0.855324	15	487
ATP2A1	GO:0022804	active transmembrane transporter activity	15/676	454/18496	0.692377	0.882273	0.878637	15	487
ATP2A1	GO:0046873	metal ion transmembrane transporter activity	17/676	441/18496	0.446033	0.844811	0.841329	17	487
ATP5MF	GO:0046933	proton-transporting ATP synthase activity, rotational mechanism	1/676	18/18496	0.488552	0.858863	0.855324	1	9551
ATP5MF	GO:0015252	proton channel activity	1/676	26/18496	0.620434	0.867954	0.864377	1	9551
ATP5MF	GO:0015078	proton transmembrane transporter activity	3/676	142/18496	0.895765	0.947612	0.943707	3	9551
ATP5MF	GO:0016874	ligase activity	5/676	166/18496	0.730063	0.896991	0.893294	5	9551
ATP5MF	GO:0005261	monoatomic cation channel activity	12/676	333/18496	0.561418	0.858863	0.855324	12	9551
ATP5MF	GO:0005216	monoatomic ion channel activity	14/676	443/18496	0.748452	0.896991	0.893294	14	9551
AXIN1	GO:0070412	R-SMAD binding	4/676	25/18496	0.0121395	0.787806	0.78456	4	8312
AXIN1	GO:0035591	signaling adaptor activity	8/676	98/18496	0.0270441	0.787806	0.78456	8	8312
AXIN1	GO:0002039	p53 binding	6/676	66/18496	0.0332284	0.787806	0.78456	6	8312
AXIN1	GO:0140767	enzyme-substrate adaptor activity	4/676	65/18496	0.213493	0.844811	0.841329	4	8312
AXIN1	GO:1990756	ubiquitin ligase-substrate adaptor activity	3/676	54/18496	0.315991	0.844811	0.841329	3	8312
AXIN1	GO:0046332	SMAD binding	4/676	79/18496	0.326969	0.844811	0.841329	4	8312
AXIN1	GO:0070411	I-SMAD binding	1/676	16/18496	0.448975	0.844811	0.841329	1	8312
AXIN1	GO:0044389	ubiquitin-like protein ligase binding	12/676	327/18496	0.535821	0.858863	0.855324	12	8312
AXIN1	GO:0031625	ubiquitin protein ligase binding	10/676	308/18496	0.693015	0.882273	0.878637	10	8312
AXIN1	GO:0008013	beta-catenin binding	2/676	85/18496	0.822299	0.913796	0.91003	2	8312
AXIN1	GO:0043621	protein self-association	5/676	70/18496	0.112627	0.844811	0.841329	5	8312
AXIN1	GO:0030674	protein-macromolecule adaptor activity	24/676	421/18496	0.0215937	0.787806	0.78456	24	8312
B4GALNT3	GO:0140103	catalytic activity, acting on a glycoprotein	3/676	23/18496	0.0500026	0.787806	0.78456	3	283358
B4GALNT3	GO:0008376	acetylgalactosaminyltransferase activity	3/676	34/18496	0.126522	0.844811	0.841329	3	283358
B4GALNT3	GO:0008194	UDP-glycosyltransferase activity	4/676	145/18496	0.780931	0.898412	0.894709	4	283358
B4GALNT3	GO:0016758	hexosyltransferase activity	7/676	196/18496	0.5784	0.86147	0.85792	7	283358
B4GALNT3	GO:0016757	glycosyltransferase activity	9/676	268/18496	0.649083	0.87519	0.871583	9	283358
B4GALNT4	GO:0140103	catalytic activity, acting on a glycoprotein	3/676	23/18496	0.0500026	0.787806	0.78456	3	338707
B4GALNT4	GO:0008376	acetylgalactosaminyltransferase activity	3/676	34/18496	0.126522	0.844811	0.841329	3	338707
B4GALNT4	GO:0008194	UDP-glycosyltransferase activity	4/676	145/18496	0.780931	0.898412	0.894709	4	338707
B4GALNT4	GO:0016758	hexosyltransferase activity	7/676	196/18496	0.5784	0.86147	0.85792	7	338707
B4GALNT4	GO:0016757	glycosyltransferase activity	9/676	268/18496	0.649083	0.87519	0.871583	9	338707
BBC3	GO:0051117	ATPase binding	5/676	84/18496	0.19324	0.844811	0.841329	5	27113
BEND6	GO:0003714	transcription corepressor activity	8/676	194/18496	0.415031	0.844811	0.841329	8	221336
BMAL2	GO:0070888	E-box binding	2/676	59/18496	0.640488	0.87519	0.871583	2	56938
BMP6	GO:0070700	BMP receptor binding	2/676	11/18496	0.0589594	0.787806	0.78456	2	654
BMP6	GO:0070696	transmembrane receptor protein serine/threonine kinase binding	2/676	23/18496	0.204694	0.844811	0.841329	2	654
BMP6	GO:0033612	receptor serine/threonine kinase binding	2/676	29/18496	0.286646	0.844811	0.841329	2	654
BMP6	GO:0005125	cytokine activity	3/676	237/18496	0.992866	0.999376	0.995258	3	654
BMP6	GO:0008083	growth factor activity	6/676	162/18496	0.544963	0.858863	0.855324	6	654
BMP6	GO:0046982	protein heterodimerization activity	11/676	344/18496	0.716621	0.893916	0.890232	11	654
BRF1	GO:0000995	RNA polymerase III general transcription initiation factor activity	2/676	12/18496	0.0690808	0.787806	0.78456	2	2972
BRF1	GO:0140296	general transcription initiation factor binding	4/676	54/18496	0.134417	0.844811	0.841329	4	2972
BRF1	GO:0140223	general transcription initiation factor activity	3/676	55/18496	0.326084	0.844811	0.841329	3	2972
BRF1	GO:0017025	TBP-class protein binding	1/676	25/18496	0.606015	0.86147	0.85792	1	2972
BRSK1	GO:0043015	gamma-tubulin binding	4/676	35/18496	0.0377845	0.787806	0.78456	4	84446
BRSK1	GO:0050321	tau-protein kinase activity	3/676	22/18496	0.0446545	0.787806	0.78456	3	84446
BRSK1	GO:0048156	tau protein binding	4/676	43/18496	0.0711195	0.787806	0.78456	4	84446
BRSK1	GO:0000287	magnesium ion binding	11/676	224/18496	0.198366	0.844811	0.841329	11	84446
BRSK1	GO:0106310	protein serine kinase activity	22/676	361/18496	0.0137401	0.787806	0.78456	22	84446
BRSK1	GO:0015631	tubulin binding	19/676	379/18496	0.102942	0.844811	0.841329	19	84446
BRSK1	GO:0004674	protein serine/threonine kinase activity	24/676	427/18496	0.0250218	0.787806	0.78456	24	84446
BRSK2	GO:0051117	ATPase binding	5/676	84/18496	0.19324	0.844811	0.841329	5	9024
BRSK2	GO:0060590	ATPase regulator activity	3/676	49/18496	0.265762	0.844811	0.841329	3	9024
BRSK2	GO:0050321	tau-protein kinase activity	3/676	22/18496	0.0446545	0.787806	0.78456	3	9024
BRSK2	GO:0048156	tau protein binding	4/676	43/18496	0.0711195	0.787806	0.78456	4	9024
BRSK2	GO:0000287	magnesium ion binding	11/676	224/18496	0.198366	0.844811	0.841329	11	9024
BRSK2	GO:0106310	protein serine kinase activity	22/676	361/18496	0.0137401	0.787806	0.78456	22	9024
BRSK2	GO:0004674	protein serine/threonine kinase activity	24/676	427/18496	0.0250218	0.787806	0.78456	24	9024
C1D	GO:0016922	nuclear receptor binding	8/676	137/18496	0.129415	0.844811	0.841329	8	10438
C1D	GO:0003714	transcription corepressor activity	8/676	194/18496	0.415031	0.844811	0.841329	8	10438
C1D	GO:0061629	RNA polymerase II-specific DNA-binding transcription factor binding	18/676	344/18496	0.0817006	0.79556	0.792281	18	10438
C1D	GO:0140297	DNA-binding transcription factor binding	24/676	477/18496	0.0717867	0.787806	0.78456	24	10438
C1GALT1C1L	GO:0140103	catalytic activity, acting on a glycoprotein	3/676	23/18496	0.0500026	0.787806	0.78456	3	728819
C1GALT1C1L	GO:0048531	beta-1,3-galactosyltransferase activity	1/676	15/18496	0.428054	0.844811	0.841329	1	728819
C1GALT1C1L	GO:0008378	galactosyltransferase activity	1/676	31/18496	0.684999	0.882273	0.878637	1	728819
C1GALT1C1L	GO:0016758	hexosyltransferase activity	7/676	196/18496	0.5784	0.86147	0.85792	7	728819
C1GALT1C1L	GO:0016757	glycosyltransferase activity	9/676	268/18496	0.649083	0.87519	0.871583	9	728819
CA12	GO:0004089	carbonate dehydratase activity	1/676	15/18496	0.428054	0.844811	0.841329	1	771
CA12	GO:0016836	hydro-lyase activity	2/676	61/18496	0.658517	0.87519	0.871583	2	771
CA12	GO:0016835	carbon-oxygen lyase activity	2/676	77/18496	0.777635	0.898412	0.894709	2	771
CA12	GO:0016829	lyase activity	4/676	196/18496	0.93101	0.960606	0.956647	4	771
CACNG8	GO:0005262	calcium channel activity	4/676	128/18496	0.692746	0.882273	0.878637	4	59283
CACNG8	GO:0005245	voltage-gated calcium channel activity	1/676	52/18496	0.85613	0.928865	0.925037	1	59283
CACNG8	GO:0015085	calcium ion transmembrane transporter activity	6/676	146/18496	0.444082	0.844811	0.841329	6	59283
CACNG8	GO:0005246	calcium channel regulator activity	2/676	45/18496	0.493431	0.858863	0.855324	2	59283
CACNG8	GO:0099106	ion channel regulator activity	2/676	134/18496	0.959066	0.977896	0.973865	2	59283
CACNG8	GO:0016247	channel regulator activity	2/676	139/18496	0.964999	0.981376	0.977332	2	59283
CACNG8	GO:0022843	voltage-gated monoatomic cation channel activity	7/676	153/18496	0.326929	0.844811	0.841329	7	59283
CACNG8	GO:0005244	voltage-gated monoatomic ion channel activity	8/676	200/18496	0.448396	0.844811	0.841329	8	59283
CACNG8	GO:0022832	voltage-gated channel activity	8/676	200/18496	0.448396	0.844811	0.841329	8	59283
CACNG8	GO:0005261	monoatomic cation channel activity	12/676	333/18496	0.561418	0.858863	0.855324	12	59283
CACNG8	GO:0022839	monoatomic ion gated channel activity	12/676	325/18496	0.52718	0.858863	0.855324	12	59283
CACNG8	GO:0022836	gated channel activity	12/676	326/18496	0.531506	0.858863	0.855324	12	59283
CACNG8	GO:0005216	monoatomic ion channel activity	14/676	443/18496	0.748452	0.896991	0.893294	14	59283
CACNG8	GO:0046873	metal ion transmembrane transporter activity	17/676	441/18496	0.446033	0.844811	0.841329	17	59283
CAPN10	GO:0004198	calcium-dependent cysteine-type endopeptidase activity	3/676	16/18496	0.0190754	0.787806	0.78456	3	11132
CAPN10	GO:0000149	SNARE binding	6/676	107/18496	0.197426	0.844811	0.841329	6	11132
CAPN10	GO:0004197	cysteine-type endopeptidase activity	4/676	86/18496	0.38544	0.844811	0.841329	4	11132
CAPN10	GO:0008234	cysteine-type peptidase activity	9/676	185/18496	0.236634	0.844811	0.841329	9	11132
CAPN10	GO:0004175	endopeptidase activity	9/676	389/18496	0.949165	0.974176	0.970161	9	11132
CAPN15	GO:0004198	calcium-dependent cysteine-type endopeptidase activity	3/676	16/18496	0.0190754	0.787806	0.78456	3	6650
CAPN15	GO:0004197	cysteine-type endopeptidase activity	4/676	86/18496	0.38544	0.844811	0.841329	4	6650
CAPN15	GO:0008234	cysteine-type peptidase activity	9/676	185/18496	0.236634	0.844811	0.841329	9	6650
CAPN15	GO:0004175	endopeptidase activity	9/676	389/18496	0.949165	0.974176	0.970161	9	6650
CARF	GO:0001228	DNA-binding transcription activator activity, RNA polymerase II-specific	23/676	471/18496	0.0979181	0.844811	0.841329	23	79800
CARF	GO:0001216	DNA-binding transcription activator activity	23/676	475/18496	0.104682	0.844811	0.841329	23	79800
CBARP	GO:0044325	transmembrane transporter binding	5/676	133/18496	0.538215	0.858863	0.855324	5	255057
CBX4	GO:0061665	SUMO ligase activity	1/676	14/18496	0.406341	0.844811	0.841329	1	8535
CBX4	GO:0032183	SUMO binding	1/676	17/18496	0.469132	0.851873	0.848362	1	8535
CBX4	GO:0019789	SUMO transferase activity	1/676	26/18496	0.620434	0.867954	0.864377	1	8535
CBX4	GO:0051219	phosphoprotein binding	1/676	93/18496	0.968929	0.984088	0.980032	1	8535
CBX4	GO:0035064	methylated histone binding	7/676	80/18496	0.0268886	0.787806	0.78456	7	8535
CBX4	GO:0140034	methylation-dependent protein binding	7/676	82/18496	0.0302604	0.787806	0.78456	7	8535
CBX4	GO:0003727	single-stranded RNA binding	7/676	88/18496	0.0420446	0.787806	0.78456	7	8535
CBX4	GO:0003714	transcription corepressor activity	8/676	194/18496	0.415031	0.844811	0.841329	8	8535
CBX4	GO:0032182	ubiquitin-like protein binding	4/676	119/18496	0.636855	0.871898	0.868305	4	8535
CBX4	GO:0140030	modification-dependent protein binding	10/676	184/18496	0.137696	0.844811	0.841329	10	8535
CBX4	GO:0061659	ubiquitin-like protein ligase activity	12/676	367/18496	0.693954	0.882273	0.878637	12	8535
CBX4	GO:0019787	ubiquitin-like protein transferase activity	15/676	477/18496	0.760519	0.898412	0.894709	15	8535
CBX4	GO:0016755	aminoacyltransferase activity	16/676	494/18496	0.725306	0.896991	0.893294	16	8535
CBX4	GO:0042393	histone binding	16/676	252/18496	0.0232368	0.787806	0.78456	16	8535
CBX6	GO:0035064	methylated histone binding	7/676	80/18496	0.0268886	0.787806	0.78456	7	23466
CBX6	GO:0140034	methylation-dependent protein binding	7/676	82/18496	0.0302604	0.787806	0.78456	7	23466
CBX6	GO:0003727	single-stranded RNA binding	7/676	88/18496	0.0420446	0.787806	0.78456	7	23466
CBX6	GO:0140030	modification-dependent protein binding	10/676	184/18496	0.137696	0.844811	0.841329	10	23466
CBX6	GO:0042393	histone binding	16/676	252/18496	0.0232368	0.787806	0.78456	16	23466
CBX8	GO:0097027	ubiquitin-protein transferase activator activity	1/676	13/18496	0.383804	0.844811	0.841329	1	57332
CBX8	GO:0055106	ubiquitin-protein transferase regulator activity	1/676	27/18496	0.634326	0.869965	0.86638	1	57332
CBX8	GO:0035064	methylated histone binding	7/676	80/18496	0.0268886	0.787806	0.78456	7	57332
CBX8	GO:0140034	methylation-dependent protein binding	7/676	82/18496	0.0302604	0.787806	0.78456	7	57332
CBX8	GO:0003727	single-stranded RNA binding	7/676	88/18496	0.0420446	0.787806	0.78456	7	57332
CBX8	GO:0140030	modification-dependent protein binding	10/676	184/18496	0.137696	0.844811	0.841329	10	57332
CBX8	GO:0042393	histone binding	16/676	252/18496	0.0232368	0.787806	0.78456	16	57332
CCS	GO:0016530	metallochaperone activity	2/676	14/18496	0.0908248	0.832383	0.828952	2	9973
CCS	GO:0015035	protein-disulfide reductase activity	2/676	27/18496	0.25924	0.844811	0.841329	2	9973
CCS	GO:0140104	molecular carrier activity	5/676	95/18496	0.267131	0.844811	0.841329	5	9973
CCS	GO:0015036	disulfide oxidoreductase activity	2/676	34/18496	0.354399	0.844811	0.841329	2	9973
CCS	GO:0005507	copper ion binding	3/676	63/18496	0.40624	0.844811	0.841329	3	9973
CCS	GO:0016667	oxidoreductase activity, acting on a sulfur group of donors	3/676	54/18496	0.315991	0.844811	0.841329	3	9973
CCS	GO:0045296	cadherin binding	13/676	334/18496	0.448326	0.844811	0.841329	13	9973
CDC37	GO:0051879	Hsp90 protein binding	3/676	42/18496	0.197596	0.844811	0.841329	3	11140
CDC37	GO:0097110	scaffold protein binding	2/676	68/18496	0.715941	0.893916	0.890232	2	11140
CDC37	GO:0031072	heat shock protein binding	7/676	128/18496	0.188419	0.844811	0.841329	7	11140
CDC37	GO:0051087	protein-folding chaperone binding	7/676	133/18496	0.214119	0.844811	0.841329	7	11140
CDC37	GO:0051082	unfolded protein binding	5/676	122/18496	0.461974	0.851873	0.848362	5	11140
CDC37	GO:0019887	protein kinase regulator activity	8/676	226/18496	0.586897	0.86147	0.85792	8	11140
CDC37	GO:0019207	kinase regulator activity	8/676	256/18496	0.72265	0.896409	0.892714	8	11140
CDC7	GO:0106310	protein serine kinase activity	22/676	361/18496	0.0137401	0.787806	0.78456	22	8317
CDC7	GO:0004674	protein serine/threonine kinase activity	24/676	427/18496	0.0250218	0.787806	0.78456	24	8317
CDH4	GO:0045296	cadherin binding	13/676	334/18496	0.448326	0.844811	0.841329	13	1002
CDK11B	GO:0004693	cyclin-dependent protein serine/threonine kinase activity	1/676	29/18496	0.660606	0.87519	0.871583	1	984
CDK11B	GO:0097472	cyclin-dependent protein kinase activity	1/676	29/18496	0.660606	0.87519	0.871583	1	984
CDK11B	GO:0106310	protein serine kinase activity	22/676	361/18496	0.0137401	0.787806	0.78456	22	984
CDK11B	GO:0004674	protein serine/threonine kinase activity	24/676	427/18496	0.0250218	0.787806	0.78456	24	984
CENPT	GO:0046982	protein heterodimerization activity	11/676	344/18496	0.716621	0.893916	0.890232	11	80152
CEP57L1	GO:0043015	gamma-tubulin binding	4/676	35/18496	0.0377845	0.787806	0.78456	4	285753
CEP57L1	GO:0008017	microtubule binding	13/676	273/18496	0.20129	0.844811	0.841329	13	285753
CEP57L1	GO:0015631	tubulin binding	19/676	379/18496	0.102942	0.844811	0.841329	19	285753
CERS1	GO:0016410	N-acyltransferase activity	6/676	94/18496	0.129687	0.844811	0.841329	6	10715
CERS1	GO:0016747	acyltransferase activity, transferring groups other than amino-acyl groups	11/676	225/18496	0.202223	0.844811	0.841329	11	10715
CFL2	GO:0051015	actin filament binding	15/676	208/18496	0.00964996	0.787806	0.78456	15	1073
CFL2	GO:0003779	actin binding	19/676	438/18496	0.253162	0.844811	0.841329	19	1073
CHD5	GO:0140658	ATP-dependent chromatin remodeler activity	1/676	36/18496	0.738595	0.896991	0.893294	1	26038
CHD5	GO:0035064	methylated histone binding	7/676	80/18496	0.0268886	0.787806	0.78456	7	26038
CHD5	GO:0140034	methylation-dependent protein binding	7/676	82/18496	0.0302604	0.787806	0.78456	7	26038
CHD5	GO:0042393	histone binding	16/676	252/18496	0.0232368	0.787806	0.78456	16	26038
CHD5	GO:0008094	ATP-dependent activity, acting on DNA	7/676	122/18496	0.159395	0.844811	0.841329	7	26038
CHD5	GO:0004386	helicase activity	9/676	154/18496	0.111982	0.844811	0.841329	9	26038
CHD5	GO:0140030	modification-dependent protein binding	10/676	184/18496	0.137696	0.844811	0.841329	10	26038
CHD5	GO:0140097	catalytic activity, acting on DNA	13/676	248/18496	0.123371	0.844811	0.841329	13	26038
CHD5	GO:0016887	ATP hydrolysis activity	15/676	412/18496	0.543485	0.858863	0.855324	15	26038
CHRAC1	GO:0003887	DNA-directed DNA polymerase activity	1/676	24/18496	0.591049	0.86147	0.85792	1	54108
CHRAC1	GO:0034061	DNA polymerase activity	1/676	36/18496	0.738595	0.896991	0.893294	1	54108
CHRAC1	GO:0016779	nucleotidyltransferase activity	8/676	147/18496	0.170632	0.844811	0.841329	8	54108
CHRAC1	GO:0046982	protein heterodimerization activity	11/676	344/18496	0.716621	0.893916	0.890232	11	54108
CHRAC1	GO:0140097	catalytic activity, acting on DNA	13/676	248/18496	0.123371	0.844811	0.841329	13	54108
CHST13	GO:0008146	sulfotransferase activity	2/676	53/18496	0.581931	0.86147	0.85792	2	166012
CHST13	GO:0016782	transferase activity, transferring sulphur-containing groups	3/676	71/18496	0.483357	0.858863	0.855324	3	166012
CHTF18	GO:0017116	single-stranded DNA helicase activity	3/676	23/18496	0.0500026	0.787806	0.78456	3	63922
CHTF18	GO:0003678	DNA helicase activity	5/676	58/18496	0.0602703	0.787806	0.78456	5	63922
CHTF18	GO:0008094	ATP-dependent activity, acting on DNA	7/676	122/18496	0.159395	0.844811	0.841329	7	63922
CHTF18	GO:0004386	helicase activity	9/676	154/18496	0.111982	0.844811	0.841329	9	63922
CHTF18	GO:0140097	catalytic activity, acting on DNA	13/676	248/18496	0.123371	0.844811	0.841329	13	63922
CHTF18	GO:0016887	ATP hydrolysis activity	15/676	412/18496	0.543485	0.858863	0.855324	15	63922
CKB	GO:0031625	ubiquitin protein ligase binding	10/676	308/18496	0.693015	0.882273	0.878637	10	1152
CKB	GO:0044389	ubiquitin-like protein ligase binding	12/676	327/18496	0.535821	0.858863	0.855324	12	1152
CMPK1	GO:0004550	nucleoside diphosphate kinase activity	1/676	18/18496	0.488552	0.858863	0.855324	1	51727
CMPK1	GO:0050145	nucleoside monophosphate kinase activity	1/676	20/18496	0.52529	0.858863	0.855324	1	51727
CMPK1	GO:0016776	phosphotransferase activity, phosphate group as acceptor	1/676	36/18496	0.738595	0.896991	0.893294	1	51727
CMPK1	GO:0019205	nucleobase-containing compound kinase activity	4/676	43/18496	0.0711195	0.787806	0.78456	4	51727
COL6A3	GO:0004867	serine-type endopeptidase inhibitor activity	2/676	101/18496	0.888232	0.945263	0.941367	2	1293
COL6A3	GO:0030020	extracellular matrix structural constituent conferring tensile strength	2/676	45/18496	0.493431	0.858863	0.855324	2	1293
COL6A3	GO:0004866	endopeptidase inhibitor activity	5/676	168/18496	0.739582	0.896991	0.893294	5	1293
COL6A3	GO:0030414	peptidase inhibitor activity	5/676	175/18496	0.770957	0.898412	0.894709	5	1293
COL6A3	GO:0061135	endopeptidase regulator activity	6/676	184/18496	0.668396	0.878208	0.874588	6	1293
COL6A3	GO:0061134	peptidase regulator activity	7/676	228/18496	0.732061	0.896991	0.893294	7	1293
COL6A3	GO:0005201	extracellular matrix structural constituent	9/676	166/18496	0.154991	0.844811	0.841329	9	1293
COL6A3	GO:0004857	enzyme inhibitor activity	13/676	386/18496	0.658026	0.87519	0.871583	13	1293
COL9A2	GO:0005201	extracellular matrix structural constituent	9/676	166/18496	0.154991	0.844811	0.841329	9	1298
COL9A2	GO:0030020	extracellular matrix structural constituent conferring tensile strength	2/676	45/18496	0.493431	0.858863	0.855324	2	1298
COMP	GO:0036122	BMP binding	1/676	20/18496	0.52529	0.858863	0.855324	1	1311
COMP	GO:0005518	collagen binding	2/676	68/18496	0.715941	0.893916	0.890232	2	1311
COMP	GO:0043395	heparan sulfate proteoglycan binding	3/676	18/18496	0.0263369	0.787806	0.78456	3	1311
COMP	GO:0043394	proteoglycan binding	3/676	36/18496	0.143343	0.844811	0.841329	3	1311
COMP	GO:0005178	integrin binding	5/676	154/18496	0.667723	0.878208	0.874588	5	1311
COMP	GO:0019955	cytokine binding	4/676	145/18496	0.780931	0.898412	0.894709	4	1311
COMP	GO:0005201	extracellular matrix structural constituent	9/676	166/18496	0.154991	0.844811	0.841329	9	1311
COMP	GO:1901681	sulfur compound binding	7/676	275/18496	0.879495	0.942327	0.938444	7	1311
COMP	GO:0008201	heparin binding	4/676	174/18496	0.883854	0.943123	0.939237	4	1311
COMP	GO:0002020	protease binding	7/676	142/18496	0.263252	0.844811	0.841329	7	1311
COMP	GO:0005539	glycosaminoglycan binding	7/676	240/18496	0.778439	0.898412	0.894709	7	1311
COX17	GO:0016530	metallochaperone activity	2/676	14/18496	0.0908248	0.832383	0.828952	2	10063
COX17	GO:0005507	copper ion binding	3/676	63/18496	0.40624	0.844811	0.841329	3	10063
COX17	GO:0140104	molecular carrier activity	5/676	95/18496	0.267131	0.844811	0.841329	5	10063
COX5A	GO:0004129	cytochrome-c oxidase activity	2/676	16/18496	0.114244	0.844811	0.841329	2	9377
COX5A	GO:0016675	oxidoreductase activity, acting on a heme group of donors	2/676	16/18496	0.114244	0.844811	0.841329	2	9377
COX5A	GO:0015078	proton transmembrane transporter activity	3/676	142/18496	0.895765	0.947612	0.943707	3	9377
COX5A	GO:0009055	electron transfer activity	4/676	117/18496	0.623579	0.868994	0.865413	4	9377
COX5A	GO:0015453	oxidoreduction-driven active transmembrane transporter activity	4/676	68/18496	0.236975	0.844811	0.841329	4	9377
COX5A	GO:0015399	primary active transmembrane transporter activity	6/676	164/18496	0.557027	0.858863	0.855324	6	9377
COX5A	GO:0022853	active monoatomic ion transmembrane transporter activity	8/676	244/18496	0.672171	0.878208	0.874588	8	9377
COX5A	GO:0022804	active transmembrane transporter activity	15/676	454/18496	0.692377	0.882273	0.878637	15	9377
COX7A2L	GO:0004129	cytochrome-c oxidase activity	2/676	16/18496	0.114244	0.844811	0.841329	2	9167
COX7A2L	GO:0016675	oxidoreductase activity, acting on a heme group of donors	2/676	16/18496	0.114244	0.844811	0.841329	2	9167
COX7A2L	GO:0009055	electron transfer activity	4/676	117/18496	0.623579	0.868994	0.865413	4	9167
COX7A2L	GO:0015078	proton transmembrane transporter activity	3/676	142/18496	0.895765	0.947612	0.943707	3	9167
COX7A2L	GO:0015453	oxidoreduction-driven active transmembrane transporter activity	4/676	68/18496	0.236975	0.844811	0.841329	4	9167
COX7A2L	GO:0015399	primary active transmembrane transporter activity	6/676	164/18496	0.557027	0.858863	0.855324	6	9167
COX7A2L	GO:0022853	active monoatomic ion transmembrane transporter activity	8/676	244/18496	0.672171	0.878208	0.874588	8	9167
COX7A2L	GO:0022804	active transmembrane transporter activity	15/676	454/18496	0.692377	0.882273	0.878637	15	9167
CPEB1	GO:0000900	mRNA regulatory element binding translation repressor activity	1/676	16/18496	0.448975	0.844811	0.841329	1	64506
CPEB1	GO:0035925	mRNA 3'-UTR AU-rich region binding	3/676	28/18496	0.0810292	0.79556	0.792281	3	64506
CPEB1	GO:0043022	ribosome binding	6/676	109/18496	0.20886	0.844811	0.841329	6	64506
CPEB1	GO:0043021	ribonucleoprotein complex binding	8/676	168/18496	0.272654	0.844811	0.841329	8	64506
CPEB1	GO:0030371	translation repressor activity	2/676	314/18496	0.999901	0.999901	0.99578	2	64506
CPEB1	GO:0008135	translation factor activity, RNA binding	5/676	85/18496	0.199646	0.844811	0.841329	5	64506
CPEB1	GO:0090079	translation regulator activity, nucleic acid binding	5/676	110/18496	0.375177	0.844811	0.841329	5	64506
CPEB1	GO:0003730	mRNA 3'-UTR binding	4/676	258/18496	0.986139	0.997665	0.993553	4	64506
CPEB1	GO:0045182	translation regulator activity	6/676	420/18496	0.998249	0.999901	0.99578	6	64506
CPLX2	GO:0048306	calcium-dependent protein binding	1/676	79/18496	0.947542	0.973794	0.96978	1	10814
CPLX2	GO:0017075	syntaxin-1 binding	2/676	19/18496	0.151757	0.844811	0.841329	2	10814
CPLX2	GO:0019905	syntaxin binding	4/676	67/18496	0.229078	0.844811	0.841329	4	10814
CPLX2	GO:0000149	SNARE binding	6/676	107/18496	0.197426	0.844811	0.841329	6	10814
CPNE8	GO:0005544	calcium-dependent phospholipid binding	1/676	53/18496	0.861403	0.930697	0.926862	1	144402
CPNE8	GO:0005543	phospholipid binding	16/676	484/18496	0.695419	0.882273	0.878637	16	144402
CPOX	GO:0016634	oxidoreductase activity, acting on the CH-CH group of donors, oxygen as acceptor	2/676	10/18496	0.04941	0.787806	0.78456	2	1371
CPOX	GO:0005212	structural constituent of eye lens	1/676	23/18496	0.575516	0.858863	0.855324	1	1371
CPOX	GO:0016627	oxidoreductase activity, acting on the CH-CH group of donors	4/676	60/18496	0.175983	0.844811	0.841329	4	1371
CPSF1	GO:0035925	mRNA 3'-UTR AU-rich region binding	3/676	28/18496	0.0810292	0.79556	0.792281	3	29894
CPSF1	GO:0003730	mRNA 3'-UTR binding	4/676	258/18496	0.986139	0.997665	0.993553	4	29894
CRABP1	GO:0005504	fatty acid binding	3/676	48/18496	0.255818	0.844811	0.841329	3	1381
CRABP1	GO:0019841	retinol binding	1/676	16/18496	0.448975	0.844811	0.841329	1	1381
CRABP1	GO:0016918	retinal binding	1/676	19/18496	0.507263	0.858863	0.855324	1	1381
CRABP1	GO:0001972	retinoic acid binding	1/676	20/18496	0.52529	0.858863	0.855324	1	1381
CRABP1	GO:0033293	monocarboxylic acid binding	3/676	79/18496	0.555371	0.858863	0.855324	3	1381
CRABP1	GO:0005501	retinoid binding	1/676	38/18496	0.75739	0.898412	0.894709	1	1381
CRABP1	GO:0019840	isoprenoid binding	1/676	38/18496	0.75739	0.898412	0.894709	1	1381
CRABP1	GO:0043178	alcohol binding	4/676	89/18496	0.410363	0.844811	0.841329	4	1381
CRABP1	GO:0019842	vitamin binding	5/676	150/18496	0.644977	0.87519	0.871583	5	1381
CRABP1	GO:0043177	organic acid binding	8/676	207/18496	0.486914	0.858863	0.855324	8	1381
CRABP1	GO:0031406	carboxylic acid binding	7/676	195/18496	0.572963	0.858863	0.855324	7	1381
CRADD	GO:0070513	death domain binding	1/676	11/18496	0.336135	0.844811	0.841329	1	8738
CRADD	GO:0002020	protease binding	7/676	142/18496	0.263252	0.844811	0.841329	7	8738
CRADD	GO:0030674	protein-macromolecule adaptor activity	24/676	421/18496	0.0215937	0.787806	0.78456	24	8738
CREG1	GO:0003714	transcription corepressor activity	8/676	194/18496	0.415031	0.844811	0.841329	8	8804
CROCC	GO:0019894	kinesin binding	7/676	44/18496	0.000996087	0.517405	0.515273	7	9696
CROCC	GO:0005200	structural constituent of cytoskeleton	9/676	112/18496	0.0215891	0.787806	0.78456	9	9696
CROCC	GO:0003779	actin binding	19/676	438/18496	0.253162	0.844811	0.841329	19	9696
CRY2	GO:0003684	damaged DNA binding	5/676	71/18496	0.117745	0.844811	0.841329	5	1408
CRY2	GO:0071949	FAD binding	2/676	40/18496	0.432423	0.844811	0.841329	2	1408
CRY2	GO:0009881	photoreceptor activity	1/676	17/18496	0.469132	0.851873	0.848362	1	1408
CRY2	GO:0016922	nuclear receptor binding	8/676	137/18496	0.129415	0.844811	0.841329	8	1408
CRY2	GO:0003697	single-stranded DNA binding	7/676	118/18496	0.141272	0.844811	0.841329	7	1408
CRY2	GO:0019902	phosphatase binding	9/676	189/18496	0.25554	0.844811	0.841329	9	1408
CRY2	GO:0050660	flavin adenine dinucleotide binding	4/676	88/18496	0.402075	0.844811	0.841329	4	1408
CRY2	GO:0061629	RNA polymerase II-specific DNA-binding transcription factor binding	18/676	344/18496	0.0817006	0.79556	0.792281	18	1408
CRY2	GO:0140297	DNA-binding transcription factor binding	24/676	477/18496	0.0717867	0.787806	0.78456	24	1408
CSF1R	GO:0004714	transmembrane receptor protein tyrosine kinase activity	3/676	60/18496	0.376397	0.844811	0.841329	3	1436
CSF1R	GO:0019199	transmembrane receptor protein kinase activity	3/676	79/18496	0.555371	0.858863	0.855324	3	1436
CSF1R	GO:0004713	protein tyrosine kinase activity	3/676	138/18496	0.884497	0.943123	0.939237	3	1436
CSF1R	GO:0019838	growth factor binding	2/676	135/18496	0.960325	0.977899	0.973869	2	1436
CSF1R	GO:0019955	cytokine binding	4/676	145/18496	0.780931	0.898412	0.894709	4	1436
CSF1R	GO:0019903	protein phosphatase binding	5/676	142/18496	0.596671	0.86147	0.85792	5	1436
CSF1R	GO:0019902	phosphatase binding	9/676	189/18496	0.25554	0.844811	0.841329	9	1436
CTC1	GO:0098505	G-rich strand telomeric DNA binding	1/676	10/18496	0.310937	0.844811	0.841329	1	80169
CTC1	GO:0043047	single-stranded telomeric DNA binding	1/676	12/18496	0.360413	0.844811	0.841329	1	80169
CTC1	GO:0098847	sequence-specific single stranded DNA binding	1/676	14/18496	0.406341	0.844811	0.841329	1	80169
CTC1	GO:0042162	telomeric DNA binding	1/676	38/18496	0.75739	0.898412	0.894709	1	80169
CTC1	GO:0003697	single-stranded DNA binding	7/676	118/18496	0.141272	0.844811	0.841329	7	80169
CTDP1	GO:0030957	Tat protein binding	1/676	10/18496	0.310937	0.844811	0.841329	1	9150
CTDP1	GO:0008420	RNA polymerase II CTD heptapeptide repeat phosphatase activity	1/676	13/18496	0.383804	0.844811	0.841329	1	9150
CTDP1	GO:0140994	RNA polymerase II CTD heptapeptide repeat modifying activity	1/676	23/18496	0.575516	0.858863	0.855324	1	9150
CTDP1	GO:0001091	RNA polymerase II general transcription initiation factor binding	2/676	25/18496	0.231867	0.844811	0.841329	2	9150
CTDP1	GO:0140296	general transcription initiation factor binding	4/676	54/18496	0.134417	0.844811	0.841329	4	9150
CTDP1	GO:0001098	basal transcription machinery binding	4/676	60/18496	0.175983	0.844811	0.841329	4	9150
CTDP1	GO:0001099	basal RNA polymerase II transcription machinery binding	4/676	60/18496	0.175983	0.844811	0.841329	4	9150
CTDP1	GO:0017018	myosin phosphatase activity	5/676	82/18496	0.180655	0.844811	0.841329	5	9150
CTDP1	GO:0004722	protein serine/threonine phosphatase activity	5/676	100/18496	0.302605	0.844811	0.841329	5	9150
CTDP1	GO:0004721	phosphoprotein phosphatase activity	9/676	176/18496	0.196117	0.844811	0.841329	9	9150
CTDP1	GO:0016791	phosphatase activity	13/676	270/18496	0.190931	0.844811	0.841329	13	9150
CTDP1	GO:0042578	phosphoric ester hydrolase activity	15/676	358/18496	0.330747	0.844811	0.841329	15	9150
CTDP1	GO:0061629	RNA polymerase II-specific DNA-binding transcription factor binding	18/676	344/18496	0.0817006	0.79556	0.792281	18	9150
CTDP1	GO:0140297	DNA-binding transcription factor binding	24/676	477/18496	0.0717867	0.787806	0.78456	24	9150
CXXC1	GO:0045322	unmethylated CpG binding	1/676	10/18496	0.310937	0.844811	0.841329	1	30827
CXXC1	GO:0035064	methylated histone binding	7/676	80/18496	0.0268886	0.787806	0.78456	7	30827
CXXC1	GO:0140034	methylation-dependent protein binding	7/676	82/18496	0.0302604	0.787806	0.78456	7	30827
CXXC1	GO:0140030	modification-dependent protein binding	10/676	184/18496	0.137696	0.844811	0.841329	10	30827
CXXC1	GO:0042393	histone binding	16/676	252/18496	0.0232368	0.787806	0.78456	16	30827
CYB561A3	GO:0016722	oxidoreductase activity, acting on metal ions	1/676	16/18496	0.448975	0.844811	0.841329	1	220002
CYB561A3	GO:0015453	oxidoreduction-driven active transmembrane transporter activity	4/676	68/18496	0.236975	0.844811	0.841329	4	220002
CYB561A3	GO:0015399	primary active transmembrane transporter activity	6/676	164/18496	0.557027	0.858863	0.855324	6	220002
CYB561A3	GO:0022804	active transmembrane transporter activity	15/676	454/18496	0.692377	0.882273	0.878637	15	220002
CYB5D2	GO:0020037	heme binding	3/676	141/18496	0.893044	0.946764	0.942862	3	124936
CYB5D2	GO:0046906	tetrapyrrole binding	4/676	151/18496	0.806819	0.908254	0.904511	4	124936
CYBA	GO:0016175	superoxide-generating NAD(P)H oxidase activity	1/676	10/18496	0.310937	0.844811	0.841329	1	1535
CYBA	GO:0050664	oxidoreductase activity, acting on NAD(P)H, oxygen as acceptor	2/676	16/18496	0.114244	0.844811	0.841329	2	1535
CYBA	GO:0020037	heme binding	3/676	141/18496	0.893044	0.946764	0.942862	3	1535
CYBA	GO:0046906	tetrapyrrole binding	4/676	151/18496	0.806819	0.908254	0.904511	4	1535
CYBA	GO:0016651	oxidoreductase activity, acting on NAD(P)H	4/676	87/18496	0.393766	0.844811	0.841329	4	1535
CYBA	GO:0009055	electron transfer activity	4/676	117/18496	0.623579	0.868994	0.865413	4	1535
CYBA	GO:0017124	SH3 domain binding	9/676	122/18496	0.0349577	0.787806	0.78456	9	1535
CYBA	GO:0046982	protein heterodimerization activity	11/676	344/18496	0.716621	0.893916	0.890232	11	1535
DAPK2	GO:0005516	calmodulin binding	12/676	204/18496	0.0718026	0.787806	0.78456	12	23604
DAPK2	GO:0106310	protein serine kinase activity	22/676	361/18496	0.0137401	0.787806	0.78456	22	23604
DAPK2	GO:0004674	protein serine/threonine kinase activity	24/676	427/18496	0.0250218	0.787806	0.78456	24	23604
DAPK3	GO:0043522	leucine zipper domain binding	1/676	11/18496	0.336135	0.844811	0.841329	1	1613
DAPK3	GO:0030275	LRR domain binding	1/676	16/18496	0.448975	0.844811	0.841329	1	1613
DAPK3	GO:0031267	small GTPase binding	12/676	281/18496	0.332014	0.844811	0.841329	12	1613
DAPK3	GO:0051020	GTPase binding	13/676	313/18496	0.358444	0.844811	0.841329	13	1613
DAPK3	GO:0106310	protein serine kinase activity	22/676	361/18496	0.0137401	0.787806	0.78456	22	1613
DAPK3	GO:0004674	protein serine/threonine kinase activity	24/676	427/18496	0.0250218	0.787806	0.78456	24	1613
DAPK3	GO:0140297	DNA-binding transcription factor binding	24/676	477/18496	0.0717867	0.787806	0.78456	24	1613
DCLRE1A	GO:0016812	hydrolase activity, acting on carbon-nitrogen (but not peptide) bonds, in cyclic amides	1/676	15/18496	0.428054	0.844811	0.841329	1	9937
DCLRE1A	GO:0008409	5'-3' exonuclease activity	1/676	19/18496	0.507263	0.858863	0.855324	1	9937
DCLRE1A	GO:0016895	DNA exonuclease activity, producing 5'-phosphomonoesters	3/676	24/18496	0.0556466	0.787806	0.78456	3	9937
DCLRE1A	GO:0004529	DNA exonuclease activity	3/676	25/18496	0.0615794	0.787806	0.78456	3	9937
DCLRE1A	GO:0004536	DNA nuclease activity	3/676	61/18496	0.386385	0.844811	0.841329	3	9937
DCLRE1A	GO:0016796	exonuclease activity, active with either ribo- or deoxyribonucleic acids and producing 5'-phosphomonoesters	5/676	60/18496	0.0677857	0.787806	0.78456	5	9937
DCLRE1A	GO:0004527	exonuclease activity	8/676	81/18496	0.00942202	0.787806	0.78456	8	9937
DCLRE1A	GO:0016810	hydrolase activity, acting on carbon-nitrogen (but not peptide) bonds	4/676	136/18496	0.73705	0.896991	0.893294	4	9937
DCLRE1A	GO:0003684	damaged DNA binding	5/676	71/18496	0.117745	0.844811	0.841329	5	9937
DCLRE1A	GO:0004518	nuclease activity	12/676	208/18496	0.0803151	0.79556	0.792281	12	9937
DCLRE1A	GO:0140097	catalytic activity, acting on DNA	13/676	248/18496	0.123371	0.844811	0.841329	13	9937
DCXR	GO:0016616	oxidoreductase activity, acting on the CH-OH group of donors, NAD or NADP as acceptor	1/676	125/18496	0.990629	0.999376	0.995258	1	51181
DCXR	GO:0016614	oxidoreductase activity, acting on CH-OH group of donors	1/676	135/18496	0.993559	0.999376	0.995258	1	51181
DCXR	GO:0016655	oxidoreductase activity, acting on NAD(P)H, quinone or similar compound as acceptor	2/676	57/18496	0.621718	0.867954	0.864377	2	51181
DCXR	GO:0016651	oxidoreductase activity, acting on NAD(P)H	4/676	87/18496	0.393766	0.844811	0.841329	4	51181
DDAH2	GO:0016813	hydrolase activity, acting on carbon-nitrogen (but not peptide) bonds, in linear amidines	2/676	11/18496	0.0589594	0.787806	0.78456	2	23564
DDAH2	GO:0043177	organic acid binding	8/676	207/18496	0.486914	0.858863	0.855324	8	23564
DDAH2	GO:0031406	carboxylic acid binding	7/676	195/18496	0.572963	0.858863	0.855324	7	23564
DDAH2	GO:0016810	hydrolase activity, acting on carbon-nitrogen (but not peptide) bonds	4/676	136/18496	0.73705	0.896991	0.893294	4	23564
DDAH2	GO:0016597	amino acid binding	1/676	51/18496	0.850657	0.926799	0.92298	1	23564
DDX11	GO:0003727	single-stranded RNA binding	7/676	88/18496	0.0420446	0.787806	0.78456	7	1663
DDX11	GO:0003697	single-stranded DNA binding	7/676	118/18496	0.141272	0.844811	0.841329	7	1663
DDX11	GO:0051880	G-quadruplex DNA binding	1/676	10/18496	0.310937	0.844811	0.841329	1	1663
DDX11	GO:0008186	ATP-dependent activity, acting on RNA	4/676	78/18496	0.318636	0.844811	0.841329	4	1663
DDX11	GO:0003688	DNA replication origin binding	1/676	16/18496	0.448975	0.844811	0.841329	1	1663
DDX11	GO:0051539	4 iron, 4 sulfur cluster binding	1/676	43/18496	0.798683	0.903011	0.899289	1	1663
DDX11	GO:0051536	iron-sulfur cluster binding	1/676	70/18496	0.92656	0.959827	0.955871	1	1663
DDX11	GO:0051540	metal cluster binding	1/676	70/18496	0.92656	0.959827	0.955871	1	1663
DDX11	GO:0003678	DNA helicase activity	5/676	58/18496	0.0602703	0.787806	0.78456	5	1663
DDX11	GO:0004386	helicase activity	9/676	154/18496	0.111982	0.844811	0.841329	9	1663
DDX11	GO:0008094	ATP-dependent activity, acting on DNA	7/676	122/18496	0.159395	0.844811	0.841329	7	1663
DDX11	GO:0016887	ATP hydrolysis activity	15/676	412/18496	0.543485	0.858863	0.855324	15	1663
DDX11	GO:0140097	catalytic activity, acting on DNA	13/676	248/18496	0.123371	0.844811	0.841329	13	1663
DDX54	GO:0061629	RNA polymerase II-specific DNA-binding transcription factor binding	18/676	344/18496	0.0817006	0.79556	0.792281	18	79039
DDX54	GO:0016922	nuclear receptor binding	8/676	137/18496	0.129415	0.844811	0.841329	8	79039
DDX54	GO:0140098	catalytic activity, acting on RNA	16/676	395/18496	0.372649	0.844811	0.841329	16	79039
DDX54	GO:0003714	transcription corepressor activity	8/676	194/18496	0.415031	0.844811	0.841329	8	79039
DDX54	GO:0003724	RNA helicase activity	3/676	76/18496	0.529058	0.858863	0.855324	3	79039
DDX54	GO:0030331	nuclear estrogen receptor binding	1/676	39/18496	0.766275	0.898412	0.894709	1	79039
DDX54	GO:0140297	DNA-binding transcription factor binding	24/676	477/18496	0.0717867	0.787806	0.78456	24	79039
DDX54	GO:0008186	ATP-dependent activity, acting on RNA	4/676	78/18496	0.318636	0.844811	0.841329	4	79039
DDX54	GO:0004386	helicase activity	9/676	154/18496	0.111982	0.844811	0.841329	9	79039
DDX54	GO:0016887	ATP hydrolysis activity	15/676	412/18496	0.543485	0.858863	0.855324	15	79039
DECR2	GO:0016628	oxidoreductase activity, acting on the CH-CH group of donors, NAD or NADP as acceptor	2/676	32/18496	0.327503	0.844811	0.841329	2	26063
DECR2	GO:0016627	oxidoreductase activity, acting on the CH-CH group of donors	4/676	60/18496	0.175983	0.844811	0.841329	4	26063
DENND10	GO:0031267	small GTPase binding	12/676	281/18496	0.332014	0.844811	0.841329	12	404636
DENND10	GO:0051020	GTPase binding	13/676	313/18496	0.358444	0.844811	0.841329	13	404636
DENND10	GO:0005085	guanyl-nucleotide exchange factor activity	12/676	225/18496	0.123323	0.844811	0.841329	12	404636
DENND10	GO:0030695	GTPase regulator activity	24/676	486/18496	0.084254	0.800413	0.797115	24	404636
DENND10	GO:0060589	nucleoside-triphosphatase regulator activity	24/676	486/18496	0.084254	0.800413	0.797115	24	404636
DGKQ	GO:0004143	ATP-dependent diacylglycerol kinase activity	1/676	11/18496	0.336135	0.844811	0.841329	1	1609
DGKQ	GO:0030297	transmembrane receptor protein tyrosine kinase activator activity	1/676	18/18496	0.488552	0.858863	0.855324	1	1609
DGKQ	GO:0043274	phospholipase binding	1/676	23/18496	0.575516	0.858863	0.855324	1	1609
DGKQ	GO:0030296	protein tyrosine kinase activator activity	1/676	33/18496	0.707642	0.887686	0.884027	1	1609
DGKQ	GO:0001727	lipid kinase activity	2/676	41/18496	0.444946	0.844811	0.841329	2	1609
DGKQ	GO:0030295	protein kinase activator activity	5/676	124/18496	0.476151	0.858863	0.855324	5	1609
DGKQ	GO:0019209	kinase activator activity	5/676	133/18496	0.538215	0.858863	0.855324	5	1609
DGKQ	GO:0019887	protein kinase regulator activity	8/676	226/18496	0.586897	0.86147	0.85792	8	1609
DGKQ	GO:0019207	kinase regulator activity	8/676	256/18496	0.72265	0.896409	0.892714	8	1609
DGKQ	GO:0140297	DNA-binding transcription factor binding	24/676	477/18496	0.0717867	0.787806	0.78456	24	1609
DHX34	GO:0003724	RNA helicase activity	3/676	76/18496	0.529058	0.858863	0.855324	3	9704
DHX34	GO:0008186	ATP-dependent activity, acting on RNA	4/676	78/18496	0.318636	0.844811	0.841329	4	9704
DHX34	GO:0004386	helicase activity	9/676	154/18496	0.111982	0.844811	0.841329	9	9704
DHX34	GO:0140098	catalytic activity, acting on RNA	16/676	395/18496	0.372649	0.844811	0.841329	16	9704
DHX34	GO:0016887	ATP hydrolysis activity	15/676	412/18496	0.543485	0.858863	0.855324	15	9704
DHX38	GO:0003724	RNA helicase activity	3/676	76/18496	0.529058	0.858863	0.855324	3	9785
DHX38	GO:0008186	ATP-dependent activity, acting on RNA	4/676	78/18496	0.318636	0.844811	0.841329	4	9785
DHX38	GO:0004386	helicase activity	9/676	154/18496	0.111982	0.844811	0.841329	9	9785
DHX38	GO:0140098	catalytic activity, acting on RNA	16/676	395/18496	0.372649	0.844811	0.841329	16	9785
DHX38	GO:0016887	ATP hydrolysis activity	15/676	412/18496	0.543485	0.858863	0.855324	15	9785
DIO2	GO:0031625	ubiquitin protein ligase binding	10/676	308/18496	0.693015	0.882273	0.878637	10	1734
DIO2	GO:0044389	ubiquitin-like protein ligase binding	12/676	327/18496	0.535821	0.858863	0.855324	12	1734
DLX2	GO:0003727	single-stranded RNA binding	7/676	88/18496	0.0420446	0.787806	0.78456	7	1746
DLX2	GO:0001228	DNA-binding transcription activator activity, RNA polymerase II-specific	23/676	471/18496	0.0979181	0.844811	0.841329	23	1746
DLX2	GO:0001216	DNA-binding transcription activator activity	23/676	475/18496	0.104682	0.844811	0.841329	23	1746
DMPK	GO:0019208	phosphatase regulator activity	10/676	104/18496	0.00474251	0.749617	0.746528	10	1760
DMPK	GO:0019888	protein phosphatase regulator activity	8/676	92/18496	0.0192966	0.787806	0.78456	8	1760
DMPK	GO:0106310	protein serine kinase activity	22/676	361/18496	0.0137401	0.787806	0.78456	22	1760
DMPK	GO:0004674	protein serine/threonine kinase activity	24/676	427/18496	0.0250218	0.787806	0.78456	24	1760
DNAJB2	GO:0001671	ATPase activator activity	2/676	27/18496	0.25924	0.844811	0.841329	2	3300
DNAJB2	GO:0060590	ATPase regulator activity	3/676	49/18496	0.265762	0.844811	0.841329	3	3300
DNAJB2	GO:0051082	unfolded protein binding	5/676	122/18496	0.461974	0.851873	0.848362	5	3300
DNAJB2	GO:0032182	ubiquitin-like protein binding	4/676	119/18496	0.636855	0.871898	0.868305	4	3300
DNAJB2	GO:0043130	ubiquitin binding	3/676	99/18496	0.706521	0.887686	0.884027	3	3300
DNAJB2	GO:0140036	ubiquitin-dependent protein binding	2/676	18/18496	0.138987	0.844811	0.841329	2	3300
DNAJB2	GO:0140035	ubiquitination-like modification-dependent protein binding	2/676	20/18496	0.164744	0.844811	0.841329	2	3300
DNAJB2	GO:0031072	heat shock protein binding	7/676	128/18496	0.188419	0.844811	0.841329	7	3300
DNAJB2	GO:0051087	protein-folding chaperone binding	7/676	133/18496	0.214119	0.844811	0.841329	7	3300
DNAJB2	GO:0030544	Hsp70 protein binding	3/676	51/18496	0.285776	0.844811	0.841329	3	3300
DNAJB2	GO:0140030	modification-dependent protein binding	10/676	184/18496	0.137696	0.844811	0.841329	10	3300
DNAJC15	GO:0001671	ATPase activator activity	2/676	27/18496	0.25924	0.844811	0.841329	2	29103
DNAJC15	GO:0060590	ATPase regulator activity	3/676	49/18496	0.265762	0.844811	0.841329	3	29103
DOHH	GO:0016705	oxidoreductase activity, acting on paired donors, with incorporation or reduction of molecular oxygen	4/676	179/18496	0.896541	0.947612	0.943707	4	83475
DOHH	GO:0004497	monooxygenase activity	2/676	104/18496	0.897738	0.947612	0.943707	2	83475
DOHH	GO:0005506	iron ion binding	3/676	153/18496	0.921828	0.95875	0.954799	3	83475
DPP7	GO:0008239	dipeptidyl-peptidase activity	1/676	10/18496	0.310937	0.844811	0.841329	1	29952
DPP7	GO:0070008	serine-type exopeptidase activity	1/676	12/18496	0.360413	0.844811	0.841329	1	29952
DPP7	GO:0004177	aminopeptidase activity	3/676	40/18496	0.178964	0.844811	0.841329	3	29952
DPP7	GO:0008238	exopeptidase activity	5/676	102/18496	0.316999	0.844811	0.841329	5	29952
DPP7	GO:0008236	serine-type peptidase activity	4/676	192/18496	0.923989	0.959716	0.955761	4	29952
DPP7	GO:0017171	serine hydrolase activity	4/676	196/18496	0.93101	0.960606	0.956647	4	29952
DSCC1	GO:0017116	single-stranded DNA helicase activity	3/676	23/18496	0.0500026	0.787806	0.78456	3	79075
DSCC1	GO:0003678	DNA helicase activity	5/676	58/18496	0.0602703	0.787806	0.78456	5	79075
DSCC1	GO:0004386	helicase activity	9/676	154/18496	0.111982	0.844811	0.841329	9	79075
DSCC1	GO:0008094	ATP-dependent activity, acting on DNA	7/676	122/18496	0.159395	0.844811	0.841329	7	79075
DSCC1	GO:0140097	catalytic activity, acting on DNA	13/676	248/18496	0.123371	0.844811	0.841329	13	79075
DSEL	GO:0008146	sulfotransferase activity	2/676	53/18496	0.581931	0.86147	0.85792	2	92126
DSEL	GO:0016857	racemase and epimerase activity, acting on carbohydrates and derivatives	2/676	11/18496	0.0589594	0.787806	0.78456	2	92126
DSEL	GO:0016782	transferase activity, transferring sulphur-containing groups	3/676	71/18496	0.483357	0.858863	0.855324	3	92126
DSEL	GO:0016854	racemase and epimerase activity	3/676	17/18496	0.0225464	0.787806	0.78456	3	92126
DSEL	GO:0016853	isomerase activity	8/676	158/18496	0.221847	0.844811	0.841329	8	92126
DTX1	GO:0005112	Notch binding	1/676	26/18496	0.620434	0.867954	0.864377	1	1840
DTX1	GO:0003713	transcription coactivator activity	9/676	280/18496	0.699146	0.884148	0.880504	9	1840
DTX1	GO:0017124	SH3 domain binding	9/676	122/18496	0.0349577	0.787806	0.78456	9	1840
DTX1	GO:0061630	ubiquitin protein ligase activity	11/676	349/18496	0.733759	0.896991	0.893294	11	1840
DTX1	GO:0031625	ubiquitin protein ligase binding	10/676	308/18496	0.693015	0.882273	0.878637	10	1840
DTX1	GO:0061659	ubiquitin-like protein ligase activity	12/676	367/18496	0.693954	0.882273	0.878637	12	1840
DTX1	GO:0004842	ubiquitin-protein transferase activity	14/676	448/18496	0.762706	0.898412	0.894709	14	1840
DTX1	GO:0044389	ubiquitin-like protein ligase binding	12/676	327/18496	0.535821	0.858863	0.855324	12	1840
DTX1	GO:0019787	ubiquitin-like protein transferase activity	15/676	477/18496	0.760519	0.898412	0.894709	15	1840
DTX1	GO:0016755	aminoacyltransferase activity	16/676	494/18496	0.725306	0.896991	0.893294	16	1840
DUS1L	GO:0016627	oxidoreductase activity, acting on the CH-CH group of donors	4/676	60/18496	0.175983	0.844811	0.841329	4	64118
DUS1L	GO:0140101	catalytic activity, acting on a tRNA	7/676	131/18496	0.203686	0.844811	0.841329	7	64118
DUS1L	GO:0016628	oxidoreductase activity, acting on the CH-CH group of donors, NAD or NADP as acceptor	2/676	32/18496	0.327503	0.844811	0.841329	2	64118
DUS1L	GO:0050660	flavin adenine dinucleotide binding	4/676	88/18496	0.402075	0.844811	0.841329	4	64118
DUS1L	GO:0140098	catalytic activity, acting on RNA	16/676	395/18496	0.372649	0.844811	0.841329	16	64118
DUSP3	GO:0033549	MAP kinase phosphatase activity	2/676	18/18496	0.138987	0.844811	0.841329	2	1845
DUSP3	GO:0008138	protein tyrosine/serine/threonine phosphatase activity	4/676	44/18496	0.0760781	0.79556	0.792281	4	1845
DUSP3	GO:0017018	myosin phosphatase activity	5/676	82/18496	0.180655	0.844811	0.841329	5	1845
DUSP3	GO:0004722	protein serine/threonine phosphatase activity	5/676	100/18496	0.302605	0.844811	0.841329	5	1845
DUSP3	GO:0030971	receptor tyrosine kinase binding	3/676	81/18496	0.572417	0.858863	0.855324	3	1845
DUSP3	GO:0004725	protein tyrosine phosphatase activity	5/676	96/18496	0.274155	0.844811	0.841329	5	1845
DUSP3	GO:1990782	protein tyrosine kinase binding	4/676	123/18496	0.662481	0.876184	0.872573	4	1845
DUSP3	GO:0004721	phosphoprotein phosphatase activity	9/676	176/18496	0.196117	0.844811	0.841329	9	1845
DUSP3	GO:0016791	phosphatase activity	13/676	270/18496	0.190931	0.844811	0.841329	13	1845
DUSP3	GO:0042578	phosphoric ester hydrolase activity	15/676	358/18496	0.330747	0.844811	0.841329	15	1845
DUSP8	GO:0008330	protein tyrosine/threonine phosphatase activity	1/676	10/18496	0.310937	0.844811	0.841329	1	1850
DUSP8	GO:0033550	MAP kinase tyrosine phosphatase activity	1/676	10/18496	0.310937	0.844811	0.841329	1	1850
DUSP8	GO:0017017	MAP kinase tyrosine/serine/threonine phosphatase activity	1/676	13/18496	0.383804	0.844811	0.841329	1	1850
DUSP8	GO:0033549	MAP kinase phosphatase activity	2/676	18/18496	0.138987	0.844811	0.841329	2	1850
DUSP8	GO:0008138	protein tyrosine/serine/threonine phosphatase activity	4/676	44/18496	0.0760781	0.79556	0.792281	4	1850
DUSP8	GO:0017018	myosin phosphatase activity	5/676	82/18496	0.180655	0.844811	0.841329	5	1850
DUSP8	GO:0004725	protein tyrosine phosphatase activity	5/676	96/18496	0.274155	0.844811	0.841329	5	1850
DUSP8	GO:0004722	protein serine/threonine phosphatase activity	5/676	100/18496	0.302605	0.844811	0.841329	5	1850
DUSP8	GO:0004721	phosphoprotein phosphatase activity	9/676	176/18496	0.196117	0.844811	0.841329	9	1850
DUSP8	GO:0016791	phosphatase activity	13/676	270/18496	0.190931	0.844811	0.841329	13	1850
DUSP8	GO:0042578	phosphoric ester hydrolase activity	15/676	358/18496	0.330747	0.844811	0.841329	15	1850
DUT	GO:0042975	peroxisome proliferator activated receptor binding	1/676	11/18496	0.336135	0.844811	0.841329	1	1854
DUT	GO:0030547	signaling receptor inhibitor activity	1/676	42/18496	0.791029	0.901536	0.897821	1	1854
DUT	GO:0047429	nucleoside triphosphate diphosphatase activity	2/676	11/18496	0.0589594	0.787806	0.78456	2	1854
DUT	GO:0000287	magnesium ion binding	11/676	224/18496	0.198366	0.844811	0.841329	11	1854
DVL1	GO:0005109	frizzled binding	1/676	37/18496	0.748168	0.896991	0.893294	1	1855
DVL1	GO:0008013	beta-catenin binding	2/676	85/18496	0.822299	0.913796	0.91003	2	1855
DVL1	GO:0031267	small GTPase binding	12/676	281/18496	0.332014	0.844811	0.841329	12	1855
DVL1	GO:0051020	GTPase binding	13/676	313/18496	0.358444	0.844811	0.841329	13	1855
DVL1	GO:0001664	G protein-coupled receptor binding	7/676	291/18496	0.910974	0.955113	0.951177	7	1855
E2F7	GO:0001227	DNA-binding transcription repressor activity, RNA polymerase II-specific	23/676	326/18496	0.00209797	0.544772	0.542527	23	144455
E2F7	GO:0001217	DNA-binding transcription repressor activity	24/676	334/18496	0.00132838	0.517405	0.515273	24	144455
E4F1	GO:0035497	cAMP response element binding	2/676	12/18496	0.0690808	0.787806	0.78456	2	1877
E4F1	GO:0001227	DNA-binding transcription repressor activity, RNA polymerase II-specific	23/676	326/18496	0.00209797	0.544772	0.542527	23	1877
E4F1	GO:0061629	RNA polymerase II-specific DNA-binding transcription factor binding	18/676	344/18496	0.0817006	0.79556	0.792281	18	1877
E4F1	GO:0001217	DNA-binding transcription repressor activity	24/676	334/18496	0.00132838	0.517405	0.515273	24	1877
E4F1	GO:0140297	DNA-binding transcription factor binding	24/676	477/18496	0.0717867	0.787806	0.78456	24	1877
E4F1	GO:0001228	DNA-binding transcription activator activity, RNA polymerase II-specific	23/676	471/18496	0.0979181	0.844811	0.841329	23	1877
E4F1	GO:0001216	DNA-binding transcription activator activity	23/676	475/18496	0.104682	0.844811	0.841329	23	1877
EDEM2	GO:0004553	hydrolase activity, hydrolyzing O-glycosyl compounds	5/676	93/18496	0.253208	0.844811	0.841329	5	55741
EDEM2	GO:0015924	mannosyl-oligosaccharide mannosidase activity	1/676	10/18496	0.310937	0.844811	0.841329	1	55741
EDEM2	GO:0016798	hydrolase activity, acting on glycosyl bonds	6/676	131/18496	0.345995	0.844811	0.841329	6	55741
EDEM2	GO:0004559	alpha-mannosidase activity	1/676	15/18496	0.428054	0.844811	0.841329	1	55741
EDEM2	GO:0015923	mannosidase activity	1/676	16/18496	0.448975	0.844811	0.841329	1	55741
EEF1A2	GO:0003746	translation elongation factor activity	1/676	20/18496	0.52529	0.858863	0.855324	1	1917
EEF1A2	GO:0008135	translation factor activity, RNA binding	5/676	85/18496	0.199646	0.844811	0.841329	5	1917
EEF1A2	GO:0090079	translation regulator activity, nucleic acid binding	5/676	110/18496	0.375177	0.844811	0.841329	5	1917
EEF1A2	GO:0019001	guanyl nucleotide binding	19/676	403/18496	0.1554	0.844811	0.841329	19	1917
EEF1A2	GO:0032561	guanyl ribonucleotide binding	19/676	403/18496	0.1554	0.844811	0.841329	19	1917
EEF1A2	GO:0005525	GTP binding	17/676	382/18496	0.235565	0.844811	0.841329	17	1917
EEF1A2	GO:0003924	GTPase activity	14/676	333/18496	0.334058	0.844811	0.841329	14	1917
EEF1A2	GO:0045182	translation regulator activity	6/676	420/18496	0.998249	0.999901	0.99578	6	1917
EFNB1	GO:0046875	ephrin receptor binding	2/676	27/18496	0.25924	0.844811	0.841329	2	1947
EFS	GO:0017124	SH3 domain binding	9/676	122/18496	0.0349577	0.787806	0.78456	9	10278
EHMT2	GO:0046974	histone H3K9 methyltransferase activity	1/676	13/18496	0.383804	0.844811	0.841329	1	10919
EHMT2	GO:0070742	C2H2 zinc finger domain binding	1/676	14/18496	0.406341	0.844811	0.841329	1	10919
EHMT2	GO:0016279	protein-lysine N-methyltransferase activity	3/676	62/18496	0.396334	0.844811	0.841329	3	10919
EHMT2	GO:0016278	lysine N-methyltransferase activity	3/676	63/18496	0.40624	0.844811	0.841329	3	10919
EHMT2	GO:0140938	histone H3 methyltransferase activity	2/676	42/18496	0.457314	0.851873	0.848362	2	10919
EHMT2	GO:0001222	transcription corepressor binding	2/676	47/18496	0.516648	0.858863	0.855324	2	10919
EHMT2	GO:1990841	promoter-specific chromatin binding	3/676	66/18496	0.435646	0.844811	0.841329	3	10919
EHMT2	GO:0008170	N-methyltransferase activity	5/676	101/18496	0.30979	0.844811	0.841329	5	10919
EHMT2	GO:0001221	transcription coregulator binding	5/676	112/18496	0.389763	0.844811	0.841329	5	10919
EHMT2	GO:0002039	p53 binding	6/676	66/18496	0.0332284	0.787806	0.78456	6	10919
EHMT2	GO:0042054	histone methyltransferase activity	6/676	66/18496	0.0332284	0.787806	0.78456	6	10919
EHMT2	GO:0008276	protein methyltransferase activity	6/676	94/18496	0.129687	0.844811	0.841329	6	10919
EHMT2	GO:0008757	S-adenosylmethionine-dependent methyltransferase activity	10/676	187/18496	0.148132	0.844811	0.841329	10	10919
EHMT2	GO:0140993	histone modifying activity	10/676	202/18496	0.205914	0.844811	0.841329	10	10919
EHMT2	GO:0008168	methyltransferase activity	10/676	215/18496	0.262432	0.844811	0.841329	10	10919
EHMT2	GO:0016741	transferase activity, transferring one-carbon groups	11/676	226/18496	0.206113	0.844811	0.841329	11	10919
EIF2S3B	GO:0003743	translation initiation factor activity	3/676	51/18496	0.285776	0.844811	0.841329	3	255308
EIF2S3B	GO:0000049	tRNA binding	4/676	79/18496	0.326969	0.844811	0.841329	4	255308
EIF2S3B	GO:0008135	translation factor activity, RNA binding	5/676	85/18496	0.199646	0.844811	0.841329	5	255308
EIF2S3B	GO:0090079	translation regulator activity, nucleic acid binding	5/676	110/18496	0.375177	0.844811	0.841329	5	255308
EIF2S3B	GO:0045182	translation regulator activity	6/676	420/18496	0.998249	0.999901	0.99578	6	255308
EIF2S3B	GO:0003924	GTPase activity	14/676	333/18496	0.334058	0.844811	0.841329	14	255308
EIF2S3B	GO:0005525	GTP binding	17/676	382/18496	0.235565	0.844811	0.841329	17	255308
EIF2S3B	GO:0019001	guanyl nucleotide binding	19/676	403/18496	0.1554	0.844811	0.841329	19	255308
EIF2S3B	GO:0032561	guanyl ribonucleotide binding	19/676	403/18496	0.1554	0.844811	0.841329	19	255308
EIF3G	GO:0008135	translation factor activity, RNA binding	5/676	85/18496	0.199646	0.844811	0.841329	5	8666
EIF3G	GO:0003743	translation initiation factor activity	3/676	51/18496	0.285776	0.844811	0.841329	3	8666
EIF3G	GO:0090079	translation regulator activity, nucleic acid binding	5/676	110/18496	0.375177	0.844811	0.841329	5	8666
EIF3G	GO:0045182	translation regulator activity	6/676	420/18496	0.998249	0.999901	0.99578	6	8666
ELF4	GO:0001228	DNA-binding transcription activator activity, RNA polymerase II-specific	23/676	471/18496	0.0979181	0.844811	0.841329	23	2000
ELF4	GO:0001216	DNA-binding transcription activator activity	23/676	475/18496	0.104682	0.844811	0.841329	23	2000
ELFN1	GO:0004864	protein phosphatase inhibitor activity	3/676	44/18496	0.216667	0.844811	0.841329	3	392617
ELFN1	GO:0019212	phosphatase inhibitor activity	3/676	47/18496	0.245928	0.844811	0.841329	3	392617
ELFN1	GO:0019888	protein phosphatase regulator activity	8/676	92/18496	0.0192966	0.787806	0.78456	8	392617
ELFN1	GO:0019208	phosphatase regulator activity	10/676	104/18496	0.00474251	0.749617	0.746528	10	392617
ELFN1	GO:0004857	enzyme inhibitor activity	13/676	386/18496	0.658026	0.87519	0.871583	13	392617
EMC9	GO:0032977	membrane insertase activity	1/676	17/18496	0.469132	0.851873	0.848362	1	51016
EMC9	GO:0140597	protein carrier chaperone	2/676	34/18496	0.354399	0.844811	0.841329	2	51016
EMC9	GO:0140104	molecular carrier activity	5/676	95/18496	0.267131	0.844811	0.841329	5	51016
EMILIN1	GO:0030023	extracellular matrix constituent conferring elasticity	2/676	10/18496	0.04941	0.787806	0.78456	2	11117
EMILIN1	GO:0097493	structural molecule activity conferring elasticity	2/676	12/18496	0.0690808	0.787806	0.78456	2	11117
EMILIN1	GO:0098631	cell adhesion mediator activity	2/676	65/18496	0.692392	0.882273	0.878637	2	11117
EMILIN1	GO:0005178	integrin binding	5/676	154/18496	0.667723	0.878208	0.874588	5	11117
EMILIN1	GO:0005201	extracellular matrix structural constituent	9/676	166/18496	0.154991	0.844811	0.841329	9	11117
EML3	GO:0043621	protein self-association	5/676	70/18496	0.112627	0.844811	0.841329	5	256364
EML3	GO:0008017	microtubule binding	13/676	273/18496	0.20129	0.844811	0.841329	13	256364
EML3	GO:0015631	tubulin binding	19/676	379/18496	0.102942	0.844811	0.841329	19	256364
ENDOD1	GO:0004519	endonuclease activity	6/676	125/18496	0.307128	0.844811	0.841329	6	23052
ENDOD1	GO:0004518	nuclease activity	12/676	208/18496	0.0803151	0.79556	0.792281	12	23052
ENGASE	GO:0004553	hydrolase activity, hydrolyzing O-glycosyl compounds	5/676	93/18496	0.253208	0.844811	0.841329	5	64772
ENGASE	GO:0016798	hydrolase activity, acting on glycosyl bonds	6/676	131/18496	0.345995	0.844811	0.841329	6	64772
ENTPD2	GO:0004382	GDP phosphatase activity	1/676	10/18496	0.310937	0.844811	0.841329	1	954
ENTPD2	GO:0017110	nucleoside diphosphate phosphatase activity	1/676	17/18496	0.469132	0.851873	0.848362	1	954
EPHB4	GO:0004714	transmembrane receptor protein tyrosine kinase activity	3/676	60/18496	0.376397	0.844811	0.841329	3	2050
EPHB4	GO:0005003	ephrin receptor activity	1/676	18/18496	0.488552	0.858863	0.855324	1	2050
EPHB4	GO:0019199	transmembrane receptor protein kinase activity	3/676	79/18496	0.555371	0.858863	0.855324	3	2050
EPHB4	GO:0004713	protein tyrosine kinase activity	3/676	138/18496	0.884497	0.943123	0.939237	3	2050
EPN1	GO:0140313	molecular sequestering activity	2/676	40/18496	0.432423	0.844811	0.841329	2	29924
EPN1	GO:0030276	clathrin binding	2/676	70/18496	0.730785	0.896991	0.893294	2	29924
EPN1	GO:0005543	phospholipid binding	16/676	484/18496	0.695419	0.882273	0.878637	16	29924
EPOR	GO:0004896	cytokine receptor activity	5/676	96/18496	0.274155	0.844811	0.841329	5	2057
EPOR	GO:0140375	immune receptor activity	5/676	147/18496	0.627292	0.869965	0.86638	5	2057
ERF	GO:0001217	DNA-binding transcription repressor activity	24/676	334/18496	0.00132838	0.517405	0.515273	24	2077
ERF	GO:0001227	DNA-binding transcription repressor activity, RNA polymerase II-specific	23/676	326/18496	0.00209797	0.544772	0.542527	23	2077
ERI2	GO:0000175	3'-5'-RNA exonuclease activity	2/676	36/18496	0.380903	0.844811	0.841329	2	112479
ERI2	GO:0016896	RNA exonuclease activity, producing 5'-phosphomonoesters	2/676	39/18496	0.41975	0.844811	0.841329	2	112479
ERI2	GO:0004532	RNA exonuclease activity	3/676	41/18496	0.18822	0.844811	0.841329	3	112479
ERI2	GO:0008408	3'-5' exonuclease activity	5/676	55/18496	0.0499343	0.787806	0.78456	5	112479
ERI2	GO:0016796	exonuclease activity, active with either ribo- or deoxyribonucleic acids and producing 5'-phosphomonoesters	5/676	60/18496	0.0677857	0.787806	0.78456	5	112479
ERI2	GO:0004540	RNA nuclease activity	4/676	124/18496	0.668692	0.878208	0.874588	4	112479
ERI2	GO:0004527	exonuclease activity	8/676	81/18496	0.00942202	0.787806	0.78456	8	112479
ERI2	GO:0004518	nuclease activity	12/676	208/18496	0.0803151	0.79556	0.792281	12	112479
ERI2	GO:0140098	catalytic activity, acting on RNA	16/676	395/18496	0.372649	0.844811	0.841329	16	112479
F3	GO:0004252	serine-type endopeptidase activity	3/676	174/18496	0.955749	0.977828	0.973798	3	2152
F3	GO:0004896	cytokine receptor activity	5/676	96/18496	0.274155	0.844811	0.841329	5	2152
F3	GO:0140375	immune receptor activity	5/676	147/18496	0.627292	0.869965	0.86638	5	2152
F3	GO:0008236	serine-type peptidase activity	4/676	192/18496	0.923989	0.959716	0.955761	4	2152
F3	GO:0017171	serine hydrolase activity	4/676	196/18496	0.93101	0.960606	0.956647	4	2152
F3	GO:0002020	protease binding	7/676	142/18496	0.263252	0.844811	0.841329	7	2152
F3	GO:0004175	endopeptidase activity	9/676	389/18496	0.949165	0.974176	0.970161	9	2152
F3	GO:0005543	phospholipid binding	16/676	484/18496	0.695419	0.882273	0.878637	16	2152
FAM83D	GO:0019894	kinesin binding	7/676	44/18496	0.000996087	0.517405	0.515273	7	81610
FAM83D	GO:0008017	microtubule binding	13/676	273/18496	0.20129	0.844811	0.841329	13	81610
FAM83D	GO:0015631	tubulin binding	19/676	379/18496	0.102942	0.844811	0.841329	19	81610
FBLL1	GO:0008649	rRNA methyltransferase activity	1/676	23/18496	0.575516	0.858863	0.855324	1	345630
FBLL1	GO:0140102	catalytic activity, acting on a rRNA	1/676	25/18496	0.606015	0.86147	0.85792	1	345630
FBLL1	GO:0008170	N-methyltransferase activity	5/676	101/18496	0.30979	0.844811	0.841329	5	345630
FBLL1	GO:0008173	RNA methyltransferase activity	3/676	65/18496	0.4259	0.844811	0.841329	3	345630
FBLL1	GO:0042054	histone methyltransferase activity	6/676	66/18496	0.0332284	0.787806	0.78456	6	345630
FBLL1	GO:0008276	protein methyltransferase activity	6/676	94/18496	0.129687	0.844811	0.841329	6	345630
FBLL1	GO:0008757	S-adenosylmethionine-dependent methyltransferase activity	10/676	187/18496	0.148132	0.844811	0.841329	10	345630
FBLL1	GO:0140993	histone modifying activity	10/676	202/18496	0.205914	0.844811	0.841329	10	345630
FBLL1	GO:0008168	methyltransferase activity	10/676	215/18496	0.262432	0.844811	0.841329	10	345630
FBLL1	GO:0016741	transferase activity, transferring one-carbon groups	11/676	226/18496	0.206113	0.844811	0.841329	11	345630
FBLL1	GO:0140098	catalytic activity, acting on RNA	16/676	395/18496	0.372649	0.844811	0.841329	16	345630
FBN2	GO:0030023	extracellular matrix constituent conferring elasticity	2/676	10/18496	0.04941	0.787806	0.78456	2	2201
FBN2	GO:0097493	structural molecule activity conferring elasticity	2/676	12/18496	0.0690808	0.787806	0.78456	2	2201
FBN2	GO:0005179	hormone activity	4/676	126/18496	0.680877	0.882273	0.878637	4	2201
FBN2	GO:0005201	extracellular matrix structural constituent	9/676	166/18496	0.154991	0.844811	0.841329	9	2201
FBXL6	GO:0004842	ubiquitin-protein transferase activity	14/676	448/18496	0.762706	0.898412	0.894709	14	26233
FBXL6	GO:0019787	ubiquitin-like protein transferase activity	15/676	477/18496	0.760519	0.898412	0.894709	15	26233
FBXL6	GO:0016755	aminoacyltransferase activity	16/676	494/18496	0.725306	0.896991	0.893294	16	26233
FBXO8	GO:0005085	guanyl-nucleotide exchange factor activity	12/676	225/18496	0.123323	0.844811	0.841329	12	26269
FBXO8	GO:0030695	GTPase regulator activity	24/676	486/18496	0.084254	0.800413	0.797115	24	26269
FBXO8	GO:0060589	nucleoside-triphosphatase regulator activity	24/676	486/18496	0.084254	0.800413	0.797115	24	26269
FOXD3	GO:0001227	DNA-binding transcription repressor activity, RNA polymerase II-specific	23/676	326/18496	0.00209797	0.544772	0.542527	23	27022
FOXD3	GO:0001217	DNA-binding transcription repressor activity	24/676	334/18496	0.00132838	0.517405	0.515273	24	27022
FOXP1	GO:0050681	nuclear androgen receptor binding	2/676	26/18496	0.245539	0.844811	0.841329	2	27086
FOXP1	GO:0001046	core promoter sequence-specific DNA binding	3/676	41/18496	0.18822	0.844811	0.841329	3	27086
FOXP1	GO:0043621	protein self-association	5/676	70/18496	0.112627	0.844811	0.841329	5	27086
FOXP1	GO:0016922	nuclear receptor binding	8/676	137/18496	0.129415	0.844811	0.841329	8	27086
FOXP1	GO:0001227	DNA-binding transcription repressor activity, RNA polymerase II-specific	23/676	326/18496	0.00209797	0.544772	0.542527	23	27086
FOXP1	GO:0001217	DNA-binding transcription repressor activity	24/676	334/18496	0.00132838	0.517405	0.515273	24	27086
FOXP1	GO:0061629	RNA polymerase II-specific DNA-binding transcription factor binding	18/676	344/18496	0.0817006	0.79556	0.792281	18	27086
FOXP1	GO:0140297	DNA-binding transcription factor binding	24/676	477/18496	0.0717867	0.787806	0.78456	24	27086
FUCA2	GO:0004553	hydrolase activity, hydrolyzing O-glycosyl compounds	5/676	93/18496	0.253208	0.844811	0.841329	5	2519
FUCA2	GO:0016798	hydrolase activity, acting on glycosyl bonds	6/676	131/18496	0.345995	0.844811	0.841329	6	2519
FUOM	GO:0016857	racemase and epimerase activity, acting on carbohydrates and derivatives	2/676	11/18496	0.0589594	0.787806	0.78456	2	282969
FUOM	GO:0016854	racemase and epimerase activity	3/676	17/18496	0.0225464	0.787806	0.78456	3	282969
FUOM	GO:0048029	monosaccharide binding	3/676	75/18496	0.520096	0.858863	0.855324	3	282969
FUOM	GO:0030246	carbohydrate binding	5/676	273/18496	0.973208	0.985863	0.9818	5	282969
FUOM	GO:0016853	isomerase activity	8/676	158/18496	0.221847	0.844811	0.841329	8	282969
FZD5	GO:0001540	amyloid-beta binding	7/676	85/18496	0.035833	0.787806	0.78456	7	7855
FZD5	GO:0042813	Wnt receptor activity	1/676	16/18496	0.448975	0.844811	0.841329	1	7855
FZD5	GO:0017147	Wnt-protein binding	1/676	32/18496	0.696531	0.882273	0.878637	1	7855
FZD5	GO:0042277	peptide binding	9/676	325/18496	0.844052	0.923192	0.919387	9	7855
FZD5	GO:0033218	amide binding	11/676	405/18496	0.878912	0.942327	0.938444	11	7855
FZD5	GO:0031625	ubiquitin protein ligase binding	10/676	308/18496	0.693015	0.882273	0.878637	10	7855
FZD5	GO:0044389	ubiquitin-like protein ligase binding	12/676	327/18496	0.535821	0.858863	0.855324	12	7855
GABPA	GO:0001228	DNA-binding transcription activator activity, RNA polymerase II-specific	23/676	471/18496	0.0979181	0.844811	0.841329	23	2551
GABPA	GO:0001216	DNA-binding transcription activator activity	23/676	475/18496	0.104682	0.844811	0.841329	23	2551
GABRA3	GO:0008503	benzodiazepine receptor activity	1/676	11/18496	0.336135	0.844811	0.841329	1	2556
GABRA3	GO:0022851	GABA-gated chloride ion channel activity	1/676	13/18496	0.383804	0.844811	0.841329	1	2556
GABRA3	GO:0005237	inhibitory extracellular ligand-gated monoatomic ion channel activity	1/676	14/18496	0.406341	0.844811	0.841329	1	2556
GABRA3	GO:0004890	GABA-A receptor activity	1/676	19/18496	0.507263	0.858863	0.855324	1	2556
GABRA3	GO:0099095	ligand-gated monoatomic anion channel activity	1/676	19/18496	0.507263	0.858863	0.855324	1	2556
GABRA3	GO:0016917	GABA receptor activity	1/676	22/18496	0.559393	0.858863	0.855324	1	2556
GABRA3	GO:0005254	chloride channel activity	1/676	82/18496	0.95311	0.976937	0.972911	1	2556
GABRA3	GO:0005253	monoatomic anion channel activity	1/676	95/18496	0.97117	0.98508	0.98102	1	2556
GABRA3	GO:0005230	extracellular ligand-gated monoatomic ion channel activity	4/676	74/18496	0.285516	0.844811	0.841329	4	2556
GABRA3	GO:0022824	transmitter-gated monoatomic ion channel activity	3/676	61/18496	0.386385	0.844811	0.841329	3	2556
GABRA3	GO:0022835	transmitter-gated channel activity	3/676	61/18496	0.386385	0.844811	0.841329	3	2556
GABRA3	GO:0030594	neurotransmitter receptor activity	3/676	99/18496	0.706521	0.887686	0.884027	3	2556
GABRA3	GO:0015103	inorganic anion transmembrane transporter activity	4/676	153/18496	0.814875	0.909438	0.90569	4	2556
GABRA3	GO:0015108	chloride transmembrane transporter activity	3/676	120/18496	0.819373	0.911845	0.908087	3	2556
GABRA3	GO:0008509	monoatomic anion transmembrane transporter activity	4/676	141/18496	0.762193	0.898412	0.894709	4	2556
GABRA3	GO:0015276	ligand-gated monoatomic ion channel activity	7/676	146/18496	0.28604	0.844811	0.841329	7	2556
GABRA3	GO:0022834	ligand-gated channel activity	7/676	147/18496	0.291811	0.844811	0.841329	7	2556
GABRA3	GO:0022839	monoatomic ion gated channel activity	12/676	325/18496	0.52718	0.858863	0.855324	12	2556
GABRA3	GO:0022836	gated channel activity	12/676	326/18496	0.531506	0.858863	0.855324	12	2556
GABRA3	GO:0005216	monoatomic ion channel activity	14/676	443/18496	0.748452	0.896991	0.893294	14	2556
GALC	GO:0004553	hydrolase activity, hydrolyzing O-glycosyl compounds	5/676	93/18496	0.253208	0.844811	0.841329	5	2581
GALC	GO:0016798	hydrolase activity, acting on glycosyl bonds	6/676	131/18496	0.345995	0.844811	0.841329	6	2581
GALNT7	GO:0008376	acetylgalactosaminyltransferase activity	3/676	34/18496	0.126522	0.844811	0.841329	3	51809
GALNT7	GO:0004653	polypeptide N-acetylgalactosaminyltransferase activity	1/676	19/18496	0.507263	0.858863	0.855324	1	51809
GALNT7	GO:0030246	carbohydrate binding	5/676	273/18496	0.973208	0.985863	0.9818	5	51809
GALNT7	GO:0008194	UDP-glycosyltransferase activity	4/676	145/18496	0.780931	0.898412	0.894709	4	51809
GALNT7	GO:0016758	hexosyltransferase activity	7/676	196/18496	0.5784	0.86147	0.85792	7	51809
GALNT7	GO:0016757	glycosyltransferase activity	9/676	268/18496	0.649083	0.87519	0.871583	9	51809
GANC	GO:0015926	glucosidase activity	1/676	14/18496	0.406341	0.844811	0.841329	1	2595
GANC	GO:0004553	hydrolase activity, hydrolyzing O-glycosyl compounds	5/676	93/18496	0.253208	0.844811	0.841329	5	2595
GANC	GO:0016798	hydrolase activity, acting on glycosyl bonds	6/676	131/18496	0.345995	0.844811	0.841329	6	2595
GANC	GO:0030246	carbohydrate binding	5/676	273/18496	0.973208	0.985863	0.9818	5	2595
GATA6	GO:0001223	transcription coactivator binding	3/676	44/18496	0.216667	0.844811	0.841329	3	2627
GATA6	GO:0001221	transcription coregulator binding	5/676	112/18496	0.389763	0.844811	0.841329	5	2627
GATA6	GO:0061629	RNA polymerase II-specific DNA-binding transcription factor binding	18/676	344/18496	0.0817006	0.79556	0.792281	18	2627
GATA6	GO:0140297	DNA-binding transcription factor binding	24/676	477/18496	0.0717867	0.787806	0.78456	24	2627
GBX2	GO:0000979	RNA polymerase II core promoter sequence-specific DNA binding	1/676	19/18496	0.507263	0.858863	0.855324	1	2637
GBX2	GO:0061629	RNA polymerase II-specific DNA-binding transcription factor binding	18/676	344/18496	0.0817006	0.79556	0.792281	18	2637
GBX2	GO:0001046	core promoter sequence-specific DNA binding	3/676	41/18496	0.18822	0.844811	0.841329	3	2637
GBX2	GO:0140297	DNA-binding transcription factor binding	24/676	477/18496	0.0717867	0.787806	0.78456	24	2637
GBX2	GO:0001228	DNA-binding transcription activator activity, RNA polymerase II-specific	23/676	471/18496	0.0979181	0.844811	0.841329	23	2637
GBX2	GO:0001216	DNA-binding transcription activator activity	23/676	475/18496	0.104682	0.844811	0.841329	23	2637
GDF6	GO:0005125	cytokine activity	3/676	237/18496	0.992866	0.999376	0.995258	3	392255
GDF6	GO:0008083	growth factor activity	6/676	162/18496	0.544963	0.858863	0.855324	6	392255
GET1	GO:0043495	protein-membrane adaptor activity	4/676	37/18496	0.0450422	0.787806	0.78456	4	7485
GET1	GO:0030674	protein-macromolecule adaptor activity	24/676	421/18496	0.0215937	0.787806	0.78456	24	7485
GET4	GO:0051087	protein-folding chaperone binding	7/676	133/18496	0.214119	0.844811	0.841329	7	51608
GFER	GO:0016670	oxidoreductase activity, acting on a sulfur group of donors, oxygen as acceptor	1/676	11/18496	0.336135	0.844811	0.841329	1	2671
GFER	GO:0015035	protein-disulfide reductase activity	2/676	27/18496	0.25924	0.844811	0.841329	2	2671
GFER	GO:0015036	disulfide oxidoreductase activity	2/676	34/18496	0.354399	0.844811	0.841329	2	2671
GFER	GO:0016667	oxidoreductase activity, acting on a sulfur group of donors	3/676	54/18496	0.315991	0.844811	0.841329	3	2671
GFER	GO:0050660	flavin adenine dinucleotide binding	4/676	88/18496	0.402075	0.844811	0.841329	4	2671
GFER	GO:0008083	growth factor activity	6/676	162/18496	0.544963	0.858863	0.855324	6	2671
GGH	GO:0008238	exopeptidase activity	5/676	102/18496	0.316999	0.844811	0.841329	5	8836
GGH	GO:0008242	omega peptidase activity	2/676	17/18496	0.126471	0.844811	0.841329	2	8836
GGH	GO:0008234	cysteine-type peptidase activity	9/676	185/18496	0.236634	0.844811	0.841329	9	8836
GGT7	GO:0008242	omega peptidase activity	2/676	17/18496	0.126471	0.844811	0.841329	2	2686
GGT7	GO:0070003	threonine-type peptidase activity	1/676	20/18496	0.52529	0.858863	0.855324	1	2686
GGT7	GO:0016755	aminoacyltransferase activity	16/676	494/18496	0.725306	0.896991	0.893294	16	2686
GIPC1	GO:0017022	myosin binding	5/676	74/18496	0.133737	0.844811	0.841329	5	10755
GIPC1	GO:0045296	cadherin binding	13/676	334/18496	0.448326	0.844811	0.841329	13	10755
GIPC1	GO:0003779	actin binding	19/676	438/18496	0.253162	0.844811	0.841329	19	10755
GJC2	GO:0005243	gap junction channel activity	1/676	21/18496	0.542659	0.858863	0.855324	1	57165
GJC2	GO:0022829	wide pore channel activity	2/676	34/18496	0.354399	0.844811	0.841329	2	57165
GLI1	GO:0008017	microtubule binding	13/676	273/18496	0.20129	0.844811	0.841329	13	2735
GLI1	GO:0015631	tubulin binding	19/676	379/18496	0.102942	0.844811	0.841329	19	2735
GLI1	GO:0001228	DNA-binding transcription activator activity, RNA polymerase II-specific	23/676	471/18496	0.0979181	0.844811	0.841329	23	2735
GLI1	GO:0001216	DNA-binding transcription activator activity	23/676	475/18496	0.104682	0.844811	0.841329	23	2735
GLIS2	GO:0001228	DNA-binding transcription activator activity, RNA polymerase II-specific	23/676	471/18496	0.0979181	0.844811	0.841329	23	84662
GLIS2	GO:0001216	DNA-binding transcription activator activity	23/676	475/18496	0.104682	0.844811	0.841329	23	84662
GLYATL1	GO:0016410	N-acyltransferase activity	6/676	94/18496	0.129687	0.844811	0.841329	6	92292
GLYATL1	GO:0016747	acyltransferase activity, transferring groups other than amino-acyl groups	11/676	225/18496	0.202223	0.844811	0.841329	11	92292
GMIP	GO:0005096	GTPase activator activity	11/676	272/18496	0.409356	0.844811	0.841329	11	51291
GMIP	GO:0030695	GTPase regulator activity	24/676	486/18496	0.084254	0.800413	0.797115	24	51291
GMIP	GO:0060589	nucleoside-triphosphatase regulator activity	24/676	486/18496	0.084254	0.800413	0.797115	24	51291
GNA11	GO:0031683	G-protein beta/gamma-subunit complex binding	1/676	22/18496	0.559393	0.858863	0.855324	1	2767
GNA11	GO:0003925	G protein activity	1/676	45/18496	0.813164	0.909438	0.90569	1	2767
GNA11	GO:0001664	G protein-coupled receptor binding	7/676	291/18496	0.910974	0.955113	0.951177	7	2767
GNA11	GO:0019001	guanyl nucleotide binding	19/676	403/18496	0.1554	0.844811	0.841329	19	2767
GNA11	GO:0032561	guanyl ribonucleotide binding	19/676	403/18496	0.1554	0.844811	0.841329	19	2767
GNA11	GO:0005525	GTP binding	17/676	382/18496	0.235565	0.844811	0.841329	17	2767
GNA11	GO:0003924	GTPase activity	14/676	333/18496	0.334058	0.844811	0.841329	14	2767
GNPTG	GO:0016780	phosphotransferase activity, for other substituted phosphate groups	2/676	22/18496	0.191242	0.844811	0.841329	2	84572
GPSM1	GO:0005092	GDP-dissociation inhibitor activity	1/676	16/18496	0.448975	0.844811	0.841329	1	26086
GPSM1	GO:0001965	G-protein alpha-subunit binding	1/676	29/18496	0.660606	0.87519	0.871583	1	26086
GPSM1	GO:0030695	GTPase regulator activity	24/676	486/18496	0.084254	0.800413	0.797115	24	26086
GPSM1	GO:0060589	nucleoside-triphosphatase regulator activity	24/676	486/18496	0.084254	0.800413	0.797115	24	26086
GPX3	GO:0004601	peroxidase activity	3/676	55/18496	0.326084	0.844811	0.841329	3	2878
GPX3	GO:0016684	oxidoreductase activity, acting on peroxide as acceptor	3/676	57/18496	0.34626	0.844811	0.841329	3	2878
GPX3	GO:0016209	antioxidant activity	4/676	83/18496	0.360391	0.844811	0.841329	4	2878
GPX3	GO:0004602	glutathione peroxidase activity	1/676	22/18496	0.559393	0.858863	0.855324	1	2878
GRID1	GO:0004970	ionotropic glutamate receptor activity	2/676	19/18496	0.151757	0.844811	0.841329	2	2894
GRID1	GO:0008066	glutamate receptor activity	2/676	27/18496	0.25924	0.844811	0.841329	2	2894
GRID1	GO:0005230	extracellular ligand-gated monoatomic ion channel activity	4/676	74/18496	0.285516	0.844811	0.841329	4	2894
GRID1	GO:0022824	transmitter-gated monoatomic ion channel activity	3/676	61/18496	0.386385	0.844811	0.841329	3	2894
GRID1	GO:0022835	transmitter-gated channel activity	3/676	61/18496	0.386385	0.844811	0.841329	3	2894
GRID1	GO:1904315	transmitter-gated monoatomic ion channel activity involved in regulation of postsynaptic membrane potential	2/676	55/18496	0.6022	0.86147	0.85792	2	2894
GRID1	GO:0099529	neurotransmitter receptor activity involved in regulation of postsynaptic membrane potential	2/676	57/18496	0.621718	0.867954	0.864377	2	2894
GRID1	GO:0030594	neurotransmitter receptor activity	3/676	99/18496	0.706521	0.887686	0.884027	3	2894
GRID1	GO:0098960	postsynaptic neurotransmitter receptor activity	2/676	72/18496	0.744965	0.896991	0.893294	2	2894
GRID1	GO:0015276	ligand-gated monoatomic ion channel activity	7/676	146/18496	0.28604	0.844811	0.841329	7	2894
GRID1	GO:0022834	ligand-gated channel activity	7/676	147/18496	0.291811	0.844811	0.841329	7	2894
GRID1	GO:0022839	monoatomic ion gated channel activity	12/676	325/18496	0.52718	0.858863	0.855324	12	2894
GRID1	GO:0022836	gated channel activity	12/676	326/18496	0.531506	0.858863	0.855324	12	2894
GRID1	GO:0005216	monoatomic ion channel activity	14/676	443/18496	0.748452	0.896991	0.893294	14	2894
GRIN2C	GO:0099604	ligand-gated calcium channel activity	2/676	27/18496	0.25924	0.844811	0.841329	2	2905
GRIN2C	GO:0004970	ionotropic glutamate receptor activity	2/676	19/18496	0.151757	0.844811	0.841329	2	2905
GRIN2C	GO:0008066	glutamate receptor activity	2/676	27/18496	0.25924	0.844811	0.841329	2	2905
GRIN2C	GO:1904315	transmitter-gated monoatomic ion channel activity involved in regulation of postsynaptic membrane potential	2/676	55/18496	0.6022	0.86147	0.85792	2	2905
GRIN2C	GO:0099529	neurotransmitter receptor activity involved in regulation of postsynaptic membrane potential	2/676	57/18496	0.621718	0.867954	0.864377	2	2905
GRIN2C	GO:0098960	postsynaptic neurotransmitter receptor activity	2/676	72/18496	0.744965	0.896991	0.893294	2	2905
GRIN2C	GO:0022824	transmitter-gated monoatomic ion channel activity	3/676	61/18496	0.386385	0.844811	0.841329	3	2905
GRIN2C	GO:0022835	transmitter-gated channel activity	3/676	61/18496	0.386385	0.844811	0.841329	3	2905
GRIN2C	GO:0005262	calcium channel activity	4/676	128/18496	0.692746	0.882273	0.878637	4	2905
GRIN2C	GO:0030594	neurotransmitter receptor activity	3/676	99/18496	0.706521	0.887686	0.884027	3	2905
GRIN2C	GO:0005230	extracellular ligand-gated monoatomic ion channel activity	4/676	74/18496	0.285516	0.844811	0.841329	4	2905
GRIN2C	GO:0099094	ligand-gated monoatomic cation channel activity	5/676	110/18496	0.375177	0.844811	0.841329	5	2905
GRIN2C	GO:0015085	calcium ion transmembrane transporter activity	6/676	146/18496	0.444082	0.844811	0.841329	6	2905
GRIN2C	GO:0015276	ligand-gated monoatomic ion channel activity	7/676	146/18496	0.28604	0.844811	0.841329	7	2905
GRIN2C	GO:0022834	ligand-gated channel activity	7/676	147/18496	0.291811	0.844811	0.841329	7	2905
GRIN2C	GO:0005244	voltage-gated monoatomic ion channel activity	8/676	200/18496	0.448396	0.844811	0.841329	8	2905
GRIN2C	GO:0022832	voltage-gated channel activity	8/676	200/18496	0.448396	0.844811	0.841329	8	2905
GRIN2C	GO:0005261	monoatomic cation channel activity	12/676	333/18496	0.561418	0.858863	0.855324	12	2905
GRIN2C	GO:0022839	monoatomic ion gated channel activity	12/676	325/18496	0.52718	0.858863	0.855324	12	2905
GRIN2C	GO:0022836	gated channel activity	12/676	326/18496	0.531506	0.858863	0.855324	12	2905
GRIN2C	GO:0005216	monoatomic ion channel activity	14/676	443/18496	0.748452	0.896991	0.893294	14	2905
GRIN2C	GO:0046873	metal ion transmembrane transporter activity	17/676	441/18496	0.446033	0.844811	0.841329	17	2905
GRK1	GO:0004674	protein serine/threonine kinase activity	24/676	427/18496	0.0250218	0.787806	0.78456	24	6011
GSTM3	GO:0043295	glutathione binding	1/676	10/18496	0.310937	0.844811	0.841329	1	2947
GSTM3	GO:0004364	glutathione transferase activity	1/676	27/18496	0.634326	0.869965	0.86638	1	2947
GSTM3	GO:0016765	transferase activity, transferring alkyl or aryl (other than methyl) groups	2/676	60/18496	0.649595	0.87519	0.871583	2	2947
GTF2F1	GO:0001091	RNA polymerase II general transcription initiation factor binding	2/676	25/18496	0.231867	0.844811	0.841329	2	2962
GTF2F1	GO:0019211	phosphatase activator activity	2/676	19/18496	0.151757	0.844811	0.841329	2	2962
GTF2F1	GO:0016251	RNA polymerase II general transcription initiation factor activity	2/676	40/18496	0.432423	0.844811	0.841329	2	2962
GTF2F1	GO:1990841	promoter-specific chromatin binding	3/676	66/18496	0.435646	0.844811	0.841329	3	2962
GTF2F1	GO:0140296	general transcription initiation factor binding	4/676	54/18496	0.134417	0.844811	0.841329	4	2962
GTF2F1	GO:0001098	basal transcription machinery binding	4/676	60/18496	0.175983	0.844811	0.841329	4	2962
GTF2F1	GO:0001099	basal RNA polymerase II transcription machinery binding	4/676	60/18496	0.175983	0.844811	0.841329	4	2962
GTF2F1	GO:0140223	general transcription initiation factor activity	3/676	55/18496	0.326084	0.844811	0.841329	3	2962
GTF2F1	GO:0019903	protein phosphatase binding	5/676	142/18496	0.596671	0.86147	0.85792	5	2962
GTF2F1	GO:0019902	phosphatase binding	9/676	189/18496	0.25554	0.844811	0.841329	9	2962
GTF2F1	GO:0019208	phosphatase regulator activity	10/676	104/18496	0.00474251	0.749617	0.746528	10	2962
H2AC8	GO:0030527	structural constituent of chromatin	4/676	97/18496	0.475553	0.858863	0.855324	4	3012
H2AC8	GO:0046982	protein heterodimerization activity	11/676	344/18496	0.716621	0.893916	0.890232	11	3012
H2BC11	GO:0001530	lipopolysaccharide binding	2/676	39/18496	0.41975	0.844811	0.841329	2	8970
H2BC11	GO:0030527	structural constituent of chromatin	4/676	97/18496	0.475553	0.858863	0.855324	4	8970
H2BC11	GO:0046982	protein heterodimerization activity	11/676	344/18496	0.716621	0.893916	0.890232	11	8970
H3C12	GO:0030527	structural constituent of chromatin	4/676	97/18496	0.475553	0.858863	0.855324	4	8356
H3C12	GO:0046982	protein heterodimerization activity	11/676	344/18496	0.716621	0.893916	0.890232	11	8356
H3C12	GO:0045296	cadherin binding	13/676	334/18496	0.448326	0.844811	0.841329	13	8356
H3Y1	GO:0030527	structural constituent of chromatin	4/676	97/18496	0.475553	0.858863	0.855324	4	391769
H3Y1	GO:0031490	chromatin DNA binding	8/676	120/18496	0.0730762	0.790644	0.787386	8	391769
H3Y1	GO:0031492	nucleosomal DNA binding	2/676	41/18496	0.444946	0.844811	0.841329	2	391769
H3Y1	GO:0031491	nucleosome binding	3/676	71/18496	0.483357	0.858863	0.855324	3	391769
H3Y1	GO:0046982	protein heterodimerization activity	11/676	344/18496	0.716621	0.893916	0.890232	11	391769
HAGHL	GO:0016790	thiolester hydrolase activity	3/676	40/18496	0.178964	0.844811	0.841329	3	84264
HAUS8	GO:0008017	microtubule binding	13/676	273/18496	0.20129	0.844811	0.841329	13	93323
HAUS8	GO:0015631	tubulin binding	19/676	379/18496	0.102942	0.844811	0.841329	19	93323
HCN3	GO:0005248	voltage-gated sodium channel activity	1/676	22/18496	0.559393	0.858863	0.855324	1	57657
HCN3	GO:0030552	cAMP binding	1/676	23/18496	0.575516	0.858863	0.855324	1	57657
HCN3	GO:0005272	sodium channel activity	1/676	43/18496	0.798683	0.903011	0.899289	1	57657
HCN3	GO:0030551	cyclic nucleotide binding	3/676	37/18496	0.152017	0.844811	0.841329	3	57657
HCN3	GO:0015081	sodium ion transmembrane transporter activity	4/676	157/18496	0.830163	0.918603	0.914817	4	57657
HCN3	GO:0005249	voltage-gated potassium channel activity	6/676	99/18496	0.154272	0.844811	0.841329	6	57657
HCN3	GO:0005267	potassium channel activity	6/676	122/18496	0.287985	0.844811	0.841329	6	57657
HCN3	GO:0022843	voltage-gated monoatomic cation channel activity	7/676	153/18496	0.326929	0.844811	0.841329	7	57657
HCN3	GO:0015079	potassium ion transmembrane transporter activity	7/676	157/18496	0.350699	0.844811	0.841329	7	57657
HCN3	GO:0005244	voltage-gated monoatomic ion channel activity	8/676	200/18496	0.448396	0.844811	0.841329	8	57657
HCN3	GO:0022832	voltage-gated channel activity	8/676	200/18496	0.448396	0.844811	0.841329	8	57657
HCN3	GO:0005261	monoatomic cation channel activity	12/676	333/18496	0.561418	0.858863	0.855324	12	57657
HCN3	GO:0022839	monoatomic ion gated channel activity	12/676	325/18496	0.52718	0.858863	0.855324	12	57657
HCN3	GO:0022836	gated channel activity	12/676	326/18496	0.531506	0.858863	0.855324	12	57657
HCN3	GO:0005216	monoatomic ion channel activity	14/676	443/18496	0.748452	0.896991	0.893294	14	57657
HCN3	GO:0046873	metal ion transmembrane transporter activity	17/676	441/18496	0.446033	0.844811	0.841329	17	57657
HECTD3	GO:0019905	syntaxin binding	4/676	67/18496	0.229078	0.844811	0.841329	4	79654
HECTD3	GO:0000149	SNARE binding	6/676	107/18496	0.197426	0.844811	0.841329	6	79654
HECTD3	GO:0004842	ubiquitin-protein transferase activity	14/676	448/18496	0.762706	0.898412	0.894709	14	79654
HECTD3	GO:0019787	ubiquitin-like protein transferase activity	15/676	477/18496	0.760519	0.898412	0.894709	15	79654
HECTD3	GO:0016755	aminoacyltransferase activity	16/676	494/18496	0.725306	0.896991	0.893294	16	79654
HES5	GO:0001227	DNA-binding transcription repressor activity, RNA polymerase II-specific	23/676	326/18496	0.00209797	0.544772	0.542527	23	388585
HES5	GO:0001217	DNA-binding transcription repressor activity	24/676	334/18496	0.00132838	0.517405	0.515273	24	388585
HES6	GO:0001227	DNA-binding transcription repressor activity, RNA polymerase II-specific	23/676	326/18496	0.00209797	0.544772	0.542527	23	55502
HES6	GO:0061629	RNA polymerase II-specific DNA-binding transcription factor binding	18/676	344/18496	0.0817006	0.79556	0.792281	18	55502
HES6	GO:0001217	DNA-binding transcription repressor activity	24/676	334/18496	0.00132838	0.517405	0.515273	24	55502
HES6	GO:0140297	DNA-binding transcription factor binding	24/676	477/18496	0.0717867	0.787806	0.78456	24	55502
HEXIM1	GO:0004861	cyclin-dependent protein serine/threonine kinase inhibitor activity	1/676	12/18496	0.360413	0.844811	0.841329	1	10614
HEXIM1	GO:0030291	protein serine/threonine kinase inhibitor activity	1/676	37/18496	0.748168	0.896991	0.893294	1	10614
HEXIM1	GO:0016538	cyclin-dependent protein serine/threonine kinase regulator activity	1/676	50/18496	0.844975	0.923192	0.919387	1	10614
HEXIM1	GO:0004860	protein kinase inhibitor activity	2/676	72/18496	0.744965	0.896991	0.893294	2	10614
HEXIM1	GO:0019210	kinase inhibitor activity	2/676	76/18496	0.771409	0.898412	0.894709	2	10614
HEXIM1	GO:0017069	snRNA binding	4/676	54/18496	0.134417	0.844811	0.841329	4	10614
HEXIM1	GO:0019887	protein kinase regulator activity	8/676	226/18496	0.586897	0.86147	0.85792	8	10614
HEXIM1	GO:0019207	kinase regulator activity	8/676	256/18496	0.72265	0.896409	0.892714	8	10614
HEXIM1	GO:0004857	enzyme inhibitor activity	13/676	386/18496	0.658026	0.87519	0.871583	13	10614
HGS	GO:0044389	ubiquitin-like protein ligase binding	12/676	327/18496	0.535821	0.858863	0.855324	12	9146
HGS	GO:0032182	ubiquitin-like protein binding	4/676	119/18496	0.636855	0.871898	0.868305	4	9146
HGS	GO:0043130	ubiquitin binding	3/676	99/18496	0.706521	0.887686	0.884027	3	9146
HGS	GO:0035091	phosphatidylinositol binding	11/676	276/18496	0.428127	0.844811	0.841329	11	9146
HGS	GO:0005543	phospholipid binding	16/676	484/18496	0.695419	0.882273	0.878637	16	9146
HIC1	GO:0042826	histone deacetylase binding	7/676	127/18496	0.183438	0.844811	0.841329	7	3090
HIC1	GO:0001227	DNA-binding transcription repressor activity, RNA polymerase II-specific	23/676	326/18496	0.00209797	0.544772	0.542527	23	3090
HIC1	GO:0001217	DNA-binding transcription repressor activity	24/676	334/18496	0.00132838	0.517405	0.515273	24	3090
HIP1R	GO:0051015	actin filament binding	15/676	208/18496	0.00964996	0.787806	0.78456	15	9026
HIP1R	GO:0005547	phosphatidylinositol-3,4,5-trisphosphate binding	5/676	39/18496	0.0132393	0.787806	0.78456	5	9026
HIP1R	GO:0030674	protein-macromolecule adaptor activity	24/676	421/18496	0.0215937	0.787806	0.78456	24	9026
HIP1R	GO:0017124	SH3 domain binding	9/676	122/18496	0.0349577	0.787806	0.78456	9	9026
HIP1R	GO:0043325	phosphatidylinositol-3,4-bisphosphate binding	3/676	29/18496	0.0880335	0.826242	0.822836	3	9026
HIP1R	GO:0005546	phosphatidylinositol-4,5-bisphosphate binding	5/676	83/18496	0.186909	0.844811	0.841329	5	9026
HIP1R	GO:0003779	actin binding	19/676	438/18496	0.253162	0.844811	0.841329	19	9026
HIP1R	GO:0080025	phosphatidylinositol-3,5-bisphosphate binding	2/676	28/18496	0.272949	0.844811	0.841329	2	9026
HIP1R	GO:1901981	phosphatidylinositol phosphate binding	8/676	179/18496	0.331778	0.844811	0.841329	8	9026
HIP1R	GO:1902936	phosphatidylinositol bisphosphate binding	5/676	108/18496	0.360586	0.844811	0.841329	5	9026
HIP1R	GO:0035091	phosphatidylinositol binding	11/676	276/18496	0.428127	0.844811	0.841329	11	9026
HIP1R	GO:0035615	clathrin adaptor activity	1/676	18/18496	0.488552	0.858863	0.855324	1	9026
HIP1R	GO:0140312	cargo adaptor activity	1/676	19/18496	0.507263	0.858863	0.855324	1	9026
HIP1R	GO:0005543	phospholipid binding	16/676	484/18496	0.695419	0.882273	0.878637	16	9026
HIP1R	GO:0046982	protein heterodimerization activity	11/676	344/18496	0.716621	0.893916	0.890232	11	9026
HIP1R	GO:0030276	clathrin binding	2/676	70/18496	0.730785	0.896991	0.893294	2	9026
HKDC1	GO:0005536	glucose binding	1/676	11/18496	0.336135	0.844811	0.841329	1	80201
HKDC1	GO:0048029	monosaccharide binding	3/676	75/18496	0.520096	0.858863	0.855324	3	80201
HKDC1	GO:0019200	carbohydrate kinase activity	2/676	21/18496	0.177916	0.844811	0.841329	2	80201
HKDC1	GO:0030246	carbohydrate binding	5/676	273/18496	0.973208	0.985863	0.9818	5	80201
HMGN4	GO:0031490	chromatin DNA binding	8/676	120/18496	0.0730762	0.790644	0.787386	8	10473
HMGN4	GO:0031492	nucleosomal DNA binding	2/676	41/18496	0.444946	0.844811	0.841329	2	10473
HMGN4	GO:0031491	nucleosome binding	3/676	71/18496	0.483357	0.858863	0.855324	3	10473
HNF4G	GO:0004879	nuclear receptor activity	3/676	52/18496	0.295829	0.844811	0.841329	3	3174
HNF4G	GO:0098531	ligand-activated transcription factor activity	3/676	52/18496	0.295829	0.844811	0.841329	3	3174
HNF4G	GO:0001228	DNA-binding transcription activator activity, RNA polymerase II-specific	23/676	471/18496	0.0979181	0.844811	0.841329	23	3174
HNF4G	GO:0001216	DNA-binding transcription activator activity	23/676	475/18496	0.104682	0.844811	0.841329	23	3174
HOOK2	GO:0051959	dynein light intermediate chain binding	2/676	28/18496	0.272949	0.844811	0.841329	2	29911
HOOK2	GO:0008017	microtubule binding	13/676	273/18496	0.20129	0.844811	0.841329	13	29911
HOOK2	GO:0015631	tubulin binding	19/676	379/18496	0.102942	0.844811	0.841329	19	29911
HOXD4	GO:0001228	DNA-binding transcription activator activity, RNA polymerase II-specific	23/676	471/18496	0.0979181	0.844811	0.841329	23	3233
HOXD4	GO:0001216	DNA-binding transcription activator activity	23/676	475/18496	0.104682	0.844811	0.841329	23	3233
HSPA1A	GO:0140776	protein-containing complex destabilizing activity	1/676	15/18496	0.428054	0.844811	0.841329	1	3303
HSPA1A	GO:0140416	transcription regulator inhibitor activity	1/676	24/18496	0.591049	0.86147	0.85792	1	3303
HSPA1A	GO:0097718	disordered domain specific binding	1/676	32/18496	0.696531	0.882273	0.878637	1	3303
HSPA1A	GO:0140662	ATP-dependent protein folding chaperone	1/676	40/18496	0.774836	0.898412	0.894709	1	3303
HSPA1A	GO:0044183	protein folding chaperone	1/676	66/18496	0.914718	0.955181	0.951245	1	3303
HSPA1A	GO:0051787	misfolded protein binding	2/676	20/18496	0.164744	0.844811	0.841329	2	3303
HSPA1A	GO:0001618	virus receptor activity	3/676	79/18496	0.555371	0.858863	0.855324	3	3303
HSPA1A	GO:0140272	exogenous protein binding	3/676	80/18496	0.563945	0.858863	0.855324	3	3303
HSPA1A	GO:0042826	histone deacetylase binding	7/676	127/18496	0.183438	0.844811	0.841329	7	3303
HSPA1A	GO:0031072	heat shock protein binding	7/676	128/18496	0.188419	0.844811	0.841329	7	3303
HSPA1A	GO:0051082	unfolded protein binding	5/676	122/18496	0.461974	0.851873	0.848362	5	3303
HSPA1A	GO:0003714	transcription corepressor activity	8/676	194/18496	0.415031	0.844811	0.841329	8	3303
HSPA1A	GO:0001664	G protein-coupled receptor binding	7/676	291/18496	0.910974	0.955113	0.951177	7	3303
HSPA1A	GO:0031625	ubiquitin protein ligase binding	10/676	308/18496	0.693015	0.882273	0.878637	10	3303
HSPA1A	GO:0045296	cadherin binding	13/676	334/18496	0.448326	0.844811	0.841329	13	3303
HSPA1A	GO:0044389	ubiquitin-like protein ligase binding	12/676	327/18496	0.535821	0.858863	0.855324	12	3303
HSPA1A	GO:0016887	ATP hydrolysis activity	15/676	412/18496	0.543485	0.858863	0.855324	15	3303
ICAM5	GO:0005178	integrin binding	5/676	154/18496	0.667723	0.878208	0.874588	5	7087
IFI27	GO:0005521	lamin binding	1/676	15/18496	0.428054	0.844811	0.841329	1	3429
IFI27	GO:0061629	RNA polymerase II-specific DNA-binding transcription factor binding	18/676	344/18496	0.0817006	0.79556	0.792281	18	3429
IFI27	GO:0140297	DNA-binding transcription factor binding	24/676	477/18496	0.0717867	0.787806	0.78456	24	3429
IL13RA1	GO:0019955	cytokine binding	4/676	145/18496	0.780931	0.898412	0.894709	4	3597
IL13RA1	GO:0004896	cytokine receptor activity	5/676	96/18496	0.274155	0.844811	0.841329	5	3597
IL13RA1	GO:0140375	immune receptor activity	5/676	147/18496	0.627292	0.869965	0.86638	5	3597
IL4I1	GO:0016641	oxidoreductase activity, acting on the CH-NH2 group of donors, oxygen as acceptor	2/676	16/18496	0.114244	0.844811	0.841329	2	259307
IL4I1	GO:0016638	oxidoreductase activity, acting on the CH-NH2 group of donors	2/676	20/18496	0.164744	0.844811	0.841329	2	259307
IL4I1	GO:0016645	oxidoreductase activity, acting on the CH-NH group of donors	2/676	28/18496	0.272949	0.844811	0.841329	2	259307
IL7R	GO:0004896	cytokine receptor activity	5/676	96/18496	0.274155	0.844811	0.841329	5	3575
IL7R	GO:0140375	immune receptor activity	5/676	147/18496	0.627292	0.869965	0.86638	5	3575
IL7R	GO:0003823	antigen binding	1/676	178/18496	0.998719	0.999901	0.99578	1	3575
ING3	GO:0035064	methylated histone binding	7/676	80/18496	0.0268886	0.787806	0.78456	7	54556
ING3	GO:0140034	methylation-dependent protein binding	7/676	82/18496	0.0302604	0.787806	0.78456	7	54556
ING3	GO:0043995	histone H4K5 acetyltransferase activity	1/676	11/18496	0.336135	0.844811	0.841329	1	54556
ING3	GO:0043996	histone H4K8 acetyltransferase activity	1/676	11/18496	0.336135	0.844811	0.841329	1	54556
ING3	GO:0043997	histone H4K12 acetyltransferase activity	1/676	12/18496	0.360413	0.844811	0.841329	1	54556
ING3	GO:0010485	histone H4 acetyltransferase activity	1/676	22/18496	0.559393	0.858863	0.855324	1	54556
ING3	GO:0034212	peptide N-acetyltransferase activity	2/676	52/18496	0.571515	0.858863	0.855324	2	54556
ING3	GO:0004402	histone acetyltransferase activity	1/676	43/18496	0.798683	0.903011	0.899289	1	54556
ING3	GO:0061733	peptide-lysine-N-acetyltransferase activity	1/676	47/18496	0.826604	0.915966	0.912191	1	54556
ING3	GO:0016410	N-acyltransferase activity	6/676	94/18496	0.129687	0.844811	0.841329	6	54556
ING3	GO:0140030	modification-dependent protein binding	10/676	184/18496	0.137696	0.844811	0.841329	10	54556
ING3	GO:0016747	acyltransferase activity, transferring groups other than amino-acyl groups	11/676	225/18496	0.202223	0.844811	0.841329	11	54556
ING3	GO:0140993	histone modifying activity	10/676	202/18496	0.205914	0.844811	0.841329	10	54556
ING3	GO:0008080	N-acetyltransferase activity	4/676	68/18496	0.236975	0.844811	0.841329	4	54556
ING3	GO:0016407	acetyltransferase activity	5/676	95/18496	0.267131	0.844811	0.841329	5	54556
ING3	GO:0042393	histone binding	16/676	252/18496	0.0232368	0.787806	0.78456	16	54556
INHBB	GO:0005179	hormone activity	4/676	126/18496	0.680877	0.882273	0.878637	4	3625
INHBB	GO:0005125	cytokine activity	3/676	237/18496	0.992866	0.999376	0.995258	3	3625
INHBB	GO:0008083	growth factor activity	6/676	162/18496	0.544963	0.858863	0.855324	6	3625
IQGAP2	GO:0005095	GTPase inhibitor activity	1/676	12/18496	0.360413	0.844811	0.841329	1	10788
IQGAP2	GO:0071933	Arp2/3 complex binding	1/676	14/18496	0.406341	0.844811	0.841329	1	10788
IQGAP2	GO:0005547	phosphatidylinositol-3,4,5-trisphosphate binding	5/676	39/18496	0.0132393	0.787806	0.78456	5	10788
IQGAP2	GO:1901981	phosphatidylinositol phosphate binding	8/676	179/18496	0.331778	0.844811	0.841329	8	10788
IQGAP2	GO:0005516	calmodulin binding	12/676	204/18496	0.0718026	0.787806	0.78456	12	10788
IQGAP2	GO:0005096	GTPase activator activity	11/676	272/18496	0.409356	0.844811	0.841329	11	10788
IQGAP2	GO:0035091	phosphatidylinositol binding	11/676	276/18496	0.428127	0.844811	0.841329	11	10788
IQGAP2	GO:0004857	enzyme inhibitor activity	13/676	386/18496	0.658026	0.87519	0.871583	13	10788
IQGAP2	GO:0031267	small GTPase binding	12/676	281/18496	0.332014	0.844811	0.841329	12	10788
IQGAP2	GO:0051020	GTPase binding	13/676	313/18496	0.358444	0.844811	0.841329	13	10788
IQGAP2	GO:0051015	actin filament binding	15/676	208/18496	0.00964996	0.787806	0.78456	15	10788
IQGAP2	GO:0005543	phospholipid binding	16/676	484/18496	0.695419	0.882273	0.878637	16	10788
IQGAP2	GO:0003779	actin binding	19/676	438/18496	0.253162	0.844811	0.841329	19	10788
IQGAP2	GO:0030695	GTPase regulator activity	24/676	486/18496	0.084254	0.800413	0.797115	24	10788
IQGAP2	GO:0060589	nucleoside-triphosphatase regulator activity	24/676	486/18496	0.084254	0.800413	0.797115	24	10788
IRF3	GO:1990841	promoter-specific chromatin binding	3/676	66/18496	0.435646	0.844811	0.841329	3	3661
IRF3	GO:0001227	DNA-binding transcription repressor activity, RNA polymerase II-specific	23/676	326/18496	0.00209797	0.544772	0.542527	23	3661
IRF3	GO:0001217	DNA-binding transcription repressor activity	24/676	334/18496	0.00132838	0.517405	0.515273	24	3661
IRF3	GO:0001228	DNA-binding transcription activator activity, RNA polymerase II-specific	23/676	471/18496	0.0979181	0.844811	0.841329	23	3661
IRF3	GO:0001216	DNA-binding transcription activator activity	23/676	475/18496	0.104682	0.844811	0.841329	23	3661
ITM2A	GO:0001540	amyloid-beta binding	7/676	85/18496	0.035833	0.787806	0.78456	7	9452
ITM2A	GO:0042277	peptide binding	9/676	325/18496	0.844052	0.923192	0.919387	9	9452
ITM2A	GO:0033218	amide binding	11/676	405/18496	0.878912	0.942327	0.938444	11	9452
JUN	GO:0070412	R-SMAD binding	4/676	25/18496	0.0121395	0.787806	0.78456	4	3725
JUN	GO:0035497	cAMP response element binding	2/676	12/18496	0.0690808	0.787806	0.78456	2	3725
JUN	GO:0140296	general transcription initiation factor binding	4/676	54/18496	0.134417	0.844811	0.841329	4	3725
JUN	GO:0046332	SMAD binding	4/676	79/18496	0.326969	0.844811	0.841329	4	3725
JUN	GO:0031625	ubiquitin protein ligase binding	10/676	308/18496	0.693015	0.882273	0.878637	10	3725
JUN	GO:0005096	GTPase activator activity	11/676	272/18496	0.409356	0.844811	0.841329	11	3725
JUN	GO:0044389	ubiquitin-like protein ligase binding	12/676	327/18496	0.535821	0.858863	0.855324	12	3725
JUN	GO:0001227	DNA-binding transcription repressor activity, RNA polymerase II-specific	23/676	326/18496	0.00209797	0.544772	0.542527	23	3725
JUN	GO:0061629	RNA polymerase II-specific DNA-binding transcription factor binding	18/676	344/18496	0.0817006	0.79556	0.792281	18	3725
JUN	GO:0001217	DNA-binding transcription repressor activity	24/676	334/18496	0.00132838	0.517405	0.515273	24	3725
JUN	GO:0140297	DNA-binding transcription factor binding	24/676	477/18496	0.0717867	0.787806	0.78456	24	3725
JUN	GO:0001228	DNA-binding transcription activator activity, RNA polymerase II-specific	23/676	471/18496	0.0979181	0.844811	0.841329	23	3725
JUN	GO:0001216	DNA-binding transcription activator activity	23/676	475/18496	0.104682	0.844811	0.841329	23	3725
JUN	GO:0030695	GTPase regulator activity	24/676	486/18496	0.084254	0.800413	0.797115	24	3725
JUN	GO:0060589	nucleoside-triphosphatase regulator activity	24/676	486/18496	0.084254	0.800413	0.797115	24	3725
JUNB	GO:0001228	DNA-binding transcription activator activity, RNA polymerase II-specific	23/676	471/18496	0.0979181	0.844811	0.841329	23	3726
JUNB	GO:0001216	DNA-binding transcription activator activity	23/676	475/18496	0.104682	0.844811	0.841329	23	3726
KCNC1	GO:0099508	voltage-gated monoatomic ion channel activity involved in regulation of presynaptic membrane potential	1/676	12/18496	0.360413	0.844811	0.841329	1	3746
KCNC1	GO:0005251	delayed rectifier potassium channel activity	1/676	28/18496	0.647711	0.87519	0.871583	1	3746
KCNC1	GO:0005249	voltage-gated potassium channel activity	6/676	99/18496	0.154272	0.844811	0.841329	6	3746
KCNC1	GO:0005267	potassium channel activity	6/676	122/18496	0.287985	0.844811	0.841329	6	3746
KCNC1	GO:0044325	transmembrane transporter binding	5/676	133/18496	0.538215	0.858863	0.855324	5	3746
KCNC1	GO:0019894	kinesin binding	7/676	44/18496	0.000996087	0.517405	0.515273	7	3746
KCNC1	GO:0022843	voltage-gated monoatomic cation channel activity	7/676	153/18496	0.326929	0.844811	0.841329	7	3746
KCNC1	GO:0015079	potassium ion transmembrane transporter activity	7/676	157/18496	0.350699	0.844811	0.841329	7	3746
KCNC1	GO:0005244	voltage-gated monoatomic ion channel activity	8/676	200/18496	0.448396	0.844811	0.841329	8	3746
KCNC1	GO:0022832	voltage-gated channel activity	8/676	200/18496	0.448396	0.844811	0.841329	8	3746
KCNC1	GO:0005261	monoatomic cation channel activity	12/676	333/18496	0.561418	0.858863	0.855324	12	3746
KCNC1	GO:0022839	monoatomic ion gated channel activity	12/676	325/18496	0.52718	0.858863	0.855324	12	3746
KCNC1	GO:0022836	gated channel activity	12/676	326/18496	0.531506	0.858863	0.855324	12	3746
KCNC1	GO:0005216	monoatomic ion channel activity	14/676	443/18496	0.748452	0.896991	0.893294	14	3746
KCNC1	GO:0046873	metal ion transmembrane transporter activity	17/676	441/18496	0.446033	0.844811	0.841329	17	3746
KCNJ9	GO:0005249	voltage-gated potassium channel activity	6/676	99/18496	0.154272	0.844811	0.841329	6	3765
KCNJ9	GO:0005242	inward rectifier potassium channel activity	2/676	27/18496	0.25924	0.844811	0.841329	2	3765
KCNJ9	GO:0005267	potassium channel activity	6/676	122/18496	0.287985	0.844811	0.841329	6	3765
KCNJ9	GO:0022843	voltage-gated monoatomic cation channel activity	7/676	153/18496	0.326929	0.844811	0.841329	7	3765
KCNJ9	GO:0015079	potassium ion transmembrane transporter activity	7/676	157/18496	0.350699	0.844811	0.841329	7	3765
KCNJ9	GO:0099094	ligand-gated monoatomic cation channel activity	5/676	110/18496	0.375177	0.844811	0.841329	5	3765
KCNJ9	GO:0005244	voltage-gated monoatomic ion channel activity	8/676	200/18496	0.448396	0.844811	0.841329	8	3765
KCNJ9	GO:0022832	voltage-gated channel activity	8/676	200/18496	0.448396	0.844811	0.841329	8	3765
KCNJ9	GO:0005261	monoatomic cation channel activity	12/676	333/18496	0.561418	0.858863	0.855324	12	3765
KCNJ9	GO:0015276	ligand-gated monoatomic ion channel activity	7/676	146/18496	0.28604	0.844811	0.841329	7	3765
KCNJ9	GO:0022834	ligand-gated channel activity	7/676	147/18496	0.291811	0.844811	0.841329	7	3765
KCNJ9	GO:0022839	monoatomic ion gated channel activity	12/676	325/18496	0.52718	0.858863	0.855324	12	3765
KCNJ9	GO:0022836	gated channel activity	12/676	326/18496	0.531506	0.858863	0.855324	12	3765
KCNJ9	GO:0005216	monoatomic ion channel activity	14/676	443/18496	0.748452	0.896991	0.893294	14	3765
KCNJ9	GO:0046873	metal ion transmembrane transporter activity	17/676	441/18496	0.446033	0.844811	0.841329	17	3765
KCNMA1	GO:0015269	calcium-activated potassium channel activity	2/676	12/18496	0.0690808	0.787806	0.78456	2	3778
KCNMA1	GO:0005227	calcium activated cation channel activity	2/676	25/18496	0.231867	0.844811	0.841329	2	3778
KCNMA1	GO:0005249	voltage-gated potassium channel activity	6/676	99/18496	0.154272	0.844811	0.841329	6	3778
KCNMA1	GO:0005267	potassium channel activity	6/676	122/18496	0.287985	0.844811	0.841329	6	3778
KCNMA1	GO:0022843	voltage-gated monoatomic cation channel activity	7/676	153/18496	0.326929	0.844811	0.841329	7	3778
KCNMA1	GO:0015079	potassium ion transmembrane transporter activity	7/676	157/18496	0.350699	0.844811	0.841329	7	3778
KCNMA1	GO:0005244	voltage-gated monoatomic ion channel activity	8/676	200/18496	0.448396	0.844811	0.841329	8	3778
KCNMA1	GO:0022832	voltage-gated channel activity	8/676	200/18496	0.448396	0.844811	0.841329	8	3778
KCNMA1	GO:0005261	monoatomic cation channel activity	12/676	333/18496	0.561418	0.858863	0.855324	12	3778
KCNMA1	GO:0022839	monoatomic ion gated channel activity	12/676	325/18496	0.52718	0.858863	0.855324	12	3778
KCNMA1	GO:0022836	gated channel activity	12/676	326/18496	0.531506	0.858863	0.855324	12	3778
KCNMA1	GO:0005216	monoatomic ion channel activity	14/676	443/18496	0.748452	0.896991	0.893294	14	3778
KCNMA1	GO:0046873	metal ion transmembrane transporter activity	17/676	441/18496	0.446033	0.844811	0.841329	17	3778
KCNMA1	GO:0003779	actin binding	19/676	438/18496	0.253162	0.844811	0.841329	19	3778
KCNN3	GO:0015269	calcium-activated potassium channel activity	2/676	12/18496	0.0690808	0.787806	0.78456	2	3782
KCNN3	GO:0005249	voltage-gated potassium channel activity	6/676	99/18496	0.154272	0.844811	0.841329	6	3782
KCNN3	GO:0005227	calcium activated cation channel activity	2/676	25/18496	0.231867	0.844811	0.841329	2	3782
KCNN3	GO:0005242	inward rectifier potassium channel activity	2/676	27/18496	0.25924	0.844811	0.841329	2	3782
KCNN3	GO:0015276	ligand-gated monoatomic ion channel activity	7/676	146/18496	0.28604	0.844811	0.841329	7	3782
KCNN3	GO:0005267	potassium channel activity	6/676	122/18496	0.287985	0.844811	0.841329	6	3782
KCNN3	GO:0022834	ligand-gated channel activity	7/676	147/18496	0.291811	0.844811	0.841329	7	3782
KCNN3	GO:0022843	voltage-gated monoatomic cation channel activity	7/676	153/18496	0.326929	0.844811	0.841329	7	3782
KCNN3	GO:0015079	potassium ion transmembrane transporter activity	7/676	157/18496	0.350699	0.844811	0.841329	7	3782
KCNN3	GO:0099094	ligand-gated monoatomic cation channel activity	5/676	110/18496	0.375177	0.844811	0.841329	5	3782
KCNN3	GO:0005244	voltage-gated monoatomic ion channel activity	8/676	200/18496	0.448396	0.844811	0.841329	8	3782
KCNN3	GO:0022832	voltage-gated channel activity	8/676	200/18496	0.448396	0.844811	0.841329	8	3782
KCNN3	GO:0022839	monoatomic ion gated channel activity	12/676	325/18496	0.52718	0.858863	0.855324	12	3782
KCNN3	GO:0022836	gated channel activity	12/676	326/18496	0.531506	0.858863	0.855324	12	3782
KCNN3	GO:0005261	monoatomic cation channel activity	12/676	333/18496	0.561418	0.858863	0.855324	12	3782
KCNN3	GO:0005216	monoatomic ion channel activity	14/676	443/18496	0.748452	0.896991	0.893294	14	3782
KCNN3	GO:0005516	calmodulin binding	12/676	204/18496	0.0718026	0.787806	0.78456	12	3782
KCNN3	GO:0046873	metal ion transmembrane transporter activity	17/676	441/18496	0.446033	0.844811	0.841329	17	3782
KCNT1	GO:0015271	outward rectifier potassium channel activity	1/676	27/18496	0.634326	0.869965	0.86638	1	57582
KCNT1	GO:0005249	voltage-gated potassium channel activity	6/676	99/18496	0.154272	0.844811	0.841329	6	57582
KCNT1	GO:0005267	potassium channel activity	6/676	122/18496	0.287985	0.844811	0.841329	6	57582
KCNT1	GO:0022843	voltage-gated monoatomic cation channel activity	7/676	153/18496	0.326929	0.844811	0.841329	7	57582
KCNT1	GO:0005244	voltage-gated monoatomic ion channel activity	8/676	200/18496	0.448396	0.844811	0.841329	8	57582
KCNT1	GO:0022832	voltage-gated channel activity	8/676	200/18496	0.448396	0.844811	0.841329	8	57582
KCNT1	GO:0005261	monoatomic cation channel activity	12/676	333/18496	0.561418	0.858863	0.855324	12	57582
KCNT1	GO:0015079	potassium ion transmembrane transporter activity	7/676	157/18496	0.350699	0.844811	0.841329	7	57582
KCNT1	GO:0022839	monoatomic ion gated channel activity	12/676	325/18496	0.52718	0.858863	0.855324	12	57582
KCNT1	GO:0022836	gated channel activity	12/676	326/18496	0.531506	0.858863	0.855324	12	57582
KCNT1	GO:0005216	monoatomic ion channel activity	14/676	443/18496	0.748452	0.896991	0.893294	14	57582
KCNT1	GO:0046873	metal ion transmembrane transporter activity	17/676	441/18496	0.446033	0.844811	0.841329	17	57582
KHK	GO:0019200	carbohydrate kinase activity	2/676	21/18496	0.177916	0.844811	0.841329	2	3795
KIF26A	GO:0008017	microtubule binding	13/676	273/18496	0.20129	0.844811	0.841329	13	26153
KIF26A	GO:0015631	tubulin binding	19/676	379/18496	0.102942	0.844811	0.841329	19	26153
KIFC2	GO:0016887	ATP hydrolysis activity	15/676	412/18496	0.543485	0.858863	0.855324	15	90990
KIFC2	GO:0003774	cytoskeletal motor activity	2/676	112/18496	0.919529	0.95875	0.954799	2	90990
KIFC2	GO:0003777	microtubule motor activity	1/676	68/18496	0.92086	0.95875	0.954799	1	90990
KIFC2	GO:0015631	tubulin binding	19/676	379/18496	0.102942	0.844811	0.841329	19	90990
KIFC2	GO:0008017	microtubule binding	13/676	273/18496	0.20129	0.844811	0.841329	13	90990
KLHL17	GO:0051015	actin filament binding	15/676	208/18496	0.00964996	0.787806	0.78456	15	339451
KLHL17	GO:0003779	actin binding	19/676	438/18496	0.253162	0.844811	0.841329	19	339451
KLHL25	GO:1990756	ubiquitin ligase-substrate adaptor activity	3/676	54/18496	0.315991	0.844811	0.841329	3	64410
KLHL25	GO:0140767	enzyme-substrate adaptor activity	4/676	65/18496	0.213493	0.844811	0.841329	4	64410
KLHL25	GO:0030674	protein-macromolecule adaptor activity	24/676	421/18496	0.0215937	0.787806	0.78456	24	64410
KMT2D	GO:0042054	histone methyltransferase activity	6/676	66/18496	0.0332284	0.787806	0.78456	6	8085
KMT2D	GO:0008276	protein methyltransferase activity	6/676	94/18496	0.129687	0.844811	0.841329	6	8085
KMT2D	GO:0140993	histone modifying activity	10/676	202/18496	0.205914	0.844811	0.841329	10	8085
KMT2D	GO:0008170	N-methyltransferase activity	5/676	101/18496	0.30979	0.844811	0.841329	5	8085
KMT2D	GO:0140999	histone H3K4 trimethyltransferase activity	1/676	10/18496	0.310937	0.844811	0.841329	1	8085
KMT2D	GO:0016279	protein-lysine N-methyltransferase activity	3/676	62/18496	0.396334	0.844811	0.841329	3	8085
KMT2D	GO:0016278	lysine N-methyltransferase activity	3/676	63/18496	0.40624	0.844811	0.841329	3	8085
KMT2D	GO:0140938	histone H3 methyltransferase activity	2/676	42/18496	0.457314	0.851873	0.848362	2	8085
KMT2D	GO:0042800	histone H3K4 methyltransferase activity	1/676	19/18496	0.507263	0.858863	0.855324	1	8085
KMT2D	GO:0003713	transcription coactivator activity	9/676	280/18496	0.699146	0.884148	0.880504	9	8085
KMT2D	GO:0042393	histone binding	16/676	252/18496	0.0232368	0.787806	0.78456	16	8085
KMT2D	GO:0008757	S-adenosylmethionine-dependent methyltransferase activity	10/676	187/18496	0.148132	0.844811	0.841329	10	8085
KMT2D	GO:0016741	transferase activity, transferring one-carbon groups	11/676	226/18496	0.206113	0.844811	0.841329	11	8085
KMT2D	GO:0008168	methyltransferase activity	10/676	215/18496	0.262432	0.844811	0.841329	10	8085
LAMB2	GO:0005178	integrin binding	5/676	154/18496	0.667723	0.878208	0.874588	5	3913
LAMB2	GO:0005201	extracellular matrix structural constituent	9/676	166/18496	0.154991	0.844811	0.841329	9	3913
LARP7	GO:0017070	U6 snRNA binding	2/676	16/18496	0.114244	0.844811	0.841329	2	51574
LARP7	GO:0017069	snRNA binding	4/676	54/18496	0.134417	0.844811	0.841329	4	51574
LEPR	GO:0019955	cytokine binding	4/676	145/18496	0.780931	0.898412	0.894709	4	3953
LEPR	GO:0004896	cytokine receptor activity	5/676	96/18496	0.274155	0.844811	0.841329	5	3953
LEPR	GO:0140375	immune receptor activity	5/676	147/18496	0.627292	0.869965	0.86638	5	3953
LIMD2	GO:0051015	actin filament binding	15/676	208/18496	0.00964996	0.787806	0.78456	15	80774
LIMD2	GO:0003779	actin binding	19/676	438/18496	0.253162	0.844811	0.841329	19	80774
LMO3	GO:0003713	transcription coactivator activity	9/676	280/18496	0.699146	0.884148	0.880504	9	55885
LMO3	GO:0140297	DNA-binding transcription factor binding	24/676	477/18496	0.0717867	0.787806	0.78456	24	55885
LOXL4	GO:0016641	oxidoreductase activity, acting on the CH-NH2 group of donors, oxygen as acceptor	2/676	16/18496	0.114244	0.844811	0.841329	2	84171
LOXL4	GO:0016638	oxidoreductase activity, acting on the CH-NH2 group of donors	2/676	20/18496	0.164744	0.844811	0.841329	2	84171
LOXL4	GO:0005507	copper ion binding	3/676	63/18496	0.40624	0.844811	0.841329	3	84171
LRRC61	GO:0045504	dynein heavy chain binding	1/676	16/18496	0.448975	0.844811	0.841329	1	65999
LRRC61	GO:0043014	alpha-tubulin binding	1/676	43/18496	0.798683	0.903011	0.899289	1	65999
LRRC61	GO:0015631	tubulin binding	19/676	379/18496	0.102942	0.844811	0.841329	19	65999
LSM3	GO:0017070	U6 snRNA binding	2/676	16/18496	0.114244	0.844811	0.841329	2	27258
LSM3	GO:0017069	snRNA binding	4/676	54/18496	0.134417	0.844811	0.841329	4	27258
LTF	GO:0004869	cysteine-type endopeptidase inhibitor activity	2/676	37/18496	0.393982	0.844811	0.841329	2	4057
LTF	GO:0001530	lipopolysaccharide binding	2/676	39/18496	0.41975	0.844811	0.841329	2	4057
LTF	GO:0004866	endopeptidase inhibitor activity	5/676	168/18496	0.739582	0.896991	0.893294	5	4057
LTF	GO:0030414	peptidase inhibitor activity	5/676	175/18496	0.770957	0.898412	0.894709	5	4057
LTF	GO:0005506	iron ion binding	3/676	153/18496	0.921828	0.95875	0.954799	3	4057
LTF	GO:0043539	protein serine/threonine kinase activator activity	3/676	60/18496	0.376397	0.844811	0.841329	3	4057
LTF	GO:0030295	protein kinase activator activity	5/676	124/18496	0.476151	0.858863	0.855324	5	4057
LTF	GO:0019209	kinase activator activity	5/676	133/18496	0.538215	0.858863	0.855324	5	4057
LTF	GO:0019887	protein kinase regulator activity	8/676	226/18496	0.586897	0.86147	0.85792	8	4057
LTF	GO:0004857	enzyme inhibitor activity	13/676	386/18496	0.658026	0.87519	0.871583	13	4057
LTF	GO:0061135	endopeptidase regulator activity	6/676	184/18496	0.668396	0.878208	0.874588	6	4057
LTF	GO:0019207	kinase regulator activity	8/676	256/18496	0.72265	0.896409	0.892714	8	4057
LTF	GO:0061134	peptidase regulator activity	7/676	228/18496	0.732061	0.896991	0.893294	7	4057
LTF	GO:1901681	sulfur compound binding	7/676	275/18496	0.879495	0.942327	0.938444	7	4057
LTF	GO:0008201	heparin binding	4/676	174/18496	0.883854	0.943123	0.939237	4	4057
LTF	GO:0008236	serine-type peptidase activity	4/676	192/18496	0.923989	0.959716	0.955761	4	4057
LTF	GO:0017171	serine hydrolase activity	4/676	196/18496	0.93101	0.960606	0.956647	4	4057
LTF	GO:0004252	serine-type endopeptidase activity	3/676	174/18496	0.955749	0.977828	0.973798	3	4057
LTF	GO:0005539	glycosaminoglycan binding	7/676	240/18496	0.778439	0.898412	0.894709	7	4057
LTF	GO:0004175	endopeptidase activity	9/676	389/18496	0.949165	0.974176	0.970161	9	4057
MAFF	GO:0001228	DNA-binding transcription activator activity, RNA polymerase II-specific	23/676	471/18496	0.0979181	0.844811	0.841329	23	23764
MAFF	GO:0001216	DNA-binding transcription activator activity	23/676	475/18496	0.104682	0.844811	0.841329	23	23764
MAFK	GO:0001227	DNA-binding transcription repressor activity, RNA polymerase II-specific	23/676	326/18496	0.00209797	0.544772	0.542527	23	7975
MAFK	GO:0001217	DNA-binding transcription repressor activity	24/676	334/18496	0.00132838	0.517405	0.515273	24	7975
MAP1S	GO:0048487	beta-tubulin binding	1/676	40/18496	0.774836	0.898412	0.894709	1	55201
MAP1S	GO:0051015	actin filament binding	15/676	208/18496	0.00964996	0.787806	0.78456	15	55201
MAP1S	GO:0003779	actin binding	19/676	438/18496	0.253162	0.844811	0.841329	19	55201
MAP1S	GO:0008017	microtubule binding	13/676	273/18496	0.20129	0.844811	0.841329	13	55201
MAP1S	GO:0015631	tubulin binding	19/676	379/18496	0.102942	0.844811	0.841329	19	55201
MAP3K12	GO:0004706	JUN kinase kinase kinase activity	1/676	11/18496	0.336135	0.844811	0.841329	1	7786
MAP3K12	GO:0004709	MAP kinase kinase kinase activity	3/676	26/18496	0.0677931	0.787806	0.78456	3	7786
MAP3K12	GO:0043539	protein serine/threonine kinase activator activity	3/676	60/18496	0.376397	0.844811	0.841329	3	7786
MAP3K12	GO:0030295	protein kinase activator activity	5/676	124/18496	0.476151	0.858863	0.855324	5	7786
MAP3K12	GO:0019209	kinase activator activity	5/676	133/18496	0.538215	0.858863	0.855324	5	7786
MAP3K12	GO:0019887	protein kinase regulator activity	8/676	226/18496	0.586897	0.86147	0.85792	8	7786
MAP3K12	GO:0019207	kinase regulator activity	8/676	256/18496	0.72265	0.896409	0.892714	8	7786
MAP3K12	GO:0106310	protein serine kinase activity	22/676	361/18496	0.0137401	0.787806	0.78456	22	7786
MAP3K12	GO:0004674	protein serine/threonine kinase activity	24/676	427/18496	0.0250218	0.787806	0.78456	24	7786
MAP3K3	GO:0004709	MAP kinase kinase kinase activity	3/676	26/18496	0.0677931	0.787806	0.78456	3	4215
MAP3K3	GO:0106310	protein serine kinase activity	22/676	361/18496	0.0137401	0.787806	0.78456	22	4215
MAP3K3	GO:0004674	protein serine/threonine kinase activity	24/676	427/18496	0.0250218	0.787806	0.78456	24	4215
MAPK8IP2	GO:0005078	MAP-kinase scaffold activity	2/676	11/18496	0.0589594	0.787806	0.78456	2	23542
MAPK8IP2	GO:0008432	JUN kinase binding	2/676	11/18496	0.0589594	0.787806	0.78456	2	23542
MAPK8IP2	GO:0001540	amyloid-beta binding	7/676	85/18496	0.035833	0.787806	0.78456	7	23542
MAPK8IP2	GO:0019894	kinesin binding	7/676	44/18496	0.000996087	0.517405	0.515273	7	23542
MAPK8IP2	GO:0042277	peptide binding	9/676	325/18496	0.844052	0.923192	0.919387	9	23542
MAPK8IP2	GO:0033218	amide binding	11/676	405/18496	0.878912	0.942327	0.938444	11	23542
MAPK8IP2	GO:0035591	signaling adaptor activity	8/676	98/18496	0.0270441	0.787806	0.78456	8	23542
MAPK8IP2	GO:0030674	protein-macromolecule adaptor activity	24/676	421/18496	0.0215937	0.787806	0.78456	24	23542
MAPK8IP3	GO:0005078	MAP-kinase scaffold activity	2/676	11/18496	0.0589594	0.787806	0.78456	2	23162
MAPK8IP3	GO:0008432	JUN kinase binding	2/676	11/18496	0.0589594	0.787806	0.78456	2	23162
MAPK8IP3	GO:0019894	kinesin binding	7/676	44/18496	0.000996087	0.517405	0.515273	7	23162
MAPK8IP3	GO:0030159	signaling receptor complex adaptor activity	3/676	51/18496	0.285776	0.844811	0.841329	3	23162
MAPK8IP3	GO:0035591	signaling adaptor activity	8/676	98/18496	0.0270441	0.787806	0.78456	8	23162
MAPK8IP3	GO:0030674	protein-macromolecule adaptor activity	24/676	421/18496	0.0215937	0.787806	0.78456	24	23162
MATR3	GO:0035198	miRNA binding	4/676	42/18496	0.0663324	0.787806	0.78456	4	9782
MATR3	GO:0061980	regulatory RNA binding	4/676	56/18496	0.147797	0.844811	0.841329	4	9782
MCF2L	GO:0005085	guanyl-nucleotide exchange factor activity	12/676	225/18496	0.123323	0.844811	0.841329	12	23263
MCF2L	GO:0035091	phosphatidylinositol binding	11/676	276/18496	0.428127	0.844811	0.841329	11	23263
MCF2L	GO:0005543	phospholipid binding	16/676	484/18496	0.695419	0.882273	0.878637	16	23263
MCF2L	GO:0030695	GTPase regulator activity	24/676	486/18496	0.084254	0.800413	0.797115	24	23263
MCF2L	GO:0060589	nucleoside-triphosphatase regulator activity	24/676	486/18496	0.084254	0.800413	0.797115	24	23263
MCM9	GO:0032404	mismatch repair complex binding	1/676	11/18496	0.336135	0.844811	0.841329	1	254394
MCM9	GO:0017116	single-stranded DNA helicase activity	3/676	23/18496	0.0500026	0.787806	0.78456	3	254394
MCM9	GO:0003678	DNA helicase activity	5/676	58/18496	0.0602703	0.787806	0.78456	5	254394
MCM9	GO:0003697	single-stranded DNA binding	7/676	118/18496	0.141272	0.844811	0.841329	7	254394
MCM9	GO:0008094	ATP-dependent activity, acting on DNA	7/676	122/18496	0.159395	0.844811	0.841329	7	254394
MCM9	GO:0004386	helicase activity	9/676	154/18496	0.111982	0.844811	0.841329	9	254394
MCM9	GO:0140097	catalytic activity, acting on DNA	13/676	248/18496	0.123371	0.844811	0.841329	13	254394
MCM9	GO:0016887	ATP hydrolysis activity	15/676	412/18496	0.543485	0.858863	0.855324	15	254394
MED16	GO:0042809	nuclear vitamin D receptor binding	2/676	15/18496	0.102348	0.844811	0.841329	2	10025
MED16	GO:0046966	nuclear thyroid hormone receptor binding	2/676	29/18496	0.286646	0.844811	0.841329	2	10025
MED16	GO:0003713	transcription coactivator activity	9/676	280/18496	0.699146	0.884148	0.880504	9	10025
MED16	GO:0016922	nuclear receptor binding	8/676	137/18496	0.129415	0.844811	0.841329	8	10025
MED16	GO:0061629	RNA polymerase II-specific DNA-binding transcription factor binding	18/676	344/18496	0.0817006	0.79556	0.792281	18	10025
MED16	GO:0140297	DNA-binding transcription factor binding	24/676	477/18496	0.0717867	0.787806	0.78456	24	10025
MED30	GO:0042809	nuclear vitamin D receptor binding	2/676	15/18496	0.102348	0.844811	0.841329	2	90390
MED30	GO:0046966	nuclear thyroid hormone receptor binding	2/676	29/18496	0.286646	0.844811	0.841329	2	90390
MED30	GO:0030374	nuclear receptor coactivator activity	2/676	55/18496	0.6022	0.86147	0.85792	2	90390
MED30	GO:0003713	transcription coactivator activity	9/676	280/18496	0.699146	0.884148	0.880504	9	90390
MED30	GO:0016922	nuclear receptor binding	8/676	137/18496	0.129415	0.844811	0.841329	8	90390
MED30	GO:0061630	ubiquitin protein ligase activity	11/676	349/18496	0.733759	0.896991	0.893294	11	90390
MED30	GO:0061659	ubiquitin-like protein ligase activity	12/676	367/18496	0.693954	0.882273	0.878637	12	90390
MED30	GO:0004842	ubiquitin-protein transferase activity	14/676	448/18496	0.762706	0.898412	0.894709	14	90390
MED30	GO:0019787	ubiquitin-like protein transferase activity	15/676	477/18496	0.760519	0.898412	0.894709	15	90390
MED30	GO:0016755	aminoacyltransferase activity	16/676	494/18496	0.725306	0.896991	0.893294	16	90390
MED30	GO:0061629	RNA polymerase II-specific DNA-binding transcription factor binding	18/676	344/18496	0.0817006	0.79556	0.792281	18	90390
MED30	GO:0140297	DNA-binding transcription factor binding	24/676	477/18496	0.0717867	0.787806	0.78456	24	90390
METRNL	GO:0005179	hormone activity	4/676	126/18496	0.680877	0.882273	0.878637	4	284207
METTL22	GO:0016279	protein-lysine N-methyltransferase activity	3/676	62/18496	0.396334	0.844811	0.841329	3	79091
METTL22	GO:0016278	lysine N-methyltransferase activity	3/676	63/18496	0.40624	0.844811	0.841329	3	79091
METTL22	GO:0008170	N-methyltransferase activity	5/676	101/18496	0.30979	0.844811	0.841329	5	79091
METTL22	GO:0042054	histone methyltransferase activity	6/676	66/18496	0.0332284	0.787806	0.78456	6	79091
METTL22	GO:0008276	protein methyltransferase activity	6/676	94/18496	0.129687	0.844811	0.841329	6	79091
METTL22	GO:0031072	heat shock protein binding	7/676	128/18496	0.188419	0.844811	0.841329	7	79091
METTL22	GO:0008757	S-adenosylmethionine-dependent methyltransferase activity	10/676	187/18496	0.148132	0.844811	0.841329	10	79091
METTL22	GO:0140993	histone modifying activity	10/676	202/18496	0.205914	0.844811	0.841329	10	79091
METTL22	GO:0008168	methyltransferase activity	10/676	215/18496	0.262432	0.844811	0.841329	10	79091
METTL22	GO:0016741	transferase activity, transferring one-carbon groups	11/676	226/18496	0.206113	0.844811	0.841329	11	79091
MF	GO:0019894	kinesin binding	7/676	44/18496	0.000996087	0.517405	0.515273	7
MF	GO:0001217	DNA-binding transcription repressor activity	24/676	334/18496	0.00132838	0.517405	0.515273	24
MF	GO:0001227	DNA-binding transcription repressor activity, RNA polymerase II-specific	23/676	326/18496	0.00209797	0.544772	0.542527	23
MF	GO:0019208	phosphatase regulator activity	10/676	104/18496	0.00474251	0.749617	0.746528	10
MF	GO:0031957	very long-chain fatty acid-CoA ligase activity	3/676	10/18496	0.00481141	0.749617	0.746528	3
MF	GO:0030215	semaphorin receptor binding	4/676	23/18496	0.00900069	0.787806	0.78456	4
MF	GO:0004527	exonuclease activity	8/676	81/18496	0.00942202	0.787806	0.78456	8
MF	GO:0051015	actin filament binding	15/676	208/18496	0.00964996	0.787806	0.78456	15
MF	GO:0070412	R-SMAD binding	4/676	25/18496	0.0121395	0.787806	0.78456	4
MF	GO:0005547	phosphatidylinositol-3,4,5-trisphosphate binding	5/676	39/18496	0.0132393	0.787806	0.78456	5
MF	GO:0106310	protein serine kinase activity	22/676	361/18496	0.0137401	0.787806	0.78456	22
MF	GO:0045499	chemorepellent activity	4/676	28/18496	0.0180303	0.787806	0.78456	4
MF	GO:0004198	calcium-dependent cysteine-type endopeptidase activity	3/676	16/18496	0.0190754	0.787806	0.78456	3
MF	GO:0019888	protein phosphatase regulator activity	8/676	92/18496	0.0192966	0.787806	0.78456	8
MF	GO:0005200	structural constituent of cytoskeleton	9/676	112/18496	0.0215891	0.787806	0.78456	9
MF	GO:0030674	protein-macromolecule adaptor activity	24/676	421/18496	0.0215937	0.787806	0.78456	24
MF	GO:0016854	racemase and epimerase activity	3/676	17/18496	0.0225464	0.787806	0.78456	3
MF	GO:0042393	histone binding	16/676	252/18496	0.0232368	0.787806	0.78456	16
MF	GO:0004674	protein serine/threonine kinase activity	24/676	427/18496	0.0250218	0.787806	0.78456	24
MF	GO:0043395	heparan sulfate proteoglycan binding	3/676	18/18496	0.0263369	0.787806	0.78456	3
MF	GO:0035064	methylated histone binding	7/676	80/18496	0.0268886	0.787806	0.78456	7
MF	GO:0035591	signaling adaptor activity	8/676	98/18496	0.0270441	0.787806	0.78456	8
MF	GO:0140034	methylation-dependent protein binding	7/676	82/18496	0.0302604	0.787806	0.78456	7
MF	GO:0030506	ankyrin binding	3/676	19/18496	0.0304459	0.787806	0.78456	3
MF	GO:0042577	lipid phosphatase activity	3/676	19/18496	0.0304459	0.787806	0.78456	3
MF	GO:0002039	p53 binding	6/676	66/18496	0.0332284	0.787806	0.78456	6
MF	GO:0042054	histone methyltransferase activity	6/676	66/18496	0.0332284	0.787806	0.78456	6
MF	GO:0017124	SH3 domain binding	9/676	122/18496	0.0349577	0.787806	0.78456	9
MF	GO:0001540	amyloid-beta binding	7/676	85/18496	0.035833	0.787806	0.78456	7
MF	GO:0043015	gamma-tubulin binding	4/676	35/18496	0.0377845	0.787806	0.78456	4
MF	GO:0003727	single-stranded RNA binding	7/676	88/18496	0.0420446	0.787806	0.78456	7
MF	GO:0015645	fatty acid ligase activity	3/676	22/18496	0.0446545	0.787806	0.78456	3
MF	GO:0050321	tau-protein kinase activity	3/676	22/18496	0.0446545	0.787806	0.78456	3
MF	GO:0043495	protein-membrane adaptor activity	4/676	37/18496	0.0450422	0.787806	0.78456	4
MF	GO:0001054	RNA polymerase I activity	2/676	10/18496	0.04941	0.787806	0.78456	2
MF	GO:0001056	RNA polymerase III activity	2/676	10/18496	0.04941	0.787806	0.78456	2
MF	GO:0008474	palmitoyl-(protein) hydrolase activity	2/676	10/18496	0.04941	0.787806	0.78456	2
MF	GO:0015658	branched-chain amino acid transmembrane transporter activity	2/676	10/18496	0.04941	0.787806	0.78456	2
MF	GO:0016634	oxidoreductase activity, acting on the CH-CH group of donors, oxygen as acceptor	2/676	10/18496	0.04941	0.787806	0.78456	2
MF	GO:0030023	extracellular matrix constituent conferring elasticity	2/676	10/18496	0.04941	0.787806	0.78456	2
MF	GO:0035374	chondroitin sulfate binding	2/676	10/18496	0.04941	0.787806	0.78456	2
MF	GO:0008408	3'-5' exonuclease activity	5/676	55/18496	0.0499343	0.787806	0.78456	5
MF	GO:0017116	single-stranded DNA helicase activity	3/676	23/18496	0.0500026	0.787806	0.78456	3
MF	GO:0140103	catalytic activity, acting on a glycoprotein	3/676	23/18496	0.0500026	0.787806	0.78456	3
MF	GO:0016895	DNA exonuclease activity, producing 5'-phosphomonoesters	3/676	24/18496	0.0556466	0.787806	0.78456	3
MF	GO:0000099	sulfur amino acid transmembrane transporter activity	2/676	11/18496	0.0589594	0.787806	0.78456	2
MF	GO:0001055	RNA polymerase II activity	2/676	11/18496	0.0589594	0.787806	0.78456	2
MF	GO:0002162	dystroglycan binding	2/676	11/18496	0.0589594	0.787806	0.78456	2
MF	GO:0005078	MAP-kinase scaffold activity	2/676	11/18496	0.0589594	0.787806	0.78456	2
MF	GO:0008432	JUN kinase binding	2/676	11/18496	0.0589594	0.787806	0.78456	2
MF	GO:0016813	hydrolase activity, acting on carbon-nitrogen (but not peptide) bonds, in linear amidines	2/676	11/18496	0.0589594	0.787806	0.78456	2
MF	GO:0016857	racemase and epimerase activity, acting on carbohydrates and derivatives	2/676	11/18496	0.0589594	0.787806	0.78456	2
MF	GO:0047429	nucleoside triphosphate diphosphatase activity	2/676	11/18496	0.0589594	0.787806	0.78456	2
MF	GO:0047676	arachidonate-CoA ligase activity	2/676	11/18496	0.0589594	0.787806	0.78456	2
MF	GO:0070700	BMP receptor binding	2/676	11/18496	0.0589594	0.787806	0.78456	2
MF	GO:0098599	palmitoyl hydrolase activity	2/676	11/18496	0.0589594	0.787806	0.78456	2
MF	GO:0140996	histone H3 kinase activity	2/676	11/18496	0.0589594	0.787806	0.78456	2
MF	GO:0003678	DNA helicase activity	5/676	58/18496	0.0602703	0.787806	0.78456	5
MF	GO:0004529	DNA exonuclease activity	3/676	25/18496	0.0615794	0.787806	0.78456	3
MF	GO:0035198	miRNA binding	4/676	42/18496	0.0663324	0.787806	0.78456	4
MF	GO:0016796	exonuclease activity, active with either ribo- or deoxyribonucleic acids and producing 5'-phosphomonoesters	5/676	60/18496	0.0677857	0.787806	0.78456	5
MF	GO:0004709	MAP kinase kinase kinase activity	3/676	26/18496	0.0677931	0.787806	0.78456	3
MF	GO:0000995	RNA polymerase III general transcription initiation factor activity	2/676	12/18496	0.0690808	0.787806	0.78456	2
MF	GO:0015269	calcium-activated potassium channel activity	2/676	12/18496	0.0690808	0.787806	0.78456	2
MF	GO:0016423	tRNA (guanine) methyltransferase activity	2/676	12/18496	0.0690808	0.787806	0.78456	2
MF	GO:0035497	cAMP response element binding	2/676	12/18496	0.0690808	0.787806	0.78456	2
MF	GO:0097493	structural molecule activity conferring elasticity	2/676	12/18496	0.0690808	0.787806	0.78456	2
MF	GO:0019205	nucleobase-containing compound kinase activity	4/676	43/18496	0.0711195	0.787806	0.78456	4
MF	GO:0048156	tau protein binding	4/676	43/18496	0.0711195	0.787806	0.78456	4
MF	GO:0140297	DNA-binding transcription factor binding	24/676	477/18496	0.0717867	0.787806	0.78456	24
MF	GO:0005516	calmodulin binding	12/676	204/18496	0.0718026	0.787806	0.78456	12
MF	GO:0031490	chromatin DNA binding	8/676	120/18496	0.0730762	0.790644	0.787386	8
MF	GO:0016405	CoA-ligase activity	3/676	27/18496	0.0742794	0.792652	0.789386	3
MF	GO:0008138	protein tyrosine/serine/threonine phosphatase activity	4/676	44/18496	0.0760781	0.79556	0.792281	4
MF	GO:0005035	death receptor activity	2/676	13/18496	0.0797197	0.79556	0.792281	2
MF	GO:0009982	pseudouridine synthase activity	2/676	13/18496	0.0797197	0.79556	0.792281	2
MF	GO:0031432	titin binding	2/676	13/18496	0.0797197	0.79556	0.792281	2
MF	GO:0004518	nuclease activity	12/676	208/18496	0.0803151	0.79556	0.792281	12
MF	GO:0035925	mRNA 3'-UTR AU-rich region binding	3/676	28/18496	0.0810292	0.79556	0.792281	3
MF	GO:0061629	RNA polymerase II-specific DNA-binding transcription factor binding	18/676	344/18496	0.0817006	0.79556	0.792281	18
MF	GO:0030695	GTPase regulator activity	24/676	486/18496	0.084254	0.800413	0.797115	24
MF	GO:0060589	nucleoside-triphosphatase regulator activity	24/676	486/18496	0.084254	0.800413	0.797115	24
MF	GO:0043325	phosphatidylinositol-3,4-bisphosphate binding	3/676	29/18496	0.0880335	0.826242	0.822836	3
MF	GO:0008195	phosphatidate phosphatase activity	2/676	14/18496	0.0908248	0.832383	0.828952	2
MF	GO:0016530	metallochaperone activity	2/676	14/18496	0.0908248	0.832383	0.828952	2
MF	GO:0003899	DNA-directed 5'-3' RNA polymerase activity	3/676	30/18496	0.0952823	0.844811	0.841329	3
MF	GO:0001228	DNA-binding transcription activator activity, RNA polymerase II-specific	23/676	471/18496	0.0979181	0.844811	0.841329	23
MF	GO:0004467	long-chain fatty acid-CoA ligase activity	2/676	15/18496	0.102348	0.844811	0.841329	2
MF	GO:0008296	3'-5'-DNA exonuclease activity	2/676	15/18496	0.102348	0.844811	0.841329	2
MF	GO:0042809	nuclear vitamin D receptor binding	2/676	15/18496	0.102348	0.844811	0.841329	2
MF	GO:0016878	acid-thiol ligase activity	3/676	31/18496	0.102766	0.844811	0.841329	3
MF	GO:0015631	tubulin binding	19/676	379/18496	0.102942	0.844811	0.841329	19
MF	GO:0001216	DNA-binding transcription activator activity	23/676	475/18496	0.104682	0.844811	0.841329	23
MF	GO:0004386	helicase activity	9/676	154/18496	0.111982	0.844811	0.841329	9
MF	GO:0043621	protein self-association	5/676	70/18496	0.112627	0.844811	0.841329	5
MF	GO:0004129	cytochrome-c oxidase activity	2/676	16/18496	0.114244	0.844811	0.841329	2
MF	GO:0016641	oxidoreductase activity, acting on the CH-NH2 group of donors, oxygen as acceptor	2/676	16/18496	0.114244	0.844811	0.841329	2
MF	GO:0016675	oxidoreductase activity, acting on a heme group of donors	2/676	16/18496	0.114244	0.844811	0.841329	2
MF	GO:0017070	U6 snRNA binding	2/676	16/18496	0.114244	0.844811	0.841329	2
MF	GO:0050664	oxidoreductase activity, acting on NAD(P)H, oxygen as acceptor	2/676	16/18496	0.114244	0.844811	0.841329	2
MF	GO:0003684	damaged DNA binding	5/676	71/18496	0.117745	0.844811	0.841329	5
MF	GO:0034062	5'-3' RNA polymerase activity	3/676	33/18496	0.118396	0.844811	0.841329	3
MF	GO:0097747	RNA polymerase activity	3/676	33/18496	0.118396	0.844811	0.841329	3
MF	GO:0005085	guanyl-nucleotide exchange factor activity	12/676	225/18496	0.123323	0.844811	0.841329	12
MF	GO:0140097	catalytic activity, acting on DNA	13/676	248/18496	0.123371	0.844811	0.841329	13
MF	GO:0005324	long-chain fatty acid transporter activity	2/676	17/18496	0.126471	0.844811	0.841329	2
MF	GO:0008242	omega peptidase activity	2/676	17/18496	0.126471	0.844811	0.841329	2
MF	GO:0008376	acetylgalactosaminyltransferase activity	3/676	34/18496	0.126522	0.844811	0.841329	3
MF	GO:0016922	nuclear receptor binding	8/676	137/18496	0.129415	0.844811	0.841329	8
MF	GO:0008276	protein methyltransferase activity	6/676	94/18496	0.129687	0.844811	0.841329	6
MF	GO:0016410	N-acyltransferase activity	6/676	94/18496	0.129687	0.844811	0.841329	6
MF	GO:0017022	myosin binding	5/676	74/18496	0.133737	0.844811	0.841329	5
MF	GO:0017069	snRNA binding	4/676	54/18496	0.134417	0.844811	0.841329	4
MF	GO:0140296	general transcription initiation factor binding	4/676	54/18496	0.134417	0.844811	0.841329	4
MF	GO:0140030	modification-dependent protein binding	10/676	184/18496	0.137696	0.844811	0.841329	10
MF	GO:0033549	MAP kinase phosphatase activity	2/676	18/18496	0.138987	0.844811	0.841329	2
MF	GO:0046527	glucosyltransferase activity	2/676	18/18496	0.138987	0.844811	0.841329	2
MF	GO:0140036	ubiquitin-dependent protein binding	2/676	18/18496	0.138987	0.844811	0.841329	2
MF	GO:0003697	single-stranded DNA binding	7/676	118/18496	0.141272	0.844811	0.841329	7
MF	GO:0043394	proteoglycan binding	3/676	36/18496	0.143343	0.844811	0.841329	3
MF	GO:0046943	carboxylic acid transmembrane transporter activity	9/676	164/18496	0.14732	0.844811	0.841329	9
MF	GO:0061980	regulatory RNA binding	4/676	56/18496	0.147797	0.844811	0.841329	4
MF	GO:0008757	S-adenosylmethionine-dependent methyltransferase activity	10/676	187/18496	0.148132	0.844811	0.841329	10
MF	GO:0005342	organic acid transmembrane transporter activity	9/676	165/18496	0.151131	0.844811	0.841329	9
MF	GO:0004970	ionotropic glutamate receptor activity	2/676	19/18496	0.151757	0.844811	0.841329	2
MF	GO:0017075	syntaxin-1 binding	2/676	19/18496	0.151757	0.844811	0.841329	2
MF	GO:0019211	phosphatase activator activity	2/676	19/18496	0.151757	0.844811	0.841329	2
MF	GO:0030551	cyclic nucleotide binding	3/676	37/18496	0.152017	0.844811	0.841329	3
MF	GO:0072349	modified amino acid transmembrane transporter activity	3/676	37/18496	0.152017	0.844811	0.841329	3
MF	GO:0005249	voltage-gated potassium channel activity	6/676	99/18496	0.154272	0.844811	0.841329	6
MF	GO:0005201	extracellular matrix structural constituent	9/676	166/18496	0.154991	0.844811	0.841329	9
MF	GO:0019001	guanyl nucleotide binding	19/676	403/18496	0.1554	0.844811	0.841329	19
MF	GO:0032561	guanyl ribonucleotide binding	19/676	403/18496	0.1554	0.844811	0.841329	19
MF	GO:0008094	ATP-dependent activity, acting on DNA	7/676	122/18496	0.159395	0.844811	0.841329	7
MF	GO:1901682	sulfur compound transmembrane transporter activity	4/676	58/18496	0.161665	0.844811	0.841329	4
MF	GO:0010314	phosphatidylinositol-5-phosphate binding	2/676	20/18496	0.164744	0.844811	0.841329	2
MF	GO:0016638	oxidoreductase activity, acting on the CH-NH2 group of donors	2/676	20/18496	0.164744	0.844811	0.841329	2
MF	GO:0035173	histone kinase activity	2/676	20/18496	0.164744	0.844811	0.841329	2
MF	GO:0051787	misfolded protein binding	2/676	20/18496	0.164744	0.844811	0.841329	2
MF	GO:0140035	ubiquitination-like modification-dependent protein binding	2/676	20/18496	0.164744	0.844811	0.841329	2
MF	GO:0140318	protein transporter activity	3/676	39/18496	0.169838	0.844811	0.841329	3
MF	GO:0016779	nucleotidyltransferase activity	8/676	147/18496	0.170632	0.844811	0.841329	8
MF	GO:0001098	basal transcription machinery binding	4/676	60/18496	0.175983	0.844811	0.841329	4
MF	GO:0001099	basal RNA polymerase II transcription machinery binding	4/676	60/18496	0.175983	0.844811	0.841329	4
MF	GO:0016627	oxidoreductase activity, acting on the CH-CH group of donors	4/676	60/18496	0.175983	0.844811	0.841329	4
MF	GO:0019200	carbohydrate kinase activity	2/676	21/18496	0.177916	0.844811	0.841329	2
MF	GO:0004177	aminopeptidase activity	3/676	40/18496	0.178964	0.844811	0.841329	3
MF	GO:0016790	thiolester hydrolase activity	3/676	40/18496	0.178964	0.844811	0.841329	3
MF	GO:0017018	myosin phosphatase activity	5/676	82/18496	0.180655	0.844811	0.841329	5
MF	GO:0042826	histone deacetylase binding	7/676	127/18496	0.183438	0.844811	0.841329	7
MF	GO:0005546	phosphatidylinositol-4,5-bisphosphate binding	5/676	83/18496	0.186909	0.844811	0.841329	5
MF	GO:0001046	core promoter sequence-specific DNA binding	3/676	41/18496	0.18822	0.844811	0.841329	3
MF	GO:0004532	RNA exonuclease activity	3/676	41/18496	0.18822	0.844811	0.841329	3
MF	GO:0016877	ligase activity, forming carbon-sulfur bonds	3/676	41/18496	0.18822	0.844811	0.841329	3
MF	GO:0031072	heat shock protein binding	7/676	128/18496	0.188419	0.844811	0.841329	7
MF	GO:0016791	phosphatase activity	13/676	270/18496	0.190931	0.844811	0.841329	13
MF	GO:0016780	phosphotransferase activity, for other substituted phosphate groups	2/676	22/18496	0.191242	0.844811	0.841329	2
MF	GO:0051117	ATPase binding	5/676	84/18496	0.19324	0.844811	0.841329	5
MF	GO:0004721	phosphoprotein phosphatase activity	9/676	176/18496	0.196117	0.844811	0.841329	9
MF	GO:0000149	SNARE binding	6/676	107/18496	0.197426	0.844811	0.841329	6
MF	GO:0008307	structural constituent of muscle	3/676	42/18496	0.197596	0.844811	0.841329	3
MF	GO:0051879	Hsp90 protein binding	3/676	42/18496	0.197596	0.844811	0.841329	3
MF	GO:0000287	magnesium ion binding	11/676	224/18496	0.198366	0.844811	0.841329	11
MF	GO:0008135	translation factor activity, RNA binding	5/676	85/18496	0.199646	0.844811	0.841329	5
MF	GO:0008017	microtubule binding	13/676	273/18496	0.20129	0.844811	0.841329	13
MF	GO:0016747	acyltransferase activity, transferring groups other than amino-acyl groups	11/676	225/18496	0.202223	0.844811	0.841329	11
MF	GO:0140101	catalytic activity, acting on a tRNA	7/676	131/18496	0.203686	0.844811	0.841329	7
MF	GO:0003950	NAD+ ADP-ribosyltransferase activity	2/676	23/18496	0.204694	0.844811	0.841329	2
MF	GO:0070696	transmembrane receptor protein serine/threonine kinase binding	2/676	23/18496	0.204694	0.844811	0.841329	2
MF	GO:1990404	NAD+-protein ADP-ribosyltransferase activity	2/676	23/18496	0.204694	0.844811	0.841329	2
MF	GO:0140993	histone modifying activity	10/676	202/18496	0.205914	0.844811	0.841329	10
MF	GO:0016741	transferase activity, transferring one-carbon groups	11/676	226/18496	0.206113	0.844811	0.841329	11
MF	GO:0043022	ribosome binding	6/676	109/18496	0.20886	0.844811	0.841329	6
MF	GO:0140767	enzyme-substrate adaptor activity	4/676	65/18496	0.213493	0.844811	0.841329	4
MF	GO:0051087	protein-folding chaperone binding	7/676	133/18496	0.214119	0.844811	0.841329	7
MF	GO:0001223	transcription coactivator binding	3/676	44/18496	0.216667	0.844811	0.841329	3
MF	GO:0004864	protein phosphatase inhibitor activity	3/676	44/18496	0.216667	0.844811	0.841329	3
MF	GO:0005385	zinc ion transmembrane transporter activity	2/676	24/18496	0.218244	0.844811	0.841329	2
MF	GO:0008093	cytoskeletal anchor activity	2/676	24/18496	0.218244	0.844811	0.841329	2
MF	GO:0016853	isomerase activity	8/676	158/18496	0.221847	0.844811	0.841329	8
MF	GO:0032266	phosphatidylinositol-3-phosphate binding	3/676	45/18496	0.226343	0.844811	0.841329	3
MF	GO:0019905	syntaxin binding	4/676	67/18496	0.229078	0.844811	0.841329	4
MF	GO:0001091	RNA polymerase II general transcription initiation factor binding	2/676	25/18496	0.231867	0.844811	0.841329	2
MF	GO:0005227	calcium activated cation channel activity	2/676	25/18496	0.231867	0.844811	0.841329	2
MF	GO:0008157	protein phosphatase 1 binding	2/676	25/18496	0.231867	0.844811	0.841329	2
MF	GO:0070840	dynein complex binding	2/676	25/18496	0.231867	0.844811	0.841329	2
MF	GO:0005525	GTP binding	17/676	382/18496	0.235565	0.844811	0.841329	17
MF	GO:0015175	neutral L-amino acid transmembrane transporter activity	3/676	46/18496	0.2361	0.844811	0.841329	3
MF	GO:0008234	cysteine-type peptidase activity	9/676	185/18496	0.236634	0.844811	0.841329	9
MF	GO:0008080	N-acetyltransferase activity	4/676	68/18496	0.236975	0.844811	0.841329	4
MF	GO:0015453	oxidoreduction-driven active transmembrane transporter activity	4/676	68/18496	0.236975	0.844811	0.841329	4
MF	GO:0050681	nuclear androgen receptor binding	2/676	26/18496	0.245539	0.844811	0.841329	2
MF	GO:0070006	metalloaminopeptidase activity	2/676	26/18496	0.245539	0.844811	0.841329	2
MF	GO:0019212	phosphatase inhibitor activity	3/676	47/18496	0.245928	0.844811	0.841329	3
MF	GO:0003779	actin binding	19/676	438/18496	0.253162	0.844811	0.841329	19
MF	GO:0004553	hydrolase activity, hydrolyzing O-glycosyl compounds	5/676	93/18496	0.253208	0.844811	0.841329	5
MF	GO:0019902	phosphatase binding	9/676	189/18496	0.25554	0.844811	0.841329	9
MF	GO:0005504	fatty acid binding	3/676	48/18496	0.255818	0.844811	0.841329	3
MF	GO:0001671	ATPase activator activity	2/676	27/18496	0.25924	0.844811	0.841329	2
MF	GO:0005242	inward rectifier potassium channel activity	2/676	27/18496	0.25924	0.844811	0.841329	2
MF	GO:0008066	glutamate receptor activity	2/676	27/18496	0.25924	0.844811	0.841329	2
MF	GO:0008320	protein transmembrane transporter activity	2/676	27/18496	0.25924	0.844811	0.841329	2
MF	GO:0015035	protein-disulfide reductase activity	2/676	27/18496	0.25924	0.844811	0.841329	2
MF	GO:0016866	intramolecular transferase activity	2/676	27/18496	0.25924	0.844811	0.841329	2
MF	GO:0046875	ephrin receptor binding	2/676	27/18496	0.25924	0.844811	0.841329	2
MF	GO:0099604	ligand-gated calcium channel activity	2/676	27/18496	0.25924	0.844811	0.841329	2
MF	GO:0008168	methyltransferase activity	10/676	215/18496	0.262432	0.844811	0.841329	10
MF	GO:0002020	protease binding	7/676	142/18496	0.263252	0.844811	0.841329	7
MF	GO:0060590	ATPase regulator activity	3/676	49/18496	0.265762	0.844811	0.841329	3
MF	GO:0016407	acetyltransferase activity	5/676	95/18496	0.267131	0.844811	0.841329	5
MF	GO:0140104	molecular carrier activity	5/676	95/18496	0.267131	0.844811	0.841329	5
MF	GO:0043021	ribonucleoprotein complex binding	8/676	168/18496	0.272654	0.844811	0.841329	8
MF	GO:0016645	oxidoreductase activity, acting on the CH-NH group of donors	2/676	28/18496	0.272949	0.844811	0.841329	2
MF	GO:0043236	laminin binding	2/676	28/18496	0.272949	0.844811	0.841329	2
MF	GO:0051959	dynein light intermediate chain binding	2/676	28/18496	0.272949	0.844811	0.841329	2
MF	GO:0080025	phosphatidylinositol-3,5-bisphosphate binding	2/676	28/18496	0.272949	0.844811	0.841329	2
MF	GO:0004725	protein tyrosine phosphatase activity	5/676	96/18496	0.274155	0.844811	0.841329	5
MF	GO:0004896	cytokine receptor activity	5/676	96/18496	0.274155	0.844811	0.841329	5
MF	GO:0005230	extracellular ligand-gated monoatomic ion channel activity	4/676	74/18496	0.285516	0.844811	0.841329	4
MF	GO:0003743	translation initiation factor activity	3/676	51/18496	0.285776	0.844811	0.841329	3
MF	GO:0030159	signaling receptor complex adaptor activity	3/676	51/18496	0.285776	0.844811	0.841329	3
MF	GO:0030544	Hsp70 protein binding	3/676	51/18496	0.285776	0.844811	0.841329	3
MF	GO:0015276	ligand-gated monoatomic ion channel activity	7/676	146/18496	0.28604	0.844811	0.841329	7
MF	GO:0033612	receptor serine/threonine kinase binding	2/676	29/18496	0.286646	0.844811	0.841329	2
MF	GO:0046966	nuclear thyroid hormone receptor binding	2/676	29/18496	0.286646	0.844811	0.841329	2
MF	GO:0005267	potassium channel activity	6/676	122/18496	0.287985	0.844811	0.841329	6
MF	GO:0022834	ligand-gated channel activity	7/676	147/18496	0.291811	0.844811	0.841329	7
MF	GO:0004879	nuclear receptor activity	3/676	52/18496	0.295829	0.844811	0.841329	3
MF	GO:0098531	ligand-activated transcription factor activity	3/676	52/18496	0.295829	0.844811	0.841329	3
MF	GO:0004722	protein serine/threonine phosphatase activity	5/676	100/18496	0.302605	0.844811	0.841329	5
MF	GO:0004519	endonuclease activity	6/676	125/18496	0.307128	0.844811	0.841329	6
MF	GO:0008170	N-methyltransferase activity	5/676	101/18496	0.30979	0.844811	0.841329	5
MF	GO:0004382	GDP phosphatase activity	1/676	10/18496	0.310937	0.844811	0.841329	1
MF	GO:0005432	calcium:sodium antiporter activity	1/676	10/18496	0.310937	0.844811	0.841329	1
MF	GO:0008239	dipeptidyl-peptidase activity	1/676	10/18496	0.310937	0.844811	0.841329	1
MF	GO:0008330	protein tyrosine/threonine phosphatase activity	1/676	10/18496	0.310937	0.844811	0.841329	1
MF	GO:0015173	aromatic amino acid transmembrane transporter activity	1/676	10/18496	0.310937	0.844811	0.841329	1
MF	GO:0015245	fatty acid transmembrane transporter activity	1/676	10/18496	0.310937	0.844811	0.841329	1
MF	GO:0015279	store-operated calcium channel activity	1/676	10/18496	0.310937	0.844811	0.841329	1
MF	GO:0015924	mannosyl-oligosaccharide mannosidase activity	1/676	10/18496	0.310937	0.844811	0.841329	1
MF	GO:0016175	superoxide-generating NAD(P)H oxidase activity	1/676	10/18496	0.310937	0.844811	0.841329	1
MF	GO:0019531	oxalate transmembrane transporter activity	1/676	10/18496	0.310937	0.844811	0.841329	1
MF	GO:0030957	Tat protein binding	1/676	10/18496	0.310937	0.844811	0.841329	1
MF	GO:0031419	cobalamin binding	1/676	10/18496	0.310937	0.844811	0.841329	1
MF	GO:0033550	MAP kinase tyrosine phosphatase activity	1/676	10/18496	0.310937	0.844811	0.841329	1
MF	GO:0036312	phosphatidylinositol 3-kinase regulatory subunit binding	1/676	10/18496	0.310937	0.844811	0.841329	1
MF	GO:0043121	neurotrophin binding	1/676	10/18496	0.310937	0.844811	0.841329	1
MF	GO:0043225	ATPase-coupled inorganic anion transmembrane transporter activity	1/676	10/18496	0.310937	0.844811	0.841329	1
MF	GO:0043295	glutathione binding	1/676	10/18496	0.310937	0.844811	0.841329	1
MF	GO:0045322	unmethylated CpG binding	1/676	10/18496	0.310937	0.844811	0.841329	1
MF	GO:0051880	G-quadruplex DNA binding	1/676	10/18496	0.310937	0.844811	0.841329	1
MF	GO:0098505	G-rich strand telomeric DNA binding	1/676	10/18496	0.310937	0.844811	0.841329	1
MF	GO:0099122	RNA polymerase II C-terminal domain binding	1/676	10/18496	0.310937	0.844811	0.841329	1
MF	GO:0140999	histone H3K4 trimethyltransferase activity	1/676	10/18496	0.310937	0.844811	0.841329	1
MF	GO:0005310	dicarboxylic acid transmembrane transporter activity	2/676	31/18496	0.313939	0.844811	0.841329	2
MF	GO:0016667	oxidoreductase activity, acting on a sulfur group of donors	3/676	54/18496	0.315991	0.844811	0.841329	3
MF	GO:1990756	ubiquitin ligase-substrate adaptor activity	3/676	54/18496	0.315991	0.844811	0.841329	3
MF	GO:0008238	exopeptidase activity	5/676	102/18496	0.316999	0.844811	0.841329	5
MF	GO:0008186	ATP-dependent activity, acting on RNA	4/676	78/18496	0.318636	0.844811	0.841329	4
MF	GO:0004601	peroxidase activity	3/676	55/18496	0.326084	0.844811	0.841329	3
MF	GO:0140223	general transcription initiation factor activity	3/676	55/18496	0.326084	0.844811	0.841329	3
MF	GO:0022843	voltage-gated monoatomic cation channel activity	7/676	153/18496	0.326929	0.844811	0.841329	7
MF	GO:0000049	tRNA binding	4/676	79/18496	0.326969	0.844811	0.841329	4
MF	GO:0046332	SMAD binding	4/676	79/18496	0.326969	0.844811	0.841329	4
MF	GO:0016628	oxidoreductase activity, acting on the CH-CH group of donors, NAD or NADP as acceptor	2/676	32/18496	0.327503	0.844811	0.841329	2
MF	GO:0022884	macromolecule transmembrane transporter activity	2/676	32/18496	0.327503	0.844811	0.841329	2
MF	GO:0042578	phosphoric ester hydrolase activity	15/676	358/18496	0.330747	0.844811	0.841329	15
MF	GO:1901981	phosphatidylinositol phosphate binding	8/676	179/18496	0.331778	0.844811	0.841329	8
MF	GO:0031267	small GTPase binding	12/676	281/18496	0.332014	0.844811	0.841329	12
MF	GO:0003924	GTPase activity	14/676	333/18496	0.334058	0.844811	0.841329	14
MF	GO:0000182	rDNA binding	1/676	11/18496	0.336135	0.844811	0.841329	1
MF	GO:0001161	intronic transcription regulatory region sequence-specific DNA binding	1/676	11/18496	0.336135	0.844811	0.841329	1
MF	GO:0004143	ATP-dependent diacylglycerol kinase activity	1/676	11/18496	0.336135	0.844811	0.841329	1
MF	GO:0004706	JUN kinase kinase kinase activity	1/676	11/18496	0.336135	0.844811	0.841329	1
MF	GO:0005114	type II transforming growth factor beta receptor binding	1/676	11/18496	0.336135	0.844811	0.841329	1
MF	GO:0005536	glucose binding	1/676	11/18496	0.336135	0.844811	0.841329	1
MF	GO:0008271	secondary active sulfate transmembrane transporter activity	1/676	11/18496	0.336135	0.844811	0.841329	1
MF	GO:0008503	benzodiazepine receptor activity	1/676	11/18496	0.336135	0.844811	0.841329	1
MF	GO:0016670	oxidoreductase activity, acting on a sulfur group of donors, oxygen as acceptor	1/676	11/18496	0.336135	0.844811	0.841329	1
MF	GO:0016717	oxidoreductase activity, acting on paired donors, with oxidation of a pair of donors resulting in the reduction of molecular oxygen to two molecules of water	1/676	11/18496	0.336135	0.844811	0.841329	1
MF	GO:0019107	myristoyltransferase activity	1/676	11/18496	0.336135	0.844811	0.841329	1
MF	GO:0019215	intermediate filament binding	1/676	11/18496	0.336135	0.844811	0.841329	1
MF	GO:0032404	mismatch repair complex binding	1/676	11/18496	0.336135	0.844811	0.841329	1
MF	GO:0042975	peroxisome proliferator activated receptor binding	1/676	11/18496	0.336135	0.844811	0.841329	1
MF	GO:0043522	leucine zipper domain binding	1/676	11/18496	0.336135	0.844811	0.841329	1
MF	GO:0043995	histone H4K5 acetyltransferase activity	1/676	11/18496	0.336135	0.844811	0.841329	1
MF	GO:0043996	histone H4K8 acetyltransferase activity	1/676	11/18496	0.336135	0.844811	0.841329	1
MF	GO:0070513	death domain binding	1/676	11/18496	0.336135	0.844811	0.841329	1
MF	GO:0008175	tRNA methyltransferase activity	2/676	33/18496	0.340994	0.844811	0.841329	2
MF	GO:0016798	hydrolase activity, acting on glycosyl bonds	6/676	131/18496	0.345995	0.844811	0.841329	6
MF	GO:0016684	oxidoreductase activity, acting on peroxide as acceptor	3/676	57/18496	0.34626	0.844811	0.841329	3
MF	GO:0070063	RNA polymerase binding	3/676	57/18496	0.34626	0.844811	0.841329	3
MF	GO:0015079	potassium ion transmembrane transporter activity	7/676	157/18496	0.350699	0.844811	0.841329	7
MF	GO:0015036	disulfide oxidoreductase activity	2/676	34/18496	0.354399	0.844811	0.841329	2
MF	GO:0022829	wide pore channel activity	2/676	34/18496	0.354399	0.844811	0.841329	2
MF	GO:0140597	protein carrier chaperone	2/676	34/18496	0.354399	0.844811	0.841329	2
MF	GO:0051020	GTPase binding	13/676	313/18496	0.358444	0.844811	0.841329	13
MF	GO:0016209	antioxidant activity	4/676	83/18496	0.360391	0.844811	0.841329	4
MF	GO:0004861	cyclin-dependent protein serine/threonine kinase inhibitor activity	1/676	12/18496	0.360413	0.844811	0.841329	1
MF	GO:0005095	GTPase inhibitor activity	1/676	12/18496	0.360413	0.844811	0.841329	1
MF	GO:0008179	adenylate cyclase binding	1/676	12/18496	0.360413	0.844811	0.841329	1
MF	GO:0016273	arginine N-methyltransferase activity	1/676	12/18496	0.360413	0.844811	0.841329	1
MF	GO:0016274	protein-arginine N-methyltransferase activity	1/676	12/18496	0.360413	0.844811	0.841329	1
MF	GO:0017154	semaphorin receptor activity	1/676	12/18496	0.360413	0.844811	0.841329	1
MF	GO:0031543	peptidyl-proline dioxygenase activity	1/676	12/18496	0.360413	0.844811	0.841329	1
MF	GO:0035197	siRNA binding	1/676	12/18496	0.360413	0.844811	0.841329	1
MF	GO:0043047	single-stranded telomeric DNA binding	1/676	12/18496	0.360413	0.844811	0.841329	1
MF	GO:0043997	histone H4K12 acetyltransferase activity	1/676	12/18496	0.360413	0.844811	0.841329	1
MF	GO:0070008	serine-type exopeptidase activity	1/676	12/18496	0.360413	0.844811	0.841329	1
MF	GO:0070679	inositol 1,4,5 trisphosphate binding	1/676	12/18496	0.360413	0.844811	0.841329	1
MF	GO:0099508	voltage-gated monoatomic ion channel activity involved in regulation of presynaptic membrane potential	1/676	12/18496	0.360413	0.844811	0.841329	1
MF	GO:0140713	histone chaperone activity	1/676	12/18496	0.360413	0.844811	0.841329	1
MF	GO:1902936	phosphatidylinositol bisphosphate binding	5/676	108/18496	0.360586	0.844811	0.841329	5
MF	GO:0000993	RNA polymerase II complex binding	2/676	35/18496	0.367705	0.844811	0.841329	2
MF	GO:0004623	phospholipase A2 activity	2/676	35/18496	0.367705	0.844811	0.841329	2
MF	GO:0015297	antiporter activity	6/676	135/18496	0.372161	0.844811	0.841329	6
MF	GO:0140098	catalytic activity, acting on RNA	16/676	395/18496	0.372649	0.844811	0.841329	16
MF	GO:0090079	translation regulator activity, nucleic acid binding	5/676	110/18496	0.375177	0.844811	0.841329	5
MF	GO:0099094	ligand-gated monoatomic cation channel activity	5/676	110/18496	0.375177	0.844811	0.841329	5
MF	GO:0004714	transmembrane receptor protein tyrosine kinase activity	3/676	60/18496	0.376397	0.844811	0.841329	3
MF	GO:0043539	protein serine/threonine kinase activator activity	3/676	60/18496	0.376397	0.844811	0.841329	3
MF	GO:0015171	amino acid transmembrane transporter activity	4/676	85/18496	0.3771	0.844811	0.841329	4
MF	GO:0000175	3'-5'-RNA exonuclease activity	2/676	36/18496	0.380903	0.844811	0.841329	2
MF	GO:0015248	sterol transporter activity	2/676	36/18496	0.380903	0.844811	0.841329	2
MF	GO:0002161	aminoacyl-tRNA editing activity	1/676	13/18496	0.383804	0.844811	0.841329	1
MF	GO:0005542	folic acid binding	1/676	13/18496	0.383804	0.844811	0.841329	1
MF	GO:0008420	RNA polymerase II CTD heptapeptide repeat phosphatase activity	1/676	13/18496	0.383804	0.844811	0.841329	1
MF	GO:0015368	calcium:monoatomic cation antiporter activity	1/676	13/18496	0.383804	0.844811	0.841329	1
MF	GO:0017017	MAP kinase tyrosine/serine/threonine phosphatase activity	1/676	13/18496	0.383804	0.844811	0.841329	1
MF	GO:0022851	GABA-gated chloride ion channel activity	1/676	13/18496	0.383804	0.844811	0.841329	1
MF	GO:0034236	protein kinase A catalytic subunit binding	1/676	13/18496	0.383804	0.844811	0.841329	1
MF	GO:0045159	myosin II binding	1/676	13/18496	0.383804	0.844811	0.841329	1
MF	GO:0046974	histone H3K9 methyltransferase activity	1/676	13/18496	0.383804	0.844811	0.841329	1
MF	GO:0061459	L-arginine transmembrane transporter activity	1/676	13/18496	0.383804	0.844811	0.841329	1
MF	GO:0071837	HMG box domain binding	1/676	13/18496	0.383804	0.844811	0.841329	1
MF	GO:0097027	ubiquitin-protein transferase activator activity	1/676	13/18496	0.383804	0.844811	0.841329	1
MF	GO:0004197	cysteine-type endopeptidase activity	4/676	86/18496	0.38544	0.844811	0.841329	4
MF	GO:0004536	DNA nuclease activity	3/676	61/18496	0.386385	0.844811	0.841329	3
MF	GO:0022824	transmitter-gated monoatomic ion channel activity	3/676	61/18496	0.386385	0.844811	0.841329	3
MF	GO:0022835	transmitter-gated channel activity	3/676	61/18496	0.386385	0.844811	0.841329	3
MF	GO:0001221	transcription coregulator binding	5/676	112/18496	0.389763	0.844811	0.841329	5
MF	GO:0016651	oxidoreductase activity, acting on NAD(P)H	4/676	87/18496	0.393766	0.844811	0.841329	4
MF	GO:0004869	cysteine-type endopeptidase inhibitor activity	2/676	37/18496	0.393982	0.844811	0.841329	2
MF	GO:0005343	organic acid:sodium symporter activity	2/676	37/18496	0.393982	0.844811	0.841329	2
MF	GO:0005484	SNAP receptor activity	2/676	37/18496	0.393982	0.844811	0.841329	2
MF	GO:0016279	protein-lysine N-methyltransferase activity	3/676	62/18496	0.396334	0.844811	0.841329	3
MF	GO:0050660	flavin adenine dinucleotide binding	4/676	88/18496	0.402075	0.844811	0.841329	4
MF	GO:0005507	copper ion binding	3/676	63/18496	0.40624	0.844811	0.841329	3
MF	GO:0016278	lysine N-methyltransferase activity	3/676	63/18496	0.40624	0.844811	0.841329	3
MF	GO:0005237	inhibitory extracellular ligand-gated monoatomic ion channel activity	1/676	14/18496	0.406341	0.844811	0.841329	1
MF	GO:0005313	L-glutamate transmembrane transporter activity	1/676	14/18496	0.406341	0.844811	0.841329	1
MF	GO:0015926	glucosidase activity	1/676	14/18496	0.406341	0.844811	0.841329	1
MF	GO:0034450	ubiquitin-ubiquitin ligase activity	1/676	14/18496	0.406341	0.844811	0.841329	1
MF	GO:0043138	3'-5' DNA helicase activity	1/676	14/18496	0.406341	0.844811	0.841329	1
MF	GO:0044548	S100 protein binding	1/676	14/18496	0.406341	0.844811	0.841329	1
MF	GO:0050780	dopamine receptor binding	1/676	14/18496	0.406341	0.844811	0.841329	1
MF	GO:0061665	SUMO ligase activity	1/676	14/18496	0.406341	0.844811	0.841329	1
MF	GO:0070742	C2H2 zinc finger domain binding	1/676	14/18496	0.406341	0.844811	0.841329	1
MF	GO:0071933	Arp2/3 complex binding	1/676	14/18496	0.406341	0.844811	0.841329	1
MF	GO:0098847	sequence-specific single stranded DNA binding	1/676	14/18496	0.406341	0.844811	0.841329	1
MF	GO:0005096	GTPase activator activity	11/676	272/18496	0.409356	0.844811	0.841329	11
MF	GO:0043178	alcohol binding	4/676	89/18496	0.410363	0.844811	0.841329	4
MF	GO:0003714	transcription corepressor activity	8/676	194/18496	0.415031	0.844811	0.841329	8
MF	GO:0001530	lipopolysaccharide binding	2/676	39/18496	0.41975	0.844811	0.841329	2
MF	GO:0016896	RNA exonuclease activity, producing 5'-phosphomonoesters	2/676	39/18496	0.41975	0.844811	0.841329	2
MF	GO:0008173	RNA methyltransferase activity	3/676	65/18496	0.4259	0.844811	0.841329	3
MF	GO:0004089	carbonate dehydratase activity	1/676	15/18496	0.428054	0.844811	0.841329	1
MF	GO:0004559	alpha-mannosidase activity	1/676	15/18496	0.428054	0.844811	0.841329	1
MF	GO:0004698	calcium-dependent protein kinase C activity	1/676	15/18496	0.428054	0.844811	0.841329	1
MF	GO:0005521	lamin binding	1/676	15/18496	0.428054	0.844811	0.841329	1
MF	GO:0005523	tropomyosin binding	1/676	15/18496	0.428054	0.844811	0.841329	1
MF	GO:0016812	hydrolase activity, acting on carbon-nitrogen (but not peptide) bonds, in cyclic amides	1/676	15/18496	0.428054	0.844811	0.841329	1
MF	GO:0043023	ribosomal large subunit binding	1/676	15/18496	0.428054	0.844811	0.841329	1
MF	GO:0048531	beta-1,3-galactosyltransferase activity	1/676	15/18496	0.428054	0.844811	0.841329	1
MF	GO:0061133	endopeptidase activator activity	1/676	15/18496	0.428054	0.844811	0.841329	1
MF	GO:0140161	monocarboxylate:sodium symporter activity	1/676	15/18496	0.428054	0.844811	0.841329	1
MF	GO:0140776	protein-containing complex destabilizing activity	1/676	15/18496	0.428054	0.844811	0.841329	1
MF	GO:0035091	phosphatidylinositol binding	11/676	276/18496	0.428127	0.844811	0.841329	11
MF	GO:0016251	RNA polymerase II general transcription initiation factor activity	2/676	40/18496	0.432423	0.844811	0.841329	2
MF	GO:0071949	FAD binding	2/676	40/18496	0.432423	0.844811	0.841329	2
MF	GO:0140313	molecular sequestering activity	2/676	40/18496	0.432423	0.844811	0.841329	2
MF	GO:0015179	L-amino acid transmembrane transporter activity	3/676	66/18496	0.435646	0.844811	0.841329	3
MF	GO:0019843	rRNA binding	3/676	66/18496	0.435646	0.844811	0.841329	3
MF	GO:1990841	promoter-specific chromatin binding	3/676	66/18496	0.435646	0.844811	0.841329	3
MF	GO:0051213	dioxygenase activity	4/676	93/18496	0.443245	0.844811	0.841329	4
MF	GO:0015085	calcium ion transmembrane transporter activity	6/676	146/18496	0.444082	0.844811	0.841329	6
MF	GO:0001727	lipid kinase activity	2/676	41/18496	0.444946	0.844811	0.841329	2
MF	GO:0031492	nucleosomal DNA binding	2/676	41/18496	0.444946	0.844811	0.841329	2
MF	GO:0043175	RNA polymerase core enzyme binding	2/676	41/18496	0.444946	0.844811	0.841329	2
MF	GO:0046873	metal ion transmembrane transporter activity	17/676	441/18496	0.446033	0.844811	0.841329	17
MF	GO:0045296	cadherin binding	13/676	334/18496	0.448326	0.844811	0.841329	13
MF	GO:0005244	voltage-gated monoatomic ion channel activity	8/676	200/18496	0.448396	0.844811	0.841329	8
MF	GO:0022832	voltage-gated channel activity	8/676	200/18496	0.448396	0.844811	0.841329	8
MF	GO:0000900	mRNA regulatory element binding translation repressor activity	1/676	16/18496	0.448975	0.844811	0.841329	1
MF	GO:0003688	DNA replication origin binding	1/676	16/18496	0.448975	0.844811	0.841329	1
MF	GO:0003953	NAD+ nucleosidase activity	1/676	16/18496	0.448975	0.844811	0.841329	1
MF	GO:0004016	adenylate cyclase activity	1/676	16/18496	0.448975	0.844811	0.841329	1
MF	GO:0004697	protein kinase C activity	1/676	16/18496	0.448975	0.844811	0.841329	1
MF	GO:0005092	GDP-dissociation inhibitor activity	1/676	16/18496	0.448975	0.844811	0.841329	1
MF	GO:0008191	metalloendopeptidase inhibitor activity	1/676	16/18496	0.448975	0.844811	0.841329	1
MF	GO:0015116	sulfate transmembrane transporter activity	1/676	16/18496	0.448975	0.844811	0.841329	1
MF	GO:0015923	mannosidase activity	1/676	16/18496	0.448975	0.844811	0.841329	1
MF	GO:0016722	oxidoreductase activity, acting on metal ions	1/676	16/18496	0.448975	0.844811	0.841329	1
MF	GO:0019841	retinol binding	1/676	16/18496	0.448975	0.844811	0.841329	1
MF	GO:0030275	LRR domain binding	1/676	16/18496	0.448975	0.844811	0.841329	1
MF	GO:0042813	Wnt receptor activity	1/676	16/18496	0.448975	0.844811	0.841329	1
MF	GO:0045125	bioactive lipid receptor activity	1/676	16/18496	0.448975	0.844811	0.841329	1
MF	GO:0045504	dynein heavy chain binding	1/676	16/18496	0.448975	0.844811	0.841329	1
MF	GO:0050135	NAD(P)+ nucleosidase activity	1/676	16/18496	0.448975	0.844811	0.841329	1
MF	GO:0061809	NAD+ nucleotidase, cyclic ADP-ribose generating	1/676	16/18496	0.448975	0.844811	0.841329	1
MF	GO:0070403	NAD+ binding	1/676	16/18496	0.448975	0.844811	0.841329	1
MF	GO:0070411	I-SMAD binding	1/676	16/18496	0.448975	0.844811	0.841329	1
MF	GO:0072542	protein phosphatase activator activity	1/676	16/18496	0.448975	0.844811	0.841329	1
MF	GO:0140939	histone H4 methyltransferase activity	1/676	16/18496	0.448975	0.844811	0.841329	1
MF	GO:0008235	metalloexopeptidase activity	3/676	68/18496	0.454945	0.851873	0.848362	3
MF	GO:0046915	transition metal ion transmembrane transporter activity	2/676	42/18496	0.457314	0.851873	0.848362	2
MF	GO:0140938	histone H3 methyltransferase activity	2/676	42/18496	0.457314	0.851873	0.848362	2
MF	GO:0051082	unfolded protein binding	5/676	122/18496	0.461974	0.851873	0.848362	5
MF	GO:0005001	transmembrane receptor protein tyrosine phosphatase activity	1/676	17/18496	0.469132	0.851873	0.848362	1
MF	GO:0005068	transmembrane receptor protein tyrosine kinase adaptor activity	1/676	17/18496	0.469132	0.851873	0.848362	1
MF	GO:0009881	photoreceptor activity	1/676	17/18496	0.469132	0.851873	0.848362	1
MF	GO:0017110	nucleoside diphosphate phosphatase activity	1/676	17/18496	0.469132	0.851873	0.848362	1
MF	GO:0019198	transmembrane receptor protein phosphatase activity	1/676	17/18496	0.469132	0.851873	0.848362	1
MF	GO:0032183	SUMO binding	1/676	17/18496	0.469132	0.851873	0.848362	1
MF	GO:0032977	membrane insertase activity	1/676	17/18496	0.469132	0.851873	0.848362	1
MF	GO:0036041	long-chain fatty acid binding	1/676	17/18496	0.469132	0.851873	0.848362	1
MF	GO:0043024	ribosomal small subunit binding	1/676	17/18496	0.469132	0.851873	0.848362	1
MF	GO:0046965	nuclear retinoid X receptor binding	1/676	17/18496	0.469132	0.851873	0.848362	1
MF	GO:0070628	proteasome binding	1/676	17/18496	0.469132	0.851873	0.848362	1
MF	GO:0030527	structural constituent of chromatin	4/676	97/18496	0.475553	0.858863	0.855324	4
MF	GO:0030295	protein kinase activator activity	5/676	124/18496	0.476151	0.858863	0.855324	5
MF	GO:0016782	transferase activity, transferring sulphur-containing groups	3/676	71/18496	0.483357	0.858863	0.855324	3
MF	GO:0031491	nucleosome binding	3/676	71/18496	0.483357	0.858863	0.855324	3
MF	GO:0043177	organic acid binding	8/676	207/18496	0.486914	0.858863	0.855324	8
MF	GO:0003756	protein disulfide isomerase activity	1/676	18/18496	0.488552	0.858863	0.855324	1
MF	GO:0004550	nucleoside diphosphate kinase activity	1/676	18/18496	0.488552	0.858863	0.855324	1
MF	GO:0005003	ephrin receptor activity	1/676	18/18496	0.488552	0.858863	0.855324	1
MF	GO:0015172	acidic amino acid transmembrane transporter activity	1/676	18/18496	0.488552	0.858863	0.855324	1
MF	GO:0015278	calcium-release channel activity	1/676	18/18496	0.488552	0.858863	0.855324	1
MF	GO:0016864	intramolecular oxidoreductase activity, transposing S-S bonds	1/676	18/18496	0.488552	0.858863	0.855324	1
MF	GO:0030297	transmembrane receptor protein tyrosine kinase activator activity	1/676	18/18496	0.488552	0.858863	0.855324	1
MF	GO:0035615	clathrin adaptor activity	1/676	18/18496	0.488552	0.858863	0.855324	1
MF	GO:0046933	proton-transporting ATP synthase activity, rotational mechanism	1/676	18/18496	0.488552	0.858863	0.855324	1
MF	GO:0005246	calcium channel regulator activity	2/676	45/18496	0.493431	0.858863	0.855324	2
MF	GO:0030020	extracellular matrix structural constituent conferring tensile strength	2/676	45/18496	0.493431	0.858863	0.855324	2
MF	GO:0000979	RNA polymerase II core promoter sequence-specific DNA binding	1/676	19/18496	0.507263	0.858863	0.855324	1
MF	GO:0004653	polypeptide N-acetylgalactosaminyltransferase activity	1/676	19/18496	0.507263	0.858863	0.855324	1
MF	GO:0004890	GABA-A receptor activity	1/676	19/18496	0.507263	0.858863	0.855324	1
MF	GO:0008409	5'-3' exonuclease activity	1/676	19/18496	0.507263	0.858863	0.855324	1
MF	GO:0015125	bile acid transmembrane transporter activity	1/676	19/18496	0.507263	0.858863	0.855324	1
MF	GO:0015355	secondary active monocarboxylate transmembrane transporter activity	1/676	19/18496	0.507263	0.858863	0.855324	1
MF	GO:0016918	retinal binding	1/676	19/18496	0.507263	0.858863	0.855324	1
MF	GO:0042800	histone H3K4 methyltransferase activity	1/676	19/18496	0.507263	0.858863	0.855324	1
MF	GO:0099095	ligand-gated monoatomic anion channel activity	1/676	19/18496	0.507263	0.858863	0.855324	1
MF	GO:0140312	cargo adaptor activity	1/676	19/18496	0.507263	0.858863	0.855324	1
MF	GO:0019003	GDP binding	3/676	74/18496	0.511043	0.858863	0.855324	3
MF	GO:0001222	transcription corepressor binding	2/676	47/18496	0.516648	0.858863	0.855324	2
MF	GO:0042887	amide transmembrane transporter activity	2/676	47/18496	0.516648	0.858863	0.855324	2
MF	GO:0048029	monosaccharide binding	3/676	75/18496	0.520096	0.858863	0.855324	3
MF	GO:0001614	purinergic nucleotide receptor activity	1/676	20/18496	0.52529	0.858863	0.855324	1
MF	GO:0001972	retinoic acid binding	1/676	20/18496	0.52529	0.858863	0.855324	1
MF	GO:0003746	translation elongation factor activity	1/676	20/18496	0.52529	0.858863	0.855324	1
MF	GO:0015174	basic amino acid transmembrane transporter activity	1/676	20/18496	0.52529	0.858863	0.855324	1
MF	GO:0016408	C-acyltransferase activity	1/676	20/18496	0.52529	0.858863	0.855324	1
MF	GO:0016502	nucleotide receptor activity	1/676	20/18496	0.52529	0.858863	0.855324	1
MF	GO:0031418	L-ascorbic acid binding	1/676	20/18496	0.52529	0.858863	0.855324	1
MF	GO:0036122	BMP binding	1/676	20/18496	0.52529	0.858863	0.855324	1
MF	GO:0050145	nucleoside monophosphate kinase activity	1/676	20/18496	0.52529	0.858863	0.855324	1
MF	GO:0070003	threonine-type peptidase activity	1/676	20/18496	0.52529	0.858863	0.855324	1
MF	GO:0008514	organic anion transmembrane transporter activity	9/676	242/18496	0.526555	0.858863	0.855324	9
MF	GO:0022839	monoatomic ion gated channel activity	12/676	325/18496	0.52718	0.858863	0.855324	12
MF	GO:0003724	RNA helicase activity	3/676	76/18496	0.529058	0.858863	0.855324	3
MF	GO:0004620	phospholipase activity	4/676	104/18496	0.53023	0.858863	0.855324	4
MF	GO:0022836	gated channel activity	12/676	326/18496	0.531506	0.858863	0.855324	12
MF	GO:0044389	ubiquitin-like protein ligase binding	12/676	327/18496	0.535821	0.858863	0.855324	12
MF	GO:0019209	kinase activator activity	5/676	133/18496	0.538215	0.858863	0.855324	5
MF	GO:0044325	transmembrane transporter binding	5/676	133/18496	0.538215	0.858863	0.855324	5
MF	GO:0016763	pentosyltransferase activity	2/676	49/18496	0.539147	0.858863	0.855324	2
MF	GO:0004407	histone deacetylase activity	1/676	21/18496	0.542659	0.858863	0.855324	1
MF	GO:0005243	gap junction channel activity	1/676	21/18496	0.542659	0.858863	0.855324	1
MF	GO:0005326	neurotransmitter transmembrane transporter activity	1/676	21/18496	0.542659	0.858863	0.855324	1
MF	GO:0008656	cysteine-type endopeptidase activator activity involved in apoptotic process	1/676	21/18496	0.542659	0.858863	0.855324	1
MF	GO:0035613	RNA stem-loop binding	1/676	21/18496	0.542659	0.858863	0.855324	1
MF	GO:0099186	structural constituent of postsynapse	1/676	21/18496	0.542659	0.858863	0.855324	1
MF	GO:0106222	lncRNA binding	1/676	21/18496	0.542659	0.858863	0.855324	1
MF	GO:0016887	ATP hydrolysis activity	15/676	412/18496	0.543485	0.858863	0.855324	15
MF	GO:0008083	growth factor activity	6/676	162/18496	0.544963	0.858863	0.855324	6
MF	GO:0001618	virus receptor activity	3/676	79/18496	0.555371	0.858863	0.855324	3
MF	GO:0019199	transmembrane receptor protein kinase activity	3/676	79/18496	0.555371	0.858863	0.855324	3
MF	GO:0033293	monocarboxylic acid binding	3/676	79/18496	0.555371	0.858863	0.855324	3
MF	GO:0015399	primary active transmembrane transporter activity	6/676	164/18496	0.557027	0.858863	0.855324	6
MF	GO:0004602	glutathione peroxidase activity	1/676	22/18496	0.559393	0.858863	0.855324	1
MF	GO:0005248	voltage-gated sodium channel activity	1/676	22/18496	0.559393	0.858863	0.855324	1
MF	GO:0005346	purine ribonucleotide transmembrane transporter activity	1/676	22/18496	0.559393	0.858863	0.855324	1
MF	GO:0009931	calcium-dependent protein serine/threonine kinase activity	1/676	22/18496	0.559393	0.858863	0.855324	1
MF	GO:0009975	cyclase activity	1/676	22/18496	0.559393	0.858863	0.855324	1
MF	GO:0010485	histone H4 acetyltransferase activity	1/676	22/18496	0.559393	0.858863	0.855324	1
MF	GO:0015377	chloride:monoatomic cation symporter activity	1/676	22/18496	0.559393	0.858863	0.855324	1
MF	GO:0016917	GABA receptor activity	1/676	22/18496	0.559393	0.858863	0.855324	1
MF	GO:0031683	G-protein beta/gamma-subunit complex binding	1/676	22/18496	0.559393	0.858863	0.855324	1
MF	GO:0033558	protein lysine deacetylase activity	1/676	22/18496	0.559393	0.858863	0.855324	1
MF	GO:0033691	sialic acid binding	1/676	22/18496	0.559393	0.858863	0.855324	1
MF	GO:0005261	monoatomic cation channel activity	12/676	333/18496	0.561418	0.858863	0.855324	12
MF	GO:0140272	exogenous protein binding	3/676	80/18496	0.563945	0.858863	0.855324	3
MF	GO:0016504	peptidase activator activity	2/676	52/18496	0.571515	0.858863	0.855324	2
MF	GO:0034212	peptide N-acetyltransferase activity	2/676	52/18496	0.571515	0.858863	0.855324	2
MF	GO:0051018	protein kinase A binding	2/676	52/18496	0.571515	0.858863	0.855324	2
MF	GO:0030971	receptor tyrosine kinase binding	3/676	81/18496	0.572417	0.858863	0.855324	3
MF	GO:0031406	carboxylic acid binding	7/676	195/18496	0.572963	0.858863	0.855324	7
MF	GO:0005212	structural constituent of eye lens	1/676	23/18496	0.575516	0.858863	0.855324	1
MF	GO:0005283	amino acid:sodium symporter activity	1/676	23/18496	0.575516	0.858863	0.855324	1
MF	GO:0008171	O-methyltransferase activity	1/676	23/18496	0.575516	0.858863	0.855324	1
MF	GO:0008649	rRNA methyltransferase activity	1/676	23/18496	0.575516	0.858863	0.855324	1
MF	GO:0010857	calcium-dependent protein kinase activity	1/676	23/18496	0.575516	0.858863	0.855324	1
MF	GO:0015662	P-type ion transporter activity	1/676	23/18496	0.575516	0.858863	0.855324	1
MF	GO:0016849	phosphorus-oxygen lyase activity	1/676	23/18496	0.575516	0.858863	0.855324	1
MF	GO:0030552	cAMP binding	1/676	23/18496	0.575516	0.858863	0.855324	1
MF	GO:0043274	phospholipase binding	1/676	23/18496	0.575516	0.858863	0.855324	1
MF	GO:0070300	phosphatidic acid binding	1/676	23/18496	0.575516	0.858863	0.855324	1
MF	GO:0140311	protein sequestering activity	1/676	23/18496	0.575516	0.858863	0.855324	1
MF	GO:0140358	P-type transmembrane transporter activity	1/676	23/18496	0.575516	0.858863	0.855324	1
MF	GO:0140994	RNA polymerase II CTD heptapeptide repeat modifying activity	1/676	23/18496	0.575516	0.858863	0.855324	1
MF	GO:0016758	hexosyltransferase activity	7/676	196/18496	0.5784	0.86147	0.85792	7
MF	GO:0008146	sulfotransferase activity	2/676	53/18496	0.581931	0.86147	0.85792	2
MF	GO:0019887	protein kinase regulator activity	8/676	226/18496	0.586897	0.86147	0.85792	8
MF	GO:0003887	DNA-directed DNA polymerase activity	1/676	24/18496	0.591049	0.86147	0.85792	1
MF	GO:0004806	triglyceride lipase activity	1/676	24/18496	0.591049	0.86147	0.85792	1
MF	GO:0005540	hyaluronic acid binding	1/676	24/18496	0.591049	0.86147	0.85792	1
MF	GO:0016505	peptidase activator activity involved in apoptotic process	1/676	24/18496	0.591049	0.86147	0.85792	1
MF	GO:0140416	transcription regulator inhibitor activity	1/676	24/18496	0.591049	0.86147	0.85792	1
MF	GO:0140612	DNA damage sensor activity	1/676	24/18496	0.591049	0.86147	0.85792	1
MF	GO:0019903	protein phosphatase binding	5/676	142/18496	0.596671	0.86147	0.85792	5
MF	GO:0008374	O-acyltransferase activity	2/676	55/18496	0.6022	0.86147	0.85792	2
MF	GO:0030374	nuclear receptor coactivator activity	2/676	55/18496	0.6022	0.86147	0.85792	2
MF	GO:0050840	extracellular matrix binding	2/676	55/18496	0.6022	0.86147	0.85792	2
MF	GO:1904315	transmitter-gated monoatomic ion channel activity involved in regulation of postsynaptic membrane potential	2/676	55/18496	0.6022	0.86147	0.85792	2
MF	GO:0005319	lipid transporter activity	6/676	172/18496	0.603711	0.86147	0.85792	6
MF	GO:0000030	mannosyltransferase activity	1/676	25/18496	0.606015	0.86147	0.85792	1
MF	GO:0000295	adenine nucleotide transmembrane transporter activity	1/676	25/18496	0.606015	0.86147	0.85792	1
MF	GO:0003707	nuclear steroid receptor activity	1/676	25/18496	0.606015	0.86147	0.85792	1
MF	GO:0008483	transaminase activity	1/676	25/18496	0.606015	0.86147	0.85792	1
MF	GO:0015296	monoatomic anion:monoatomic cation symporter activity	1/676	25/18496	0.606015	0.86147	0.85792	1
MF	GO:0017025	TBP-class protein binding	1/676	25/18496	0.606015	0.86147	0.85792	1
MF	GO:0034237	protein kinase A regulatory subunit binding	1/676	25/18496	0.606015	0.86147	0.85792	1
MF	GO:0043548	phosphatidylinositol 3-kinase binding	1/676	25/18496	0.606015	0.86147	0.85792	1
MF	GO:0070530	K63-linked polyubiquitin modification-dependent protein binding	1/676	25/18496	0.606015	0.86147	0.85792	1
MF	GO:0120014	phospholipid transfer activity	1/676	25/18496	0.606015	0.86147	0.85792	1
MF	GO:0140102	catalytic activity, acting on a rRNA	1/676	25/18496	0.606015	0.86147	0.85792	1
MF	GO:0004435	phosphatidylinositol phospholipase C activity	1/676	26/18496	0.620434	0.867954	0.864377	1
MF	GO:0005112	Notch binding	1/676	26/18496	0.620434	0.867954	0.864377	1
MF	GO:0005160	transforming growth factor beta receptor binding	1/676	26/18496	0.620434	0.867954	0.864377	1
MF	GO:0015252	proton channel activity	1/676	26/18496	0.620434	0.867954	0.864377	1
MF	GO:0016769	transferase activity, transferring nitrogenous groups	1/676	26/18496	0.620434	0.867954	0.864377	1
MF	GO:0019789	SUMO transferase activity	1/676	26/18496	0.620434	0.867954	0.864377	1
MF	GO:0030507	spectrin binding	1/676	26/18496	0.620434	0.867954	0.864377	1
MF	GO:0042974	nuclear retinoic acid receptor binding	1/676	26/18496	0.620434	0.867954	0.864377	1
MF	GO:0016655	oxidoreductase activity, acting on NAD(P)H, quinone or similar compound as acceptor	2/676	57/18496	0.621718	0.867954	0.864377	2
MF	GO:0099529	neurotransmitter receptor activity involved in regulation of postsynaptic membrane potential	2/676	57/18496	0.621718	0.867954	0.864377	2
MF	GO:0009055	electron transfer activity	4/676	117/18496	0.623579	0.868994	0.865413	4
MF	GO:0140375	immune receptor activity	5/676	147/18496	0.627292	0.869965	0.86638	5
MF	GO:0004364	glutathione transferase activity	1/676	27/18496	0.634326	0.869965	0.86638	1
MF	GO:0004683	calmodulin-dependent protein kinase activity	1/676	27/18496	0.634326	0.869965	0.86638	1
MF	GO:0005044	scavenger receptor activity	1/676	27/18496	0.634326	0.869965	0.86638	1
MF	GO:0008143	poly(A) binding	1/676	27/18496	0.634326	0.869965	0.86638	1
MF	GO:0008266	poly(U) RNA binding	1/676	27/18496	0.634326	0.869965	0.86638	1
MF	GO:0015271	outward rectifier potassium channel activity	1/676	27/18496	0.634326	0.869965	0.86638	1
MF	GO:0055106	ubiquitin-protein transferase regulator activity	1/676	27/18496	0.634326	0.869965	0.86638	1
MF	GO:0098918	structural constituent of synapse	1/676	27/18496	0.634326	0.869965	0.86638	1
MF	GO:0032182	ubiquitin-like protein binding	4/676	119/18496	0.636855	0.871898	0.868305	4
MF	GO:0070888	E-box binding	2/676	59/18496	0.640488	0.87519	0.871583	2
MF	GO:0019842	vitamin binding	5/676	150/18496	0.644977	0.87519	0.871583	5
MF	GO:0005251	delayed rectifier potassium channel activity	1/676	28/18496	0.647711	0.87519	0.871583	1
MF	GO:0005452	solute:inorganic anion antiporter activity	1/676	28/18496	0.647711	0.87519	0.871583	1
MF	GO:0015216	purine nucleotide transmembrane transporter activity	1/676	28/18496	0.647711	0.87519	0.871583	1
MF	GO:0016757	glycosyltransferase activity	9/676	268/18496	0.649083	0.87519	0.871583	9
MF	GO:0016765	transferase activity, transferring alkyl or aryl (other than methyl) groups	2/676	60/18496	0.649595	0.87519	0.871583	2
MF	GO:0004857	enzyme inhibitor activity	13/676	386/18496	0.658026	0.87519	0.871583	13
MF	GO:0016836	hydro-lyase activity	2/676	61/18496	0.658517	0.87519	0.871583	2
MF	GO:0001965	G-protein alpha-subunit binding	1/676	29/18496	0.660606	0.87519	0.871583	1
MF	GO:0001968	fibronectin binding	1/676	29/18496	0.660606	0.87519	0.871583	1
MF	GO:0003785	actin monomer binding	1/676	29/18496	0.660606	0.87519	0.871583	1
MF	GO:0004629	phospholipase C activity	1/676	29/18496	0.660606	0.87519	0.871583	1
MF	GO:0004693	cyclin-dependent protein serine/threonine kinase activity	1/676	29/18496	0.660606	0.87519	0.871583	1
MF	GO:0005416	amino acid:monoatomic cation symporter activity	1/676	29/18496	0.660606	0.87519	0.871583	1
MF	GO:0051861	glycolipid binding	1/676	29/18496	0.660606	0.87519	0.871583	1
MF	GO:0070273	phosphatidylinositol-4-phosphate binding	1/676	29/18496	0.660606	0.87519	0.871583	1
MF	GO:0070566	adenylyltransferase activity	1/676	29/18496	0.660606	0.87519	0.871583	1
MF	GO:0097472	cyclin-dependent protein kinase activity	1/676	29/18496	0.660606	0.87519	0.871583	1
MF	GO:1990782	protein tyrosine kinase binding	4/676	123/18496	0.662481	0.876184	0.872573	4
MF	GO:0008028	monocarboxylic acid transmembrane transporter activity	2/676	62/18496	0.667257	0.878208	0.874588	2
MF	GO:0005178	integrin binding	5/676	154/18496	0.667723	0.878208	0.874588	5
MF	GO:0061135	endopeptidase regulator activity	6/676	184/18496	0.668396	0.878208	0.874588	6
MF	GO:0004540	RNA nuclease activity	4/676	124/18496	0.668692	0.878208	0.874588	4
MF	GO:0022853	active monoatomic ion transmembrane transporter activity	8/676	244/18496	0.672171	0.878208	0.874588	8
MF	GO:0005217	intracellular ligand-gated monoatomic ion channel activity	1/676	30/18496	0.673029	0.878208	0.874588	1
MF	GO:0008187	poly-pyrimidine tract binding	1/676	30/18496	0.673029	0.878208	0.874588	1
MF	GO:0015106	bicarbonate transmembrane transporter activity	1/676	30/18496	0.673029	0.878208	0.874588	1
MF	GO:0005179	hormone activity	4/676	126/18496	0.680877	0.882273	0.878637	4
MF	GO:0030145	manganese ion binding	2/676	64/18496	0.684193	0.882273	0.878637	2
MF	GO:0004181	metallocarboxypeptidase activity	1/676	31/18496	0.684999	0.882273	0.878637	1
MF	GO:0008378	galactosyltransferase activity	1/676	31/18496	0.684999	0.882273	0.878637	1
MF	GO:0016411	acylglycerol O-acyltransferase activity	1/676	31/18496	0.684999	0.882273	0.878637	1
MF	GO:0031624	ubiquitin conjugating enzyme binding	1/676	31/18496	0.684999	0.882273	0.878637	1
MF	GO:0022804	active transmembrane transporter activity	15/676	454/18496	0.692377	0.882273	0.878637	15
MF	GO:0098631	cell adhesion mediator activity	2/676	65/18496	0.692392	0.882273	0.878637	2
MF	GO:0005262	calcium channel activity	4/676	128/18496	0.692746	0.882273	0.878637	4
MF	GO:0016298	lipase activity	4/676	128/18496	0.692746	0.882273	0.878637	4
MF	GO:0031625	ubiquitin protein ligase binding	10/676	308/18496	0.693015	0.882273	0.878637	10
MF	GO:0061659	ubiquitin-like protein ligase activity	12/676	367/18496	0.693954	0.882273	0.878637	12
MF	GO:0005543	phospholipid binding	16/676	484/18496	0.695419	0.882273	0.878637	16
MF	GO:0015215	nucleotide transmembrane transporter activity	1/676	32/18496	0.696531	0.882273	0.878637	1
MF	GO:0017147	Wnt-protein binding	1/676	32/18496	0.696531	0.882273	0.878637	1
MF	GO:0071889	14-3-3 protein binding	1/676	32/18496	0.696531	0.882273	0.878637	1
MF	GO:0097718	disordered domain specific binding	1/676	32/18496	0.696531	0.882273	0.878637	1
MF	GO:0140693	molecular condensate scaffold activity	1/676	32/18496	0.696531	0.882273	0.878637	1
MF	GO:0003713	transcription coactivator activity	9/676	280/18496	0.699146	0.884148	0.880504	9
MF	GO:0030594	neurotransmitter receptor activity	3/676	99/18496	0.706521	0.887686	0.884027	3
MF	GO:0043130	ubiquitin binding	3/676	99/18496	0.706521	0.887686	0.884027	3
MF	GO:0030296	protein tyrosine kinase activator activity	1/676	33/18496	0.707642	0.887686	0.884027	1
MF	GO:0031369	translation initiation factor binding	1/676	33/18496	0.707642	0.887686	0.884027	1
MF	GO:0070717	poly-purine tract binding	1/676	33/18496	0.707642	0.887686	0.884027	1
MF	GO:0005518	collagen binding	2/676	68/18496	0.715941	0.893916	0.890232	2
MF	GO:0097110	scaffold protein binding	2/676	68/18496	0.715941	0.893916	0.890232	2
MF	GO:0046982	protein heterodimerization activity	11/676	344/18496	0.716621	0.893916	0.890232	11
MF	GO:0016831	carboxy-lyase activity	1/676	34/18496	0.718346	0.893916	0.890232	1
MF	GO:0030332	cyclin binding	1/676	34/18496	0.718346	0.893916	0.890232	1
[truncated: 1,456 more rows]
