# Supplementary material for: Effect of the TLR9 signaling pathway on acyclovir infection with herpes simplex virus type 2 in HaCaT cells
Source: Front Microbiol. 2025 Mar 24;16:1560340. doi: 10.3389/fmicb.2025.1560340 (PMC11974507; doi:10.3389/fmicb.2025.1560340)
Supplement: Supplementary file 1 [file Data_Sheet_1.zip › 5 go and kegg/GO_BP_enrichment.xlsx]

## Sheet: Sheet1
ID	Description	GeneRatio	BgRatio	pvalue	p.adjust	qvalue	geneID	Count
GO:0034244	negative regulation of transcription elongation by RNA polymerase II	7/655	20/18870	3.07171e-06	0.0136445	0.0135285	AXIN1/LARP7/RECQL5/SHH/HEXIM1/NELFB/SIRT6	7
GO:0032785	negative regulation of DNA-templated transcription, elongation	7/655	23/18870	8.8697e-06	0.0196996	0.019532	AXIN1/LARP7/RECQL5/SHH/HEXIM1/NELFB/SIRT6	7
GO:0006260	DNA replication	24/655	278/18870	4.13823e-05	0.0612734	0.0607522	DSCC1/DDX11/POLRMT/CENPX/CDC7/WDHD1/PNKP/RPA3/TOP1MT/RECQL5/E4F1/PCLAF/DUT/E2F7/CHTF18/ASF1A/TSPYL2/WDR18/CTC1/CHRAC1/GLI1/RMI1/EHMT2/MCM9	24
GO:1901798	positive regulation of signal transduction by p53 class mediator	6/655	30/18870	0.000497802	0.474825	0.470785	CHD5/HEXIM1/EEF1E1/MSX1/HIC1/ANKRD1	6
GO:1900745	positive regulation of p38MAPK cascade	6/655	31/18870	0.000599347	0.474825	0.470785	MAP3K3/GDF6/GADD45G/GADD45B/ZC3H12A/AGER	6
GO:0006368	transcription elongation by RNA polymerase II	12/655	116/18870	0.000707089	0.474825	0.470785	ADRM1/AXIN1/LARP7/RECQL5/SHH/HEXIM1/GTF2F1/MED16/NELFB/SIRT6/MED30/CTDP1	12
GO:1900744	regulation of p38MAPK cascade	7/655	45/18870	0.000846289	0.474825	0.470785	MAP3K3/GDF6/PHLPP1/GADD45G/GADD45B/ZC3H12A/AGER	7
GO:0034243	regulation of transcription elongation by RNA polymerase II	10/655	87/18870	0.000855154	0.474825	0.470785	AXIN1/LARP7/RECQL5/SHH/HEXIM1/GTF2F1/MED16/NELFB/SIRT6/MED30	10
GO:0030522	intracellular receptor signaling pathway	24/655	353/18870	0.00140827	0.490106	0.485936	TRIM11/PTPRS/DDX54/KMT2D/SAFB2/TRIM3/CRY2/HNF4G/STING1/TNIP2/IRF3/KLF2/NOP53/PIK3AP1/PYCARD/NR1H2/PKN1/IRF7/FOXP1/LMO3/HSPA1A/NR1I3/TIFA/TARBP2	24
GO:0006261	DNA-templated DNA replication	14/655	161/18870	0.0014851	0.490106	0.485936	DSCC1/DDX11/POLRMT/CENPX/CDC7/WDHD1/PNKP/RECQL5/E2F7/CHTF18/ASF1A/WDR18/CHRAC1/MCM9	14
GO:0002221	pattern recognition receptor signaling pathway	18/655	236/18870	0.0015488	0.490106	0.485936	TRIM11/PTPRS/LTF/TRIM3/STING1/TNIP2/IRF3/CACTIN/LRCH4/NOP53/PIK3AP1/PYCARD/SARM1/IRF7/HSPA1A/TIFA/TARBP2/CYBA	18
GO:0002218	activation of innate immune response	20/655	276/18870	0.00162274	0.490106	0.485936	TRIM11/PTPRS/LTF/TRIM3/MATR3/STING1/TNIP2/IRF3/CACTIN/LRCH4/NOP53/HEXIM1/PIK3AP1/PYCARD/SARM1/IRF7/HSPA1A/TIFA/TARBP2/CYBA	20
GO:0002753	cytosolic pattern recognition receptor signaling pathway	13/655	146/18870	0.00174859	0.490106	0.485936	TRIM11/PTPRS/TRIM3/STING1/TNIP2/IRF3/NOP53/PIK3AP1/PYCARD/IRF7/HSPA1A/TIFA/TARBP2	13
GO:0021534	cell proliferation in hindbrain	4/655	16/18870	0.00187569	0.490106	0.485936	GBX2/SHH/GLI1/LHX5	4
GO:0021924	cell proliferation in external granule layer	4/655	16/18870	0.00187569	0.490106	0.485936	GBX2/SHH/GLI1/LHX5	4
GO:0021930	cerebellar granule cell precursor proliferation	4/655	16/18870	0.00187569	0.490106	0.485936	GBX2/SHH/GLI1/LHX5	4
GO:0043517	positive regulation of DNA damage response, signal transduction by p53 class mediator	4/655	16/18870	0.00187569	0.490106	0.485936	EEF1E1/MSX1/HIC1/ANKRD1	4
GO:0030900	forebrain development	26/655	407/18870	0.00218799	0.517115	0.512716	PTPRS/POU3F3/UNCX/PPP1R9B/POU3F1/GBX2/KIF26A/TACC3/TOX/CHD5/SHH/DLX2/KCNC1/CSF1R/FOXP1/GLI1/SEMA7A/SOX3/WDR89/SLC7A11/INHBB/HES5/MSX1/LHX5/ARX/VAX2	26
GO:0035092	sperm DNA condensation	4/655	17/18870	0.00238607	0.517115	0.512716	CHD5/SELENOF/TSSK6/SYCP3	4
GO:0006354	DNA-templated transcription elongation	12/655	135/18870	0.00262565	0.517115	0.512716	ADRM1/AXIN1/LARP7/RECQL5/SHH/HEXIM1/GTF2F1/MED16/NELFB/SIRT6/MED30/CTDP1	12
GO:0042481	regulation of odontogenesis	4/655	18/18870	0.00298442	0.517115	0.512716	SHH/NGFR/MSX1/SP6	4
GO:0072331	signal transduction by p53 class mediator	14/655	175/18870	0.00322179	0.517115	0.512716	CRADD/RRS1/CHD5/PSMD10/NOP53/E2F7/HEXIM1/PYCARD/EEF1E1/TRIAP1/PHLDA3/MSX1/HIC1/ANKRD1	14
GO:0009649	entrainment of circadian clock	5/655	30/18870	0.00344105	0.517115	0.512716	CRY2/GNA11/PHLPP1/BMAL2/SIK1	5
GO:0038066	p38MAPK cascade	7/655	57/18870	0.00344674	0.517115	0.512716	MAP3K3/GDF6/PHLPP1/GADD45G/GADD45B/ZC3H12A/AGER	7
GO:0032874	positive regulation of stress-activated MAPK cascade	11/655	122/18870	0.00348817	0.517115	0.512716	TAOK2/AXIN1/MAP3K3/GDF6/MAPK8IP3/GADD45G/PYCARD/GADD45B/MAPK8IP2/ZC3H12A/AGER	11
GO:0032784	regulation of DNA-templated transcription elongation	10/655	105/18870	0.00354122	0.517115	0.512716	AXIN1/LARP7/RECQL5/SHH/HEXIM1/GTF2F1/MED16/NELFB/SIRT6/MED30	10
GO:0099173	postsynapse organization	15/655	196/18870	0.00356861	0.517115	0.512716	ARHGAP39/HIP1R/PTPRS/GRID1/ABHD17A/LRFN4/DVL1/NEFH/SYNGAP1/ARC/ABHD17C/LRRC4/LZTS3/SEMA3F/SLC7A11	15
GO:0002758	innate immune response-activating signaling pathway	18/655	255/18870	0.00358412	0.517115	0.512716	TRIM11/PTPRS/LTF/TRIM3/STING1/TNIP2/IRF3/CACTIN/LRCH4/NOP53/PIK3AP1/PYCARD/SARM1/IRF7/HSPA1A/TIFA/TARBP2/CYBA	18
GO:0046782	regulation of viral transcription	4/655	19/18870	0.00367764	0.517115	0.512716	TRIM11/LARP7/HEXIM1/TARBP2	4
GO:0030330	DNA damage response, signal transduction by p53 class mediator	8/655	73/18870	0.00372627	0.517115	0.512716	CRADD/PSMD10/E2F7/EEF1E1/TRIAP1/MSX1/HIC1/ANKRD1	8
GO:0060338	regulation of type I interferon-mediated signaling pathway	6/655	44/18870	0.00392484	0.517115	0.512716	STING1/CDC37/IRF3/CACTIN/TRIM41/IRF7	6
GO:0070304	positive regulation of stress-activated protein kinase signaling cascade	11/655	124/18870	0.00395158	0.517115	0.512716	TAOK2/AXIN1/MAP3K3/GDF6/MAPK8IP3/GADD45G/PYCARD/GADD45B/MAPK8IP2/ZC3H12A/AGER	11
GO:1901796	regulation of signal transduction by p53 class mediator	10/655	107/18870	0.00405636	0.517115	0.512716	RRS1/CHD5/PSMD10/NOP53/HEXIM1/EEF1E1/TRIAP1/MSX1/HIC1/ANKRD1	10
GO:0046777	protein autophosphorylation	15/655	199/18870	0.0041122	0.517115	0.512716	TNKS1BP1/TAOK2/MYLK2/MAP3K3/WNK2/SIK1/VRK1/EPHB4/PIM3/STK10/MAP3K12/CSF1R/DAPK3/GRK1/DAPK2	15
GO:0015820	leucine transport	3/655	10/18870	0.00416159	0.517115	0.512716	SLC43A2/SLC6A15/SLC7A7	3
GO:0001755	neural crest cell migration	7/655	59/18870	0.00419094	0.517115	0.512716	EFNB1/GBX2/SHH/SEMA4B/SEMA7A/SEMA3F/SEMA3D	7
GO:0060340	positive regulation of type I interferon-mediated signaling pathway	4/655	20/18870	0.00447242	0.519359	0.514941	STING1/IRF3/TRIM41/IRF7	4
GO:1900424	regulation of defense response to bacterium	4/655	20/18870	0.00447242	0.519359	0.514941	ARG2/FOXP1/EMILIN1/CYBA	4
GO:0062207	regulation of pattern recognition receptor signaling pathway	12/655	145/18870	0.00469916	0.519359	0.514941	TRIM11/PTPRS/LTF/TRIM3/CACTIN/LRCH4/NOP53/SARM1/IRF7/HSPA1A/TARBP2/CYBA	12
GO:1903829	positive regulation of protein localization	28/655	476/18870	0.00481991	0.519359	0.514941	CEP131/TNFAIP6/CROCC/AKT2/PPP1R9B/GNA11/MTCL1/FZD5/ABHD17A/LARP7/BMP6/EDEM2/DVL1/SHH/VRK1/NGFR/NR1H2/ABHD17C/CAPN10/RAB29/GLIS2/MYO18A/BBC3/SIRT6/TOMM7/ZC3H12A/ORMDL3/ANKRD1	28
GO:0030517	negative regulation of axon extension	6/655	46/18870	0.00491292	0.519359	0.514941	PTPRS/SEMA4B/SEMA7A/SEMA3F/SEMA3D/TRIM46	6
GO:0032436	positive regulation of proteasomal ubiquitin-dependent protein catabolic process	9/655	93/18870	0.00498253	0.519359	0.514941	AXIN1/DNAJB2/DVL1/PSMD10/RNF19B/NOP53/SIRT6/STUB1/HSPA1A	9
GO:0090497	mesenchymal cell migration	7/655	61/18870	0.0050507	0.519359	0.514941	EFNB1/GBX2/SHH/SEMA4B/SEMA7A/SEMA3F/SEMA3D	7
GO:0002833	positive regulation of response to biotic stimulus	23/655	369/18870	0.00514449	0.519359	0.514941	TRIM11/PTPRS/LTF/TRIM3/MATR3/STING1/BMP6/TNIP2/IRF3/CACTIN/LRCH4/NOP53/HEXIM1/PIK3AP1/PYCARD/SARM1/TRIM41/IRF7/HSPA1A/EMILIN1/TIFA/TARBP2/CYBA	23
GO:0032872	regulation of stress-activated MAPK cascade	14/655	186/18870	0.00553199	0.538419	0.533839	TAOK2/AXIN1/MAP3K3/GDF6/MAPK8IP3/PHLPP1/GADD45G/PYCARD/GADD45B/PRDX1/MAPK8IP2/ZC3H12A/DUSP3/AGER	14
GO:0021936	regulation of cerebellar granule cell precursor proliferation	3/655	11/18870	0.00557571	0.538419	0.533839	SHH/GLI1/LHX5	3
GO:0030308	negative regulation of cell growth	14/655	189/18870	0.00635174	0.579452	0.574523	PTPRS/SPHK2/PPP1R9B/DNAJB2/SEMA4B/TSPYL2/FOXP1/SEMA7A/SEMA3F/SEMA3D/HSPA1A/MSX1/CTDP1/TRIM46	14
GO:0070302	regulation of stress-activated protein kinase signaling cascade	14/655	189/18870	0.00635174	0.579452	0.574523	TAOK2/AXIN1/MAP3K3/GDF6/MAPK8IP3/PHLPP1/GADD45G/PYCARD/GADD45B/PRDX1/MAPK8IP2/ZC3H12A/DUSP3/AGER	14
GO:0007398	ectoderm development	4/655	22/18870	0.00639198	0.579452	0.574523	ZBTB7B/ZBTB17/SHH/VAX2	4
GO:0043462	regulation of ATP-dependent activity	7/655	64/18870	0.00658025	0.584589	0.579616	SNRNP70/LTF/DNAJB2/BRSK2/TPM2/RYR2/ATP2A1	7
GO:0031109	microtubule polymerization or depolymerization	11/655	134/18870	0.00705487	0.60178	0.596661	NCKAP5L/CCDC57/STMN3/TUBB1/SKA2/MAP1S/NEDD1/MZT1/TUBB4A/HAUS8/HSPA1A	11
GO:0043248	proteasome assembly	3/655	12/18870	0.00724432	0.60178	0.596661	ADRM1/PSMD10/POMP	3
GO:0046835	carbohydrate phosphorylation	4/655	23/18870	0.00752868	0.60178	0.596661	KHK/FCSK/HKDC1/GNPTG	4
GO:0007411	axon guidance	16/655	233/18870	0.00753852	0.60178	0.596661	EFNB1/PLEKHG4B/GBX2/DVL1/SHH/LAMB2/SEMA4B/NRXN3/NGFR/CSF1R/PLXNC1/SEMA7A/SEMA3F/SEMA3D/ARX/CDH4	16
GO:0097485	neuron projection guidance	16/655	233/18870	0.00753852	0.60178	0.596661	EFNB1/PLEKHG4B/GBX2/DVL1/SHH/LAMB2/SEMA4B/NRXN3/NGFR/CSF1R/PLXNC1/SEMA7A/SEMA3F/SEMA3D/ARX/CDH4	16
GO:0007409	axonogenesis	26/655	448/18870	0.00763311	0.60178	0.596661	PTPRS/EFNB1/PLEKHG4B/TAOK2/GBX2/DVL1/SHH/LAMB2/NEFH/SYNGAP1/BRSK1/MAP1S/SEMA4B/BRSK2/NRXN3/NGFR/CSF1R/PLXNC1/SEMA7A/SEMA3F/SEMA3D/ARX/VAX2/TRIM46/CDH4/SPTBN4	26
GO:0050771	negative regulation of axonogenesis	7/655	66/18870	0.00777554	0.60178	0.596661	PTPRS/SYNGAP1/SEMA4B/SEMA7A/SEMA3F/SEMA3D/TRIM46	7
GO:0098781	ncRNA transcription	11/655	136/18870	0.00785755	0.60178	0.596661	BRF1/DDX11/LARP7/SNAPC4/JUN/NOP53/NGFR/GATA6/NR1H2/POLR2F/ZNF512B	11
GO:0019083	viral transcription	6/655	51/18870	0.00816772	0.614878	0.609647	TRIM11/LARP7/JUN/HEXIM1/CTDP1/TARBP2	6
GO:0021988	olfactory lobe development	5/655	37/18870	0.00862721	0.614878	0.609647	UNCX/DLX2/CSF1R/SEMA7A/ARX	5
GO:0045880	positive regulation of smoothened signaling pathway	5/655	37/18870	0.00862721	0.614878	0.609647	SHH/TEDC1/TUBD1/GLI1/SCUBE1	5
GO:0097345	mitochondrial outer membrane permeabilization	5/655	37/18870	0.00862721	0.614878	0.609647	HIP1R/RHOT2/BBC3/TMEM14A/HSPA1A	5
GO:0010975	regulation of neuron projection development	26/655	453/18870	0.00874541	0.614878	0.609647	PTPRS/NCK1/KIF26A/DVL1/TOX/TMEM106B/ACAP3/SYNGAP1/BRSK1/ARC/SEMA4B/BRSK2/SARM1/RAB29/PLXNC1/SERPINF1/SEMA7A/LZTS3/SEMA3F/SEMA3D/PLK5/GPC2/PLPPR5/TRIM46/CDH4/TLX2	26
GO:0045089	positive regulation of innate immune response	21/655	343/18870	0.00885911	0.614878	0.609647	TRIM11/PTPRS/LTF/TRIM3/MATR3/STING1/TNIP2/IRF3/CACTIN/LRCH4/NOP53/HEXIM1/PIK3AP1/PYCARD/SARM1/TRIM41/IRF7/HSPA1A/TIFA/TARBP2/CYBA	21
GO:0099175	regulation of postsynapse organization	9/655	103/18870	0.0096014	0.649957	0.644428	PTPRS/GRID1/ABHD17A/LRFN4/DVL1/ARC/ABHD17C/LZTS3/SEMA3F	9
GO:0043516	regulation of DNA damage response, signal transduction by p53 class mediator	5/655	38/18870	0.00965718	0.649957	0.644428	PSMD10/EEF1E1/MSX1/HIC1/ANKRD1	5
GO:0035988	chondrocyte proliferation	4/655	25/18870	0.0101833	0.664039	0.65839	LTF/COMP/SLC26A2/SIRT6	4
GO:0050808	synapse organization	27/655	483/18870	0.0106018	0.664039	0.65839	ARHGAP39/HIP1R/SLC8A2/PTPRS/PCDHB10/GRID1/DMPK/FZD5/ABHD17A/LRFN4/DVL1/LAMB2/NEFH/SYNGAP1/AGRN/ARC/ELFN1/ABHD17C/RAB29/LRRC4/ICAM5/PLXNC1/LZTS3/SEMA3F/PCDH8/SLC7A11/SPTBN4	27
GO:0032388	positive regulation of intracellular transport	14/655	201/18870	0.0106493	0.664039	0.65839	CEP131/AKT2/MTCL1/FZD5/EDEM2/SHH/CAPN10/RAB29/BBC3/SIRT6/TOMM7/ZC3H12A/TRIM46/ATP2A1	14
GO:0051703	biological process involved in intraspecies interaction between organisms	6/655	54/18870	0.0107377	0.664039	0.65839	CIC/GRID1/LTF/DVL1/NRXN3/MAPK8IP2	6
GO:0034470	ncRNA processing	25/655	439/18870	0.0109715	0.664039	0.65839	DDX54/DUS1L/H19/ZC3H7B/PUS1/LARP7/RRS1/PIN4/SART1/C1D/OSGEPL1/SRRT/NOP53/WDR18/TRMT10A/RRP1/WDR74/REXO4/TRMT5/FBLL1/RNF113A/ERI2/THG1L/TARBP2/KRI1	25
GO:0032434	regulation of proteasomal ubiquitin-dependent protein catabolic process	11/655	143/18870	0.0112374	0.664039	0.65839	AXIN1/DNAJB2/DVL1/SHH/PSMD10/RNF19B/NOP53/SIRT6/STUB1/GIPC1/HSPA1A	11
GO:0001921	positive regulation of receptor recycling	3/655	14/18870	0.011383	0.664039	0.65839	SCRIB/RAB29/ARAP1	3
GO:0015803	branched-chain amino acid transport	3/655	14/18870	0.011383	0.664039	0.65839	SLC43A2/SLC6A15/SLC7A7	3
GO:0043144	sno(s)RNA processing	3/655	14/18870	0.011383	0.664039	0.65839	LARP7/FBLL1/RNF113A	3
GO:0051775	response to redox state	3/655	14/18870	0.011383	0.664039	0.65839	SLC7A11/SMPD3/RYR2	3
GO:0010721	negative regulation of cell development	18/655	287/18870	0.0116948	0.664039	0.65839	TRIM11/PTPRS/TNFAIP6/ZBTB7B/RUNX3/LTF/SHH/SYNGAP1/SEMA4B/DLX2/DTX1/SEMA7A/ZC3H12A/SEMA3F/HES5/SEMA3D/TRIM46/TLX2	18
GO:1901028	regulation of mitochondrial outer membrane permeabilization involved in apoptotic signaling pathway	4/655	26/18870	0.011711	0.664039	0.65839	HIP1R/BBC3/TMEM14A/HSPA1A	4
GO:0001578	microtubule bundle formation	10/655	125/18870	0.0118098	0.664039	0.65839	CEP131/NCKAP5L/MTCL1/MAP1S/TEKT2/CC2D2A/CFAP46/LRRC61/TRIM46/CFAP58	10
GO:0010506	regulation of autophagy	21/655	355/18870	0.0127134	0.669968	0.664268	SNRNP70/NPC1/RUBCN/EEF1A2/MTCL1/FZD5/RRAGC/ATG101/STING1/LEPR/SCOC/GPSM1/CERS1/PYCARD/MTCL3/ZC3H12A/ORMDL3/DAPK3/EHMT2/RFPL4A/DAPK2	21
GO:0007289	spermatid nucleus differentiation	4/655	27/18870	0.0133784	0.669968	0.664268	CHD5/SELENOF/TSSK6/SYCP3	4
GO:0021895	cerebral cortex neuron differentiation	4/655	27/18870	0.0133784	0.669968	0.664268	TOX/CHD5/DLX2/ARX	4
GO:0036010	protein localization to endosome	4/655	27/18870	0.0133784	0.669968	0.664268	ABHD17A/RAB35/SCRIB/ABHD17C	4
GO:0099560	synaptic membrane adhesion	4/655	27/18870	0.0133784	0.669968	0.664268	PTPRS/LRFN4/LRRC4/PCDH8	4
GO:0045088	regulation of innate immune response	24/655	425/18870	0.0137515	0.669968	0.664268	TRIM11/PTPRS/LTF/TRIM3/MATR3/STING1/TNIP2/CDC37/IRF3/CACTIN/LRCH4/NOP53/HEXIM1/PIK3AP1/PYCARD/NR1H2/SARM1/TRIM41/GFER/IRF7/HSPA1A/TIFA/TARBP2/CYBA	24
GO:0043113	receptor clustering	6/655	57/18870	0.0138333	0.669968	0.664268	TNFAIP6/DVL1/SYNGAP1/SCRIB/AGRN/SLC7A11	6
GO:0046148	pigment biosynthetic process	6/655	57/18870	0.0138333	0.669968	0.664268	CPOX/TRPC1/TMEM14A/GIPC1/SLC7A11/ALAD	6
GO:0032688	negative regulation of interferon-beta production	3/655	15/18870	0.0138672	0.669968	0.664268	PTPRS/CACTIN/PYCARD	3
GO:0032897	negative regulation of viral transcription	3/655	15/18870	0.0138672	0.669968	0.664268	TRIM11/LARP7/HEXIM1	3
GO:0043374	CD8-positive, alpha-beta T cell differentiation	3/655	15/18870	0.0138672	0.669968	0.664268	ZBTB7B/RUNX3/TOX	3
GO:0061684	chaperone-mediated autophagy	3/655	15/18870	0.0138672	0.669968	0.664268	SNRNP70/EEF1A2/STUB1	3
GO:0032386	regulation of intracellular transport	20/655	336/18870	0.0139047	0.669968	0.664268	CEP131/AKT2/MYLK2/MTCL1/FZD5/DENND10/ARV1/IFI27/EDEM2/SHH/NEFH/BRSK2/CAPN10/RAB29/BBC3/SIRT6/TOMM7/ZC3H12A/TRIM46/ATP2A1	20
GO:0050803	regulation of synapse structure or activity	16/655	250/18870	0.0141338	0.669968	0.664268	PTPRS/GRID1/DMPK/ABHD17A/LRFN4/DVL1/SYNGAP1/AGRN/ARC/ABHD17C/ICAM5/PLXNC1/LZTS3/SEMA3F/PCDH8/SLC7A11	16
GO:0008637	apoptotic mitochondrial changes	9/655	110/18870	0.0143805	0.669968	0.664268	HIP1R/RHOT2/PSMD10/PYCARD/TRIAP1/BBC3/TMEM14A/HSPA1A/ATP2A1	9
GO:0140747	regulation of ncRNA transcription	8/655	92/18870	0.0146035	0.669968	0.664268	DDX11/LARP7/JUN/NOP53/NGFR/GATA6/NR1H2/ZNF512B	8
GO:0051403	stress-activated MAPK cascade	15/655	230/18870	0.0146854	0.669968	0.664268	TAOK2/AXIN1/MAP3K3/GDF6/MAPK8IP3/PHLPP1/GADD45G/PYCARD/MAP3K12/GADD45B/PRDX1/MAPK8IP2/ZC3H12A/DUSP3/AGER	15
GO:0050768	negative regulation of neurogenesis	11/655	149/18870	0.0149345	0.669968	0.664268	TRIM11/PTPRS/SYNGAP1/SEMA4B/DLX2/SEMA7A/SEMA3F/HES5/SEMA3D/TRIM46/TLX2	11
GO:0046639	negative regulation of alpha-beta T cell differentiation	4/655	28/18870	0.0151894	0.669968	0.664268	ZBTB7B/RUNX3/SHH/ZC3H12A	4
GO:0048843	negative regulation of axon extension involved in axon guidance	4/655	28/18870	0.0151894	0.669968	0.664268	SEMA4B/SEMA7A/SEMA3F/SEMA3D	4
GO:1903779	regulation of cardiac conduction	4/655	28/18870	0.0151894	0.669968	0.664268	SLC8A2/TRPC1/RYR2/ATP2A1	4
GO:0072528	pyrimidine-containing compound biosynthetic process	5/655	43/18870	0.0160836	0.669968	0.664268	UCKL1/THTPA/DUT/CMPK1/TPK1	5
GO:1902110	positive regulation of mitochondrial membrane permeability involved in apoptotic process	5/655	43/18870	0.0160836	0.669968	0.664268	HIP1R/RHOT2/BBC3/TMEM14A/HSPA1A	5
GO:0032608	interferon-beta production	6/655	59/18870	0.016213	0.669968	0.664268	PTPRS/STING1/IRF3/CACTIN/PYCARD/IRF7	6
GO:0032648	regulation of interferon-beta production	6/655	59/18870	0.016213	0.669968	0.664268	PTPRS/STING1/IRF3/CACTIN/PYCARD/IRF7	6
GO:0044380	protein localization to cytoskeleton	6/655	59/18870	0.016213	0.669968	0.664268	CEP131/PPP1R9B/ABHD17A/DVL1/ABHD17C/FAM83D	6
GO:0021537	telencephalon development	17/655	276/18870	0.0164633	0.669968	0.664268	PTPRS/POU3F3/UNCX/PPP1R9B/KIF26A/TACC3/SHH/DLX2/KCNC1/CSF1R/FOXP1/SEMA7A/WDR89/SLC7A11/HES5/LHX5/ARX	17
GO:0002756	MyD88-independent toll-like receptor signaling pathway	3/655	16/18870	0.0166345	0.669968	0.664268	IRF3/SARM1/IRF7	3
GO:0009130	pyrimidine nucleoside monophosphate biosynthetic process	3/655	16/18870	0.0166345	0.669968	0.664268	UCKL1/DUT/CMPK1	3
GO:0016074	sno(s)RNA metabolic process	3/655	16/18870	0.0166345	0.669968	0.664268	LARP7/FBLL1/RNF113A	3
GO:0090336	positive regulation of brown fat cell differentiation	3/655	16/18870	0.0166345	0.669968	0.664268	ZBTB7B/RREB1/METRNL	3
GO:0046328	regulation of JNK cascade	10/655	132/18870	0.0167941	0.669968	0.664268	TAOK2/AXIN1/MAPK8IP3/PHLPP1/GADD45G/PYCARD/GADD45B/MAPK8IP2/DUSP3/AGER	10
GO:2000060	positive regulation of ubiquitin-dependent protein catabolic process	9/655	113/18870	0.0168925	0.669968	0.664268	AXIN1/DNAJB2/DVL1/PSMD10/RNF19B/NOP53/SIRT6/STUB1/HSPA1A	9
GO:0051205	protein insertion into membrane	7/655	77/18870	0.0173668	0.675583	0.669835	TOMM40/TIMM29/BBC3/EMC9/TOMM7/GET4/GET1	7
GO:2000779	regulation of double-strand break repair	10/655	133/18870	0.0176165	0.675583	0.669835	DDX11/ING3/PNKP/RECQL5/PARP3/SIRT6/DPF1/SENP3/BCL7C/PARPBP	10
GO:0021879	forebrain neuron differentiation	5/655	44/18870	0.0176424	0.675583	0.669835	GBX2/DLX2/CSF1R/HES5/LHX5	5
GO:0071526	semaphorin-plexin signaling pathway	5/655	44/18870	0.0176424	0.675583	0.669835	SEMA4B/PLXNC1/SEMA7A/SEMA3F/SEMA3D	5
GO:0009636	response to toxic substance	16/655	258/18870	0.0184883	0.690501	0.684627	GPX3/H19/CCS/SELENOF/CERS1/GSTM3/GATA6/GJC2/KCNC1/PRXL2A/GFER/PRDX1/SLC7A11/INHBB/EHMT2/ALAD	16
GO:2000514	regulation of CD4-positive, alpha-beta T cell activation	7/655	78/18870	0.0185277	0.690501	0.684627	ZBTB7B/RUNX3/JUNB/KLHL25/ARG2/ZC3H12A/AGER	7
GO:0048640	negative regulation of developmental growth	9/655	115/18870	0.0187362	0.690501	0.684627	PTPRS/TLL2/SEMA4B/FOXP1/SEMA7A/SEMA3F/SEMA3D/CTDP1/TRIM46	9
GO:0007020	microtubule nucleation	5/655	45/18870	0.0192979	0.690501	0.684627	CCDC57/NEDD1/MZT1/HAUS8/HSPA1A	5
GO:0045214	sarcomere organization	5/655	45/18870	0.0192979	0.690501	0.684627	PLEC/CFL2/MYH3/OBSCN/ANKRD1	5
GO:1902686	mitochondrial outer membrane permeabilization involved in programmed cell death	5/655	45/18870	0.0192979	0.690501	0.684627	HIP1R/RHOT2/BBC3/TMEM14A/HSPA1A	5
GO:0031098	stress-activated protein kinase signaling cascade	15/655	238/18870	0.0194106	0.690501	0.684627	TAOK2/AXIN1/MAP3K3/GDF6/MAPK8IP3/PHLPP1/GADD45G/PYCARD/MAP3K12/GADD45B/PRDX1/MAPK8IP2/ZC3H12A/DUSP3/AGER	15
GO:0051961	negative regulation of nervous system development	11/655	155/18870	0.0194802	0.690501	0.684627	TRIM11/PTPRS/SYNGAP1/SEMA4B/DLX2/SEMA7A/SEMA3F/HES5/SEMA3D/TRIM46/TLX2	11
GO:0034134	toll-like receptor 2 signaling pathway	3/655	17/18870	0.0196877	0.690501	0.684627	TNIP2/PIK3AP1/CYBA	3
GO:0071816	tail-anchored membrane protein insertion into ER membrane	3/655	17/18870	0.0196877	0.690501	0.684627	EMC9/GET4/GET1	3
GO:0021536	diencephalon development	7/655	79/18870	0.0197419	0.690501	0.684627	GBX2/SHH/KCNC1/GLI1/SOX3/INHBB/ARX	7
GO:1901800	positive regulation of proteasomal protein catabolic process	9/655	117/18870	0.0207218	0.71911	0.712992	AXIN1/DNAJB2/DVL1/PSMD10/RNF19B/NOP53/SIRT6/STUB1/HSPA1A	9
GO:0050770	regulation of axonogenesis	11/655	157/18870	0.0212017	0.729652	0.723444	PTPRS/SYNGAP1/BRSK1/SEMA4B/BRSK2/PLXNC1/SEMA7A/SEMA3F/SEMA3D/TRIM46/CDH4	11
GO:0014044	Schwann cell development	4/655	31/18870	0.0215183	0.729652	0.723444	AKT2/PLEC/POU3F1/LAMB2	4
GO:0034121	regulation of toll-like receptor signaling pathway	4/655	31/18870	0.0215183	0.729652	0.723444	CACTIN/LRCH4/SARM1/IRF7	4
GO:2000179	positive regulation of neural precursor cell proliferation	6/655	63/18870	0.02179	0.733267	0.727029	NES/TOX/SHH/GJC2/GLI1/LHX5	6
GO:0090316	positive regulation of intracellular protein transport	11/655	158/18870	0.0221033	0.735915	0.729654	CEP131/AKT2/MTCL1/FZD5/EDEM2/SHH/RAB29/BBC3/SIRT6/TOMM7/ZC3H12A	11
GO:0007422	peripheral nervous system development	7/655	81/18870	0.022335	0.735915	0.729654	RUNX3/AKT2/PLEC/POU3F1/LAMB2/NEFH/GSTM3	7
GO:0035710	CD4-positive, alpha-beta T cell activation	9/655	119/18870	0.0228546	0.735915	0.729654	ZBTB7B/RUNX3/JUNB/TOX/KLHL25/ARG2/FOXP1/ZC3H12A/AGER	9
GO:0035794	positive regulation of mitochondrial membrane permeability	5/655	47/18870	0.0229072	0.735915	0.729654	HIP1R/RHOT2/BBC3/TMEM14A/HSPA1A	5
GO:0046636	negative regulation of alpha-beta T cell activation	5/655	47/18870	0.0229072	0.735915	0.729654	ZBTB7B/RUNX3/SHH/ARG2/ZC3H12A	5
GO:0071985	multivesicular body sorting pathway	5/655	47/18870	0.0229072	0.735915	0.729654	RUBCN/HGS/DENND10/TMEM50B/UBXN6	5
GO:0043173	nucleotide salvage	3/655	18/18870	0.0230284	0.735915	0.729654	UCKL1/FCSK/ADK	3
GO:0050807	regulation of synapse organization	15/655	244/18870	0.0236536	0.73761	0.731335	PTPRS/GRID1/DMPK/ABHD17A/LRFN4/DVL1/AGRN/ARC/ABHD17C/ICAM5/PLXNC1/LZTS3/SEMA3F/PCDH8/SLC7A11	15
GO:0014032	neural crest cell development	7/655	82/18870	0.0237159	0.73761	0.731335	EFNB1/GBX2/SHH/SEMA4B/SEMA7A/SEMA3F/SEMA3D	7
GO:0060337	type I interferon-mediated signaling pathway	7/655	82/18870	0.0237159	0.73761	0.731335	STING1/IFI27/CDC37/IRF3/CACTIN/TRIM41/IRF7	7
GO:0007059	chromosome segregation	23/655	424/18870	0.0237457	0.73761	0.731335	KIFC2/TUBB1/CENPX/INCENP/TACC3/EML3/RECQL5/RRS1/SKA2/MAP1S/PTTG1/SPC25/SGO2/CENPT/NTMT1/DPF1/MZT1/MAD2L1/BCL7C/HAUS8/HSPA1A/EHMT2/FAM83D	23
GO:0046685	response to arsenic-containing substance	4/655	32/18870	0.0239362	0.738364	0.732083	SRRT/SERPINF1/ZC3H12A/ALAD	4
GO:0046631	alpha-beta T cell activation	12/655	181/18870	0.0243351	0.740489	0.73419	ZBTB7B/RUNX3/JUNB/TOX/SHH/KLHL25/ARG2/FOXP1/PRR7/ELF4/ZC3H12A/AGER	12
GO:0007051	spindle organization	13/655	202/18870	0.0243385	0.740489	0.73419	KIFC2/TUBB1/INCENP/TACC3/EML3/MAP1S/SPC25/KIZ/PARP3/NTMT1/MZT1/HAUS8/HSPA1A	13
GO:0030199	collagen fibril organization	6/655	65/18870	0.0250113	0.741343	0.735036	TLL2/ADAMTS7/COMP/AEBP1/EMILIN1/LOXL4	6
GO:0070059	intrinsic apoptotic signaling pathway in response to endoplasmic reticulum stress	6/655	65/18870	0.0250113	0.741343	0.735036	NCK1/PPP1R15A/BRSK2/BBC3/HSPA1A/ATP2A1	6
GO:0048675	axon extension	9/655	121/18870	0.0251398	0.741343	0.735036	PTPRS/DVL1/LAMB2/SEMA4B/SEMA7A/SEMA3F/SEMA3D/TRIM46/CDH4	9
GO:0071357	cellular response to type I interferon	7/655	83/18870	0.0251545	0.741343	0.735036	STING1/IFI27/CDC37/IRF3/CACTIN/TRIM41/IRF7	7
GO:0048863	stem cell differentiation	15/655	246/18870	0.025212	0.741343	0.735036	EFNB1/GBX2/SHH/SEMA4B/GATA6/OCIAD1/NELFB/HOXD4/SIRT6/EPOP/SEMA7A/SEMA3F/HES5/SEMA3D/MSX1	15
GO:0019080	viral gene expression	8/655	102/18870	0.0255626	0.741343	0.735036	EIF3G/TRIM11/LARP7/EDEM2/JUN/HEXIM1/CTDP1/TARBP2	8
GO:0045926	negative regulation of growth	15/655	247/18870	0.0260194	0.741343	0.735036	PTPRS/TLL2/SPHK2/PPP1R9B/DNAJB2/SEMA4B/TSPYL2/FOXP1/SEMA7A/SEMA3F/SEMA3D/HSPA1A/MSX1/CTDP1/TRIM46	15
GO:0032026	response to magnesium ion	3/655	19/18870	0.0266567	0.741343	0.735036	BMP6/ABCC6/SMPD3	3
GO:0034162	toll-like receptor 9 signaling pathway	3/655	19/18870	0.0266567	0.741343	0.735036	PTPRS/TNIP2/PIK3AP1	3
GO:0035372	protein localization to microtubule	3/655	19/18870	0.0266567	0.741343	0.735036	ABHD17A/DVL1/ABHD17C	3
GO:0036342	post-anal tail morphogenesis	3/655	19/18870	0.0266567	0.741343	0.735036	AXIN1/HES7/SCRIB	3
GO:0045721	negative regulation of gluconeogenesis	3/655	19/18870	0.0266567	0.741343	0.735036	SIK1/LEPR/SIRT6	3
GO:0070314	G1 to G0 transition	3/655	19/18870	0.0266567	0.741343	0.735036	ZBTB17/GATA6/SMPD3	3
GO:1902108	regulation of mitochondrial membrane permeability involved in apoptotic process	5/655	49/18870	0.0269264	0.741343	0.735036	HIP1R/RHOT2/BBC3/TMEM14A/HSPA1A	5
GO:0007254	JNK cascade	11/655	163/18870	0.0270368	0.741343	0.735036	TAOK2/AXIN1/MAPK8IP3/PHLPP1/GADD45G/PYCARD/MAP3K12/GADD45B/MAPK8IP2/DUSP3/AGER	11
GO:1902850	microtubule cytoskeleton organization involved in mitosis	11/655	163/18870	0.0270368	0.741343	0.735036	KIFC2/INCENP/TACC3/EML3/MAP1S/GPSM1/SPC25/PARP3/MZT1/MAD2L1/HSPA1A	11
GO:0090100	positive regulation of transmembrane receptor protein serine/threonine kinase signaling pathway	8/655	104/18870	0.028299	0.771192	0.764631	AXIN1/GDF6/BMP6/AMH/GATA6/GIPC1/HES5/MSX1	8
GO:0006275	regulation of DNA replication	9/655	124/18870	0.0288647	0.773315	0.766736	DSCC1/CDC7/E2F7/CHTF18/TSPYL2/CTC1/CHRAC1/GLI1/EHMT2	9
GO:0046632	alpha-beta T cell differentiation	9/655	124/18870	0.0288647	0.773315	0.766736	ZBTB7B/RUNX3/JUNB/TOX/SHH/KLHL25/FOXP1/PRR7/ZC3H12A	9
GO:0044788	modulation by host of viral process	5/655	50/18870	0.0290939	0.773315	0.766736	LTF/IFI27/RAB29/CSF1R/ZC3H12A	5
GO:0051646	mitochondrion localization	5/655	50/18870	0.0290939	0.773315	0.766736	CLUH/RHOT2/ACTR10/MAP1S/ATP2A1	5
GO:0048841	regulation of axon extension involved in axon guidance	4/655	34/18870	0.0292474	0.773315	0.766736	SEMA4B/SEMA7A/SEMA3F/SEMA3D	4
GO:2000781	positive regulation of double-strand break repair	7/655	86/18870	0.0298255	0.780453	0.773813	DDX11/ING3/PNKP/PARP3/SIRT6/DPF1/BCL7C	7
GO:0006919	activation of cysteine-type endopeptidase activity involved in apoptotic process	6/655	68/18870	0.0304139	0.780453	0.773813	HIP1R/CRADD/NGFR/PYCARD/F3/BBC3	6
GO:0006488	dolichol-linked oligosaccharide biosynthetic process	3/655	20/18870	0.0305715	0.780453	0.773813	ALG13/ALG10/ALG8	3
GO:0006525	arginine metabolic process	3/655	20/18870	0.0305715	0.780453	0.773813	DDAH2/ARG2/SLC7A7	3
GO:0030150	protein import into mitochondrial matrix	3/655	20/18870	0.0305715	0.780453	0.773813	TOMM40/TOMM7/DNAJC15	3
GO:0070525	tRNA threonylcarbamoyladenosine metabolic process	3/655	20/18870	0.0305715	0.780453	0.773813	PUS1/OSGEPL1/TRMT5	3
GO:1903008	organelle disassembly	10/655	146/18870	0.0311763	0.786184	0.779495	FZD5/STING1/VRK1/CDC37/PNPLA2/CERS1/MTIF3/TOMM7/SPATA33/FUNDC1	10
GO:0045581	negative regulation of T cell differentiation	5/655	51/18870	0.0313685	0.786184	0.779495	ZBTB7B/RUNX3/SHH/DTX1/ZC3H12A	5
GO:1905710	positive regulation of membrane permeability	5/655	51/18870	0.0313685	0.786184	0.779495	HIP1R/RHOT2/BBC3/TMEM14A/HSPA1A	5
GO:0051851	modulation by host of symbiont process	7/655	87/18870	0.031504	0.786184	0.779495	LTF/IFI27/JUN/RAB29/CSF1R/ZC3H12A/CTDP1	7
GO:0021772	olfactory bulb development	4/655	35/18870	0.0321439	0.788856	0.782145	UNCX/DLX2/CSF1R/ARX	4
GO:0051204	protein insertion into mitochondrial membrane	4/655	35/18870	0.0321439	0.788856	0.782145	TOMM40/TIMM29/BBC3/TOMM7	4
GO:2000515	negative regulation of CD4-positive, alpha-beta T cell activation	4/655	35/18870	0.0321439	0.788856	0.782145	ZBTB7B/RUNX3/ARG2/ZC3H12A	4
GO:0042770	signal transduction in response to DNA damage	12/655	189/18870	0.0325227	0.793769	0.787016	TAOK2/CRADD/PSMD10/BRSK1/NOP53/E2F7/EEF1E1/TRIAP1/MSX1/RAD9A/HIC1/ANKRD1	12
GO:0140888	interferon-mediated signaling pathway	8/655	107/18870	0.032773	0.795507	0.788739	STING1/IFI27/CDC37/IRF3/CACTIN/NR1H2/TRIM41/IRF7	8
GO:0046330	positive regulation of JNK cascade	7/655	88/18870	0.0332446	0.79823	0.791439	TAOK2/AXIN1/MAPK8IP3/GADD45G/PYCARD/GADD45B/AGER	7
GO:0048864	stem cell development	7/655	88/18870	0.0332446	0.79823	0.791439	EFNB1/GBX2/SHH/SEMA4B/SEMA7A/SEMA3F/SEMA3D	7
GO:0035176	social behavior	5/655	52/18870	0.0337514	0.801929	0.795107	CIC/GRID1/DVL1/NRXN3/MAPK8IP2	5
GO:0051250	negative regulation of lymphocyte activation	11/655	169/18870	0.0339502	0.801929	0.795107	ZBTB7B/RUNX3/SHH/SCRIB/PARP3/ARG2/PKN1/IL4I1/DTX1/ZC3H12A/DUSP3	11
GO:0050922	negative regulation of chemotaxis	6/655	70/18870	0.0344093	0.801929	0.795107	TNFAIP6/SEMA4B/SEMA7A/DUSP3/SEMA3F/SEMA3D	6
GO:0097237	cellular response to toxic substance	9/655	128/18870	0.0344104	0.801929	0.795107	GPX3/H19/CCS/SELENOF/CERS1/GSTM3/PRXL2A/GFER/PRDX1	9
GO:0006490	oligosaccharide-lipid intermediate biosynthetic process	3/655	21/18870	0.0347709	0.801929	0.795107	ALG13/ALG10/ALG8	3
GO:0034340	response to type I interferon	7/655	89/18870	0.0350481	0.801929	0.795107	STING1/IFI27/CDC37/IRF3/CACTIN/TRIM41/IRF7	7
GO:0000460	maturation of 5.8S rRNA	4/655	36/18870	0.0352024	0.801929	0.795107	RRS1/C1D/ERI2/KRI1	4
GO:0001569	branching involved in blood vessel morphogenesis	4/655	36/18870	0.0352024	0.801929	0.795107	FKBPL/GBX2/SHH/SIRT6	4
GO:0090150	establishment of protein localization to membrane	16/655	280/18870	0.0357679	0.801929	0.795107	AKT2/NPC1/TAOK2/MTCL1/TOMM40/TIMM29/SCRIB/RILPL1/NECTIN3/BBC3/EMC9/TOMM7/SRP9/GET4/GET1/ARFRP1	16
GO:0006111	regulation of gluconeogenesis	5/655	53/18870	0.0362438	0.801929	0.795107	SIK1/LEPR/SIRT6/DGKQ/SDHAF3	5
GO:0021872	forebrain generation of neurons	5/655	53/18870	0.0362438	0.801929	0.795107	GBX2/DLX2/CSF1R/HES5/LHX5	5
GO:0001959	regulation of cytokine-mediated signaling pathway	11/655	171/18870	0.0365094	0.801929	0.795107	STING1/CDC37/IRF3/CACTIN/H2BC11/PYCARD/NR1H2/TRIM41/IRF7/RNF113A/HSPA1A	11
GO:0045600	positive regulation of fat cell differentiation	6/655	71/18870	0.036528	0.801929	0.795107	ZBTB7B/RREB1/SIRT6/LMO3/ZC3H12A/METRNL	6
GO:0045862	positive regulation of proteolysis	19/655	350/18870	0.037121	0.801929	0.795107	HIP1R/AXIN1/DNAJB2/CRADD/DVL1/PSMD10/RNF19B/NOP53/NGFR/PYCARD/F3/BBC3/SIRT6/STUB1/PRR7/ZC3H12A/AGER/HSPA1A/AURKAIP1	19
GO:0007052	mitotic spindle organization	9/655	130/18870	0.0374413	0.801929	0.795107	KIFC2/INCENP/TACC3/EML3/MAP1S/SPC25/PARP3/MZT1/HSPA1A	9
GO:0071312	cellular response to alkaloid	4/655	37/18870	0.0384236	0.801929	0.795107	PPP1R9B/RECQL5/EHMT2/RYR2	4
GO:0097106	postsynaptic density organization	4/655	37/18870	0.0384236	0.801929	0.795107	PTPRS/LRFN4/SYNGAP1/LRRC4	4
GO:2000279	negative regulation of DNA biosynthetic process	4/655	37/18870	0.0384236	0.801929	0.795107	CERS1/PARP3/CTC1/ANKRD1	4
GO:0071897	DNA biosynthetic process	12/655	194/18870	0.0385465	0.801929	0.795107	DSCC1/TNKS1BP1/PNKP/PCLAF/CERS1/CHTF18/PARP3/GFER/CTC1/CHRAC1/SMPD3/ANKRD1	12
GO:0009129	pyrimidine nucleoside monophosphate metabolic process	3/655	22/18870	0.0392518	0.801929	0.795107	UCKL1/DUT/CMPK1	3
GO:0019348	dolichol metabolic process	3/655	22/18870	0.0392518	0.801929	0.795107	ALG13/ALG10/ALG8	3
GO:0051220	cytoplasmic sequestering of protein	3/655	22/18870	0.0392518	0.801929	0.795107	PSMD10/NFKBIB/GET4	3
GO:2000319	regulation of T-helper 17 cell differentiation	3/655	22/18870	0.0392518	0.801929	0.795107	ZBTB7B/JUNB/ZC3H12A	3
GO:0036503	ERAD pathway	8/655	111/18870	0.0394553	0.801929	0.795107	DNAJB2/EDEM2/UBXN6/TMUB1/BRSK2/STUB1/ANKZF1/GET4	8
GO:0071347	cellular response to interleukin-1	8/655	111/18870	0.0394553	0.801929	0.795107	ADAMTS7/TNIP2/CACTIN/KLF2/PYCARD/ZC3H12A/INHBB/ANKRD1	8
GO:0030516	regulation of axon extension	7/655	92/18870	0.0408434	0.801929	0.795107	PTPRS/SEMA4B/SEMA7A/SEMA3F/SEMA3D/TRIM46/CDH4	7
GO:0033143	regulation of intracellular steroid hormone receptor signaling pathway	6/655	73/18870	0.0410116	0.801929	0.795107	KMT2D/SAFB2/CRY2/PKN1/FOXP1/LMO3	6
GO:0051222	positive regulation of protein transport	17/655	308/18870	0.0411068	0.801929	0.795107	CEP131/AKT2/GNA11/MTCL1/FZD5/BMP6/EDEM2/SHH/NR1H2/CAPN10/RAB29/MYO18A/BBC3/SIRT6/TOMM7/ZC3H12A/ANKRD1	17
GO:0061136	regulation of proteasomal protein catabolic process	12/655	196/18870	0.0411626	0.801929	0.795107	AXIN1/DNAJB2/DVL1/SHH/PSMD10/RNF19B/NOP53/SIRT6/STUB1/GIPC1/HSPA1A/ALAD	12
GO:0016049	cell growth	25/655	497/18870	0.0415287	0.801929	0.795107	PTPRS/OGFR/SPHK2/PPP1R9B/TAOK2/KMT2D/DNAJB2/ATAD3A/CDK11B/KIF26A/DVL1/LAMB2/PSMD10/NRN1/SEMA4B/TSPYL2/FOXP1/SEMA7A/SEMA3F/SEMA3D/HSPA1A/MSX1/CTDP1/TRIM46/CDH4	25
GO:0002757	immune response-activating signaling pathway	24/655	473/18870	0.041548	0.801929	0.795107	TRIM11/PTPRS/LTF/TRIM3/SH2B2/STING1/TNIP2/IRF3/LIME1/CACTIN/LRCH4/NOP53/PIK3AP1/PYCARD/SARM1/RAB29/IRF7/FOXP1/ZC3H12A/DUSP3/HSPA1A/TIFA/TARBP2/CYBA	24
GO:0072698	protein localization to microtubule cytoskeleton	5/655	55/18870	0.0415602	0.801929	0.795107	CEP131/ABHD17A/DVL1/ABHD17C/FAM83D	5
GO:0045740	positive regulation of DNA replication	4/655	38/18870	0.0418079	0.801929	0.795107	CDC7/E2F7/CTC1/GLI1	4
GO:0048846	axon extension involved in axon guidance	4/655	38/18870	0.0418079	0.801929	0.795107	SEMA4B/SEMA7A/SEMA3F/SEMA3D	4
GO:0090151	establishment of protein localization to mitochondrial membrane	4/655	38/18870	0.0418079	0.801929	0.795107	TOMM40/TIMM29/BBC3/TOMM7	4
GO:1902284	neuron projection extension involved in neuron projection guidance	4/655	38/18870	0.0418079	0.801929	0.795107	SEMA4B/SEMA7A/SEMA3F/SEMA3D	4
GO:0050868	negative regulation of T cell activation	9/655	133/18870	0.0423212	0.801929	0.795107	ZBTB7B/RUNX3/SHH/SCRIB/ARG2/IL4I1/DTX1/ZC3H12A/DUSP3	9
GO:0034614	cellular response to reactive oxygen species	10/655	154/18870	0.0424799	0.801929	0.795107	H19/CCS/ZNF580/KLF2/JUN/CBX8/FOXP1/PRDX1/ANKZF1/SMPD3	10
GO:0016072	rRNA metabolic process	15/655	264/18870	0.0428592	0.801929	0.795107	BRF1/DDX11/DDX54/RRS1/PIN4/SART1/C1D/NOP53/WDR18/RRP1/WDR74/REXO4/FBLL1/ERI2/KRI1	15
GO:0042475	odontogenesis of dentin-containing tooth	7/655	93/18870	0.0429055	0.801929	0.795107	SHH/NGFR/DLX2/GATA6/ROGDI/SMPD3/MSX1	7
GO:0043367	CD4-positive, alpha-beta T cell differentiation	7/655	93/18870	0.0429055	0.801929	0.795107	ZBTB7B/RUNX3/JUNB/TOX/KLHL25/FOXP1/ZC3H12A	7
GO:0046637	regulation of alpha-beta T cell differentiation	6/655	74/18870	0.043378	0.801929	0.795107	ZBTB7B/RUNX3/JUNB/SHH/KLHL25/ZC3H12A	6
GO:0019430	removal of superoxide radicals	3/655	23/18870	0.0440103	0.801929	0.795107	H19/CCS/PRDX1	3
GO:0043371	negative regulation of CD4-positive, alpha-beta T cell differentiation	3/655	23/18870	0.0440103	0.801929	0.795107	ZBTB7B/RUNX3/ZC3H12A	3
GO:0051131	chaperone-mediated protein complex assembly	3/655	23/18870	0.0440103	0.801929	0.795107	STUB1/HSPA1A/PTGES3L	3
GO:2000042	negative regulation of double-strand break repair via homologous recombination	3/655	23/18870	0.0440103	0.801929	0.795107	RECQL5/SENP3/PARPBP	3
GO:0043370	regulation of CD4-positive, alpha-beta T cell differentiation	5/655	56/18870	0.0443857	0.801929	0.795107	ZBTB7B/RUNX3/JUNB/KLHL25/ZC3H12A	5
GO:0000447	endonucleolytic cleavage in ITS1 to separate SSU-rRNA from 5.8S rRNA and LSU-rRNA from tricistronic rRNA transcript (SSU-rRNA, 5.8S rRNA, LSU-rRNA)	2/655	10/18870	0.0450043	0.801929	0.795107	RRS1/KRI1	2
GO:0002361	CD4-positive, CD25-positive, alpha-beta regulatory T cell differentiation	2/655	10/18870	0.0450043	0.801929	0.795107	TOX/KLHL25	2
GO:0032025	response to cobalt ion	2/655	10/18870	0.0450043	0.801929	0.795107	SERPINF1/ALAD	2
GO:0043174	nucleoside salvage	2/655	10/18870	0.0450043	0.801929	0.795107	UCKL1/ADK	2
GO:0044837	actomyosin contractile ring organization	2/655	10/18870	0.0450043	0.801929	0.795107	PLEC/IQGAP2	2
GO:0060717	chorion development	2/655	10/18870	0.0450043	0.801929	0.795107	FZD5/E2F7	2
GO:0060768	regulation of epithelial cell proliferation involved in prostate gland development	2/655	10/18870	0.0450043	0.801929	0.795107	SHH/SERPINF1	2
GO:0070900	mitochondrial tRNA modification	2/655	10/18870	0.0450043	0.801929	0.795107	PUS1/TRMT5	2
GO:0090085	regulation of protein deubiquitination	2/655	10/18870	0.0450043	0.801929	0.795107	NOP53/ZC3H12A	2
GO:0097050	type B pancreatic cell apoptotic process	2/655	10/18870	0.0450043	0.801929	0.795107	CAPN10/RYR2	2
GO:0098779	positive regulation of mitophagy in response to mitochondrial depolarization	2/655	10/18870	0.0450043	0.801929	0.795107	CDC37/TOMM7	2
GO:1900864	mitochondrial RNA modification	2/655	10/18870	0.0450043	0.801929	0.795107	PUS1/TRMT5	2
GO:1902513	regulation of organelle transport along microtubule	2/655	10/18870	0.0450043	0.801929	0.795107	NEFH/TRIM46	2
GO:0046785	microtubule polymerization	7/655	94/18870	0.0450337	0.801929	0.795107	CCDC57/TUBB1/NEDD1/MZT1/TUBB4A/HAUS8/HSPA1A	7
GO:0034976	response to endoplasmic reticulum stress	15/655	266/18870	0.0452554	0.801929	0.795107	DNAJB2/NCK1/EDEM2/PPP1R15A/UBXN6/TMUB1/JUN/BRSK2/NR1H2/BBC3/STUB1/ANKZF1/HSPA1A/GET4/ATP2A1	15
GO:0000423	mitophagy	4/655	39/18870	0.0453552	0.801929	0.795107	CDC37/CERS1/TOMM7/SPATA33	4
GO:0014037	Schwann cell differentiation	4/655	39/18870	0.0453552	0.801929	0.795107	AKT2/PLEC/POU3F1/LAMB2	4
GO:0070229	negative regulation of lymphocyte apoptotic process	4/655	39/18870	0.0453552	0.801929	0.795107	IL7R/ARG2/FOXP1/ORMDL3	4
GO:2000058	regulation of ubiquitin-dependent protein catabolic process	11/655	178/18870	0.0465266	0.801929	0.795107	AXIN1/DNAJB2/DVL1/SHH/PSMD10/RNF19B/NOP53/SIRT6/STUB1/GIPC1/HSPA1A	11
GO:0051261	protein depolymerization	8/655	115/18870	0.0469906	0.801929	0.795107	NCKAP5L/PPP1R9B/STMN3/CFL2/NES/MAP1S/MICAL1/SPTBN4	8
GO:0014033	neural crest cell differentiation	7/655	95/18870	0.0472286	0.801929	0.795107	EFNB1/GBX2/SHH/SEMA4B/SEMA7A/SEMA3F/SEMA3D	7
GO:0046634	regulation of alpha-beta T cell activation	8/655	116/18870	0.0490113	0.801929	0.795107	ZBTB7B/RUNX3/JUNB/SHH/KLHL25/ARG2/ZC3H12A/AGER	8
GO:0006925	inflammatory cell apoptotic process	3/655	24/18870	0.0490417	0.801929	0.795107	IRF3/IRF7/SLC7A11	3
GO:0010640	regulation of platelet-derived growth factor receptor signaling pathway	3/655	24/18870	0.0490417	0.801929	0.795107	HIP1R/HGS/F3	3
GO:0016093	polyprenol metabolic process	3/655	24/18870	0.0490417	0.801929	0.795107	ALG13/ALG10/ALG8	3
GO:0042438	melanin biosynthetic process	3/655	24/18870	0.0490417	0.801929	0.795107	TRPC1/GIPC1/SLC7A11	3
GO:0006364	rRNA processing	13/655	225/18870	0.0508144	0.801929	0.795107	DDX54/RRS1/PIN4/SART1/C1D/NOP53/WDR18/RRP1/WDR74/REXO4/FBLL1/ERI2/KRI1	13
GO:2000278	regulation of DNA biosynthetic process	8/655	117/18870	0.0510876	0.801929	0.795107	DSCC1/PNKP/CERS1/CHTF18/PARP3/GFER/CTC1/ANKRD1	8
GO:0021953	central nervous system neuron differentiation	11/655	181/18870	0.0513434	0.801929	0.795107	GBX2/TOX/CHD5/SHH/DLX2/CSF1R/MNX1/HES5/LHX5/ARX/SPTBN4	11
GO:0045580	regulation of T cell differentiation	11/655	181/18870	0.0513434	0.801929	0.795107	ZBTB7B/RUNX3/JUNB/IL7R/TOX/SHH/SART1/KLHL25/IL4I1/DTX1/ZC3H12A	11
GO:0045930	negative regulation of mitotic cell cycle	14/655	248/18870	0.0514178	0.801929	0.795107	TAOK2/INCENP/CRADD/SCRIB/BRSK1/OVOL1/NOP53/E2F7/SPC25/GJC2/TRIAP1/MAD2L1/AURKAIP1/RAD9A	14
GO:0051153	regulation of striated muscle cell differentiation	7/655	97/18870	0.0518201	0.801929	0.795107	DMPK/SIK1/SHH/FOXP1/MSX1/CTDP1/PLPP7	7
GO:0033157	regulation of intracellular protein transport	13/655	226/18870	0.0522914	0.801929	0.795107	CEP131/AKT2/MTCL1/FZD5/IFI27/EDEM2/SHH/BRSK2/RAB29/BBC3/SIRT6/TOMM7/ZC3H12A	13
GO:0032509	endosome transport via multivesicular body sorting pathway	4/655	41/18870	0.0529376	0.801929	0.795107	HGS/DENND10/TMEM50B/UBXN6	4
GO:0051154	negative regulation of striated muscle cell differentiation	4/655	41/18870	0.0529376	0.801929	0.795107	FOXP1/MSX1/CTDP1/PLPP7	4
GO:1903052	positive regulation of proteolysis involved in protein catabolic process	9/655	139/18870	0.053324	0.801929	0.795107	AXIN1/DNAJB2/DVL1/PSMD10/RNF19B/NOP53/SIRT6/STUB1/HSPA1A	9
GO:0002823	negative regulation of adaptive immune response based on somatic recombination of immune receptors built from immunoglobulin superfamily domains	5/655	59/18870	0.0535368	0.801929	0.795107	ZBTB7B/IL7R/PARP3/IL4I1/ZC3H12A	5
GO:0071168	protein localization to chromatin	5/655	59/18870	0.0535368	0.801929	0.795107	VRK1/H2BC11/SIRT6/H2AC8/MCM9	5
GO:2000107	negative regulation of leukocyte apoptotic process	5/655	59/18870	0.0535368	0.801929	0.795107	IL7R/ARG2/IRF7/FOXP1/ORMDL3	5
GO:1902074	response to salt	19/655	366/18870	0.0537028	0.801929	0.795107	PLEC/PPP1R9B/JUNB/GNA11/CPNE8/SHH/AGRN/TRPC1/KCNC1/ABCC6/P2RX6/CARF/ZC3H12A/KCNMA1/INHBB/DGKQ/EHMT2/ALAD/RYR2	19
GO:0001865	NK T cell differentiation	2/655	11/18870	0.0537662	0.801929	0.795107	ZBTB7B/TOX	2
GO:0006222	UMP biosynthetic process	2/655	11/18870	0.0537662	0.801929	0.795107	UCKL1/CMPK1	2
GO:0006527	arginine catabolic process	2/655	11/18870	0.0537662	0.801929	0.795107	DDAH2/ARG2	2
GO:0007614	short-term memory	2/655	11/18870	0.0537662	0.801929	0.795107	RCAN1/SERPINF1	2
GO:0009304	tRNA transcription	2/655	11/18870	0.0537662	0.801929	0.795107	BRF1/POLR2F	2
GO:0021889	olfactory bulb interneuron differentiation	2/655	11/18870	0.0537662	0.801929	0.795107	UNCX/ARX	2
GO:0021892	cerebral cortex GABAergic interneuron differentiation	2/655	11/18870	0.0537662	0.801929	0.795107	DLX2/ARX	2
GO:0031943	regulation of glucocorticoid metabolic process	2/655	11/18870	0.0537662	0.801929	0.795107	STUB1/DGKQ	2
GO:0033089	positive regulation of T cell differentiation in thymus	2/655	11/18870	0.0537662	0.801929	0.795107	IL7R/SHH	2
GO:0035878	nail development	2/655	11/18870	0.0537662	0.801929	0.795107	RSPO4/MSX1	2
GO:0039530	MDA-5 signaling pathway	2/655	11/18870	0.0537662	0.801929	0.795107	IRF3/IRF7	2
GO:0046501	protoporphyrinogen IX metabolic process	2/655	11/18870	0.0537662	0.801929	0.795107	CPOX/ALAD	2
GO:0060767	epithelial cell proliferation involved in prostate gland development	2/655	11/18870	0.0537662	0.801929	0.795107	SHH/SERPINF1	2
GO:0098734	macromolecule depalmitoylation	2/655	11/18870	0.0537662	0.801929	0.795107	ABHD17A/ABHD17C	2
GO:0099151	regulation of postsynaptic density assembly	2/655	11/18870	0.0537662	0.801929	0.795107	PTPRS/LRFN4	2
GO:1902883	negative regulation of response to oxidative stress	2/655	11/18870	0.0537662	0.801929	0.795107	H19/GGT7	2
GO:1903897	regulation of PERK-mediated unfolded protein response	2/655	11/18870	0.0537662	0.801929	0.795107	NCK1/PPP1R15A	2
GO:1905383	protein localization to presynapse	2/655	11/18870	0.0537662	0.801929	0.795107	MAPK8IP3/DVL1	2
GO:1905634	regulation of protein localization to chromatin	2/655	11/18870	0.0537662	0.801929	0.795107	VRK1/SIRT6	2
GO:0050767	regulation of neurogenesis	20/655	390/18870	0.0539639	0.801929	0.795107	TRIM11/PTPRS/SHH/HES7/SYNGAP1/SRRT/SEMA4B/DLX2/GJC2/HES6/FAIM/PLXNC1/SERPINF1/SEMA7A/SEMA3F/HES5/SEMA3D/TRIM46/CDH4/TLX2	20
GO:0000466	maturation of 5.8S rRNA from tricistronic rRNA transcript (SSU-rRNA, 5.8S rRNA, LSU-rRNA)	3/655	25/18870	0.0543405	0.801929	0.795107	RRS1/ERI2/KRI1	3
GO:0001919	regulation of receptor recycling	3/655	25/18870	0.0543405	0.801929	0.795107	SCRIB/RAB29/ARAP1	3
GO:0007350	blastoderm segmentation	3/655	25/18870	0.0543405	0.801929	0.795107	FZD5/SHH/SEMA3F	3
GO:0071450	cellular response to oxygen radical	3/655	25/18870	0.0543405	0.801929	0.795107	H19/CCS/PRDX1	3
GO:0071451	cellular response to superoxide	3/655	25/18870	0.0543405	0.801929	0.795107	H19/CCS/PRDX1	3
GO:0072243	metanephric nephron epithelium development	3/655	25/18870	0.0543405	0.801929	0.795107	POU3F3/LAMB2/HES5	3
GO:0090335	regulation of brown fat cell differentiation	3/655	25/18870	0.0543405	0.801929	0.795107	ZBTB7B/RREB1/METRNL	3
GO:1903523	negative regulation of blood circulation	3/655	25/18870	0.0543405	0.801929	0.795107	ZC3H12A/AGER/SPTBN4	3
GO:2000311	regulation of AMPA receptor activity	3/655	25/18870	0.0543405	0.801929	0.795107	CACNG8/ARC/MAPK8IP2	3
GO:0060759	regulation of response to cytokine stimulus	11/655	183/18870	0.0547348	0.805055	0.798207	STING1/CDC37/IRF3/CACTIN/H2BC11/PYCARD/NR1H2/TRIM41/IRF7/RNF113A/HSPA1A	11
GO:1902105	regulation of leukocyte differentiation	17/655	321/18870	0.0563964	0.805055	0.798207	TNFAIP6/ZBTB7B/RUNX3/JUNB/LTF/IL7R/TOX/SHH/SART1/KLHL25/PRXL2A/IL4I1/IRF7/FOXP1/DTX1/ZC3H12A/AGER	17
GO:0009141	nucleoside triphosphate metabolic process	11/655	184/18870	0.0564853	0.805055	0.798207	SPHK2/H19/UCKL1/DUT/NDUFA5/MYH3/ADK/ABCC6/ATP5MF/HSPA1A/NDUFAB1	11
GO:0001961	positive regulation of cytokine-mediated signaling pathway	5/655	60/18870	0.0568126	0.805055	0.798207	STING1/IRF3/TRIM41/IRF7/HSPA1A	5
GO:0045620	negative regulation of lymphocyte differentiation	5/655	60/18870	0.0568126	0.805055	0.798207	ZBTB7B/RUNX3/SHH/DTX1/ZC3H12A	5
GO:0051054	positive regulation of DNA metabolic process	16/655	298/18870	0.0569126	0.805055	0.798207	DSCC1/DDX11/ING3/CDC7/PNKP/TOX/E2F7/CHTF18/PARP3/GFER/CBX8/CTC1/SIRT6/DPF1/GLI1/BCL7C	16
GO:0060236	regulation of mitotic spindle organization	4/655	42/18870	0.0569711	0.805055	0.798207	TACC3/EML3/PARP3/HSPA1A	4
GO:0140467	integrated stress response signaling	4/655	42/18870	0.0569711	0.805055	0.798207	JUNB/NCK1/PPP1R15A/JUN	4
GO:0001558	regulation of cell growth	21/655	417/18870	0.0574577	0.805055	0.798207	PTPRS/OGFR/SPHK2/PPP1R9B/TAOK2/DNAJB2/ATAD3A/CDK11B/KIF26A/PSMD10/SEMA4B/TSPYL2/FOXP1/SEMA7A/SEMA3F/SEMA3D/HSPA1A/MSX1/CTDP1/TRIM46/CDH4	21
GO:0007006	mitochondrial membrane organization	8/655	120/18870	0.0576533	0.805055	0.798207	HIP1R/RHOT2/TOMM40/TIMM29/BBC3/TOMM7/TMEM14A/HSPA1A	8
GO:0007093	mitotic cell cycle checkpoint signaling	9/655	142/18870	0.0594656	0.805055	0.798207	TAOK2/INCENP/CRADD/BRSK1/NOP53/SPC25/TRIAP1/MAD2L1/RAD9A	9
GO:0006582	melanin metabolic process	3/655	26/18870	0.0599009	0.805055	0.798207	TRPC1/GIPC1/SLC7A11	3
GO:0022038	corpus callosum development	3/655	26/18870	0.0599009	0.805055	0.798207	PTPRS/KCNC1/WDR89	3
GO:0031579	membrane raft organization	3/655	26/18870	0.0599009	0.805055	0.798207	NPC1/LRCH4/YJEFN3	3
GO:0034643	establishment of mitochondrion localization, microtubule-mediated	3/655	26/18870	0.0599009	0.805055	0.798207	RHOT2/ACTR10/MAP1S	3
GO:0044550	secondary metabolite biosynthetic process	3/655	26/18870	0.0599009	0.805055	0.798207	TRPC1/GIPC1/SLC7A11	3
GO:0047497	mitochondrion transport along microtubule	3/655	26/18870	0.0599009	0.805055	0.798207	RHOT2/ACTR10/MAP1S	3
GO:0060391	positive regulation of SMAD protein signal transduction	3/655	26/18870	0.0599009	0.805055	0.798207	GDF6/BMP6/AMH	3
GO:0071887	leukocyte apoptotic process	8/655	121/18870	0.0599552	0.805055	0.798207	IL7R/IRF3/ARG2/PKN1/IRF7/FOXP1/ORMDL3/SLC7A11	8
GO:0032640	tumor necrosis factor production	11/655	186/18870	0.0600968	0.805055	0.798207	SPHK2/LTF/FZD5/CACTIN/PYCARD/ARG2/FOXP1/ELF4/ZC3H12A/AGER/CYBA	11
GO:0032680	regulation of tumor necrosis factor production	11/655	186/18870	0.0600968	0.805055	0.798207	SPHK2/LTF/FZD5/CACTIN/PYCARD/ARG2/FOXP1/ELF4/ZC3H12A/AGER/CYBA	11
GO:0046902	regulation of mitochondrial membrane permeability	5/655	61/18870	0.0602011	0.805055	0.798207	HIP1R/RHOT2/BBC3/TMEM14A/HSPA1A	5
GO:1904951	positive regulation of establishment of protein localization	17/655	324/18870	0.0604208	0.805055	0.798207	CEP131/AKT2/GNA11/MTCL1/FZD5/BMP6/EDEM2/SHH/NR1H2/CAPN10/RAB29/MYO18A/BBC3/SIRT6/TOMM7/ZC3H12A/ANKRD1	17
GO:0009124	nucleoside monophosphate biosynthetic process	4/655	43/18870	0.0611647	0.805055	0.798207	UCKL1/DUT/ADK/CMPK1	4
GO:0099084	postsynaptic specialization organization	4/655	43/18870	0.0611647	0.805055	0.798207	PTPRS/LRFN4/SYNGAP1/LRRC4	4
GO:0042440	pigment metabolic process	6/655	81/18870	0.0623136	0.805055	0.798207	CPOX/TRPC1/TMEM14A/GIPC1/SLC7A11/ALAD	6
GO:0000101	sulfur amino acid transport	2/655	12/18870	0.0630705	0.805055	0.798207	SLC43A2/SLC7A11	2
GO:0009174	pyrimidine ribonucleoside monophosphate biosynthetic process	2/655	12/18870	0.0630705	0.805055	0.798207	UCKL1/CMPK1	2
GO:0009950	dorsal/ventral axis specification	2/655	12/18870	0.0630705	0.805055	0.798207	AXIN1/VAX2	2
GO:0022605	mammalian oogenesis stage	2/655	12/18870	0.0630705	0.805055	0.798207	TNFAIP6/AMH	2
GO:0030948	negative regulation of vascular endothelial growth factor receptor signaling pathway	2/655	12/18870	0.0630705	0.805055	0.798207	HGS/EMILIN1	2
GO:0031126	sno(s)RNA 3'-end processing	2/655	12/18870	0.0630705	0.805055	0.798207	LARP7/FBLL1	2
GO:0033145	positive regulation of intracellular steroid hormone receptor signaling pathway	2/655	12/18870	0.0630705	0.805055	0.798207	KMT2D/LMO3	2
GO:0033540	fatty acid beta-oxidation using acyl-CoA oxidase	2/655	12/18870	0.0630705	0.805055	0.798207	DECR2/ACAA1	2
GO:0036490	regulation of translation in response to endoplasmic reticulum stress	2/655	12/18870	0.0630705	0.805055	0.798207	NCK1/PPP1R15A	2
GO:0042364	water-soluble vitamin biosynthetic process	2/655	12/18870	0.0630705	0.805055	0.798207	THTPA/TPK1	2
GO:0043628	regulatory ncRNA 3'-end processing	2/655	12/18870	0.0630705	0.805055	0.798207	LARP7/FBLL1	2
GO:0045161	neuronal ion channel clustering	2/655	12/18870	0.0630705	0.805055	0.798207	AGRN/SPTBN4	2
GO:0048484	enteric nervous system development	2/655	12/18870	0.0630705	0.805055	0.798207	KIF26A/TLX2	2
GO:0072070	loop of Henle development	2/655	12/18870	0.0630705	0.805055	0.798207	POU3F3/HES5	2
GO:0090084	negative regulation of inclusion body assembly	2/655	12/18870	0.0630705	0.805055	0.798207	DNAJB2/HSPA1A	2
GO:0090232	positive regulation of spindle checkpoint	2/655	12/18870	0.0630705	0.805055	0.798207	INCENP/MAD2L1	2
GO:0090267	positive regulation of mitotic cell cycle spindle assembly checkpoint	2/655	12/18870	0.0630705	0.805055	0.798207	INCENP/MAD2L1	2
GO:1901030	positive regulation of mitochondrial outer membrane permeabilization involved in apoptotic signaling pathway	2/655	12/18870	0.0630705	0.805055	0.798207	HIP1R/BBC3	2
GO:1905668	positive regulation of protein localization to endosome	2/655	12/18870	0.0630705	0.805055	0.798207	ABHD17A/ABHD17C	2
GO:2000303	regulation of ceramide biosynthetic process	2/655	12/18870	0.0630705	0.805055	0.798207	SPHK2/ORMDL3	2
GO:2000320	negative regulation of T-helper 17 cell differentiation	2/655	12/18870	0.0630705	0.805055	0.798207	ZBTB7B/ZC3H12A	2
GO:0046364	monosaccharide biosynthetic process	7/655	102/18870	0.0644916	0.811364	0.804462	SIK1/LEPR/SIRT6/SLC25A1/DSEL/DGKQ/SDHAF3	7
GO:0006413	translational initiation	8/655	123/18870	0.0647301	0.811364	0.804462	EIF3G/NCK1/PPP1R15A/ZNF598/EIF2S3B/KLHL25/MTIF3/RPS6KB2	8
GO:0050691	regulation of defense response to virus by host	4/655	44/18870	0.0655169	0.811364	0.804462	STING1/PYCARD/ZC3H12A/TARBP2	4
GO:1903426	regulation of reactive oxygen species biosynthetic process	4/655	44/18870	0.0655169	0.811364	0.804462	SPHK2/H19/ARG2/CYBA	4
GO:1903573	negative regulation of response to endoplasmic reticulum stress	4/655	44/18870	0.0655169	0.811364	0.804462	NCK1/PPP1R15A/NR1H2/HSPA1A	4
GO:0001783	B cell apoptotic process	3/655	27/18870	0.0657162	0.811364	0.804462	PKN1/FOXP1/ORMDL3	3
GO:0021846	cell proliferation in forebrain	3/655	27/18870	0.0657162	0.811364	0.804462	POU3F3/LHX5/ARX	3
GO:0033081	regulation of T cell differentiation in thymus	3/655	27/18870	0.0657162	0.811364	0.804462	IL7R/TOX/SHH	3
GO:0042026	protein refolding	3/655	27/18870	0.0657162	0.811364	0.804462	SNRNP70/DNAJB2/HSPA1A	3
GO:0046949	fatty-acyl-CoA biosynthetic process	3/655	27/18870	0.0657162	0.811364	0.804462	SLC27A2/SLC25A1/ACSF3	3
GO:2001235	positive regulation of apoptotic signaling pathway	9/655	145/18870	0.0660436	0.811364	0.804462	NCK1/CRADD/NGFR/PYCARD/EEF1E1/BBC3/INHBB/MSX1/RAD9A	9
GO:0006979	response to oxidative stress	20/655	400/18870	0.0662575	0.811364	0.804462	GPX3/MSRB3/H19/GGT7/PNKP/CCS/RCAN1/ZNF580/KLF2/JUN/CBX8/FOXP1/PRDX1/ANKZF1/ZC3H12A/SLC7A11/HSPA1A/SMPD3/THG1L/ALAD	20
GO:0032757	positive regulation of interleukin-8 production	5/655	63/18870	0.0673152	0.811364	0.804462	ZNF580/PYCARD/F3/HSPA1A/CD58	5
GO:0044773	mitotic DNA damage checkpoint signaling	6/655	83/18870	0.0684938	0.811364	0.804462	TAOK2/CRADD/BRSK1/NOP53/TRIAP1/RAD9A	6
GO:0002764	immune response-regulating signaling pathway	24/655	500/18870	0.0691324	0.811364	0.804462	TRIM11/PTPRS/LTF/TRIM3/SH2B2/STING1/TNIP2/IRF3/LIME1/CACTIN/LRCH4/NOP53/PIK3AP1/PYCARD/SARM1/RAB29/IRF7/FOXP1/ZC3H12A/DUSP3/HSPA1A/TIFA/TARBP2/CYBA	24
GO:0071706	tumor necrosis factor superfamily cytokine production	11/655	191/18870	0.0697796	0.811364	0.804462	SPHK2/LTF/FZD5/CACTIN/PYCARD/ARG2/FOXP1/ELF4/ZC3H12A/AGER/CYBA	11
GO:1903555	regulation of tumor necrosis factor superfamily cytokine production	11/655	191/18870	0.0697796	0.811364	0.804462	SPHK2/LTF/FZD5/CACTIN/PYCARD/ARG2/FOXP1/ELF4/ZC3H12A/AGER/CYBA	11
GO:0001825	blastocyst formation	4/655	45/18870	0.0700261	0.811364	0.804462	JUNB/MATR3/GABPA/WDR74	4
GO:0090199	regulation of release of cytochrome c from mitochondria	4/655	45/18870	0.0700261	0.811364	0.804462	PSMD10/PYCARD/TRIAP1/BBC3	4
GO:0140894	endolysosomal toll-like receptor signaling pathway	4/655	45/18870	0.0700261	0.811364	0.804462	PTPRS/TRIM3/TNIP2/PIK3AP1	4
GO:0006302	double-strand break repair	16/655	307/18870	0.0701992	0.811364	0.804462	DDX11/TNKS1BP1/ING3/CDC7/PNKP/RPA3/RECQL5/PARP3/SIRT6/DPF1/DCLRE1A/RMI1/SENP3/BCL7C/MCM9/PARPBP	16
GO:0032970	regulation of actin filament-based process	19/655	379/18870	0.070574	0.811364	0.804462	HIP1R/TAOK2/MYLK2/CFL2/NCK1/TMSB15A/PYCARD/CAPN10/CSF1R/ARHGEF18/CARMIL3/ARAP1/DAPK3/ARHGEF10L/IQGAP2/ABRACL/RYR2/SPTBN4/ATP2A1	19
GO:0002820	negative regulation of adaptive immune response	5/655	64/18870	0.07104	0.811364	0.804462	ZBTB7B/IL7R/PARP3/IL4I1/ZC3H12A	5
GO:0035773	insulin secretion involved in cellular response to glucose stimulus	5/655	64/18870	0.07104	0.811364	0.804462	ADCY5/PIM3/BRSK2/PTPRN2/RAB11FIP5	5
GO:0062208	positive regulation of pattern recognition receptor signaling pathway	5/655	64/18870	0.07104	0.811364	0.804462	LTF/TRIM3/LRCH4/HSPA1A/CYBA	5
GO:0000303	response to superoxide	3/655	28/18870	0.0717794	0.811364	0.804462	H19/CCS/PRDX1	3
GO:0021544	subpallium development	3/655	28/18870	0.0717794	0.811364	0.804462	DLX2/FOXP1/SLC7A11	3
GO:0022011	myelination in peripheral nervous system	3/655	28/18870	0.0717794	0.811364	0.804462	AKT2/PLEC/POU3F1	3
GO:0031664	regulation of lipopolysaccharide-mediated signaling pathway	3/655	28/18870	0.0717794	0.811364	0.804462	LTF/BMP6/CACTIN	3
GO:0032292	peripheral nervous system axon ensheathment	3/655	28/18870	0.0717794	0.811364	0.804462	AKT2/PLEC/POU3F1	3
GO:0006521	regulation of cellular amino acid metabolic process	2/655	13/18870	0.0728693	0.811364	0.804462	SLC7A11/SLC7A7	2
GO:0006596	polyamine biosynthetic process	2/655	13/18870	0.0728693	0.811364	0.804462	SMOX/SMS	2
GO:0021794	thalamus development	2/655	13/18870	0.0728693	0.811364	0.804462	GBX2/SHH	2
GO:0034086	maintenance of sister chromatid cohesion	2/655	13/18870	0.0728693	0.811364	0.804462	DSCC1/NAA10	2
GO:0034088	maintenance of mitotic sister chromatid cohesion	2/655	13/18870	0.0728693	0.811364	0.804462	DSCC1/NAA10	2
GO:0036006	cellular response to macrophage colony-stimulating factor stimulus	2/655	13/18870	0.0728693	0.811364	0.804462	CSF1R/MST1R	2
GO:0042921	glucocorticoid receptor signaling pathway	2/655	13/18870	0.0728693	0.811364	0.804462	CRY2/LMO3	2
GO:0044406	adhesion of symbiont to host	2/655	13/18870	0.0728693	0.811364	0.804462	LTF/INHBB	2
GO:0051132	NK T cell activation	2/655	13/18870	0.0728693	0.811364	0.804462	ZBTB7B/ELF4	2
GO:0061052	negative regulation of cell growth involved in cardiac muscle cell development	2/655	13/18870	0.0728693	0.811364	0.804462	FOXP1/CTDP1	2
GO:0061430	bone trabecula morphogenesis	2/655	13/18870	0.0728693	0.811364	0.804462	SBNO2/FBN2	2
GO:0070493	thrombin-activated receptor signaling pathway	2/655	13/18870	0.0728693	0.811364	0.804462	DGKQ/IQGAP2	2
GO:0090153	regulation of sphingolipid biosynthetic process	2/655	13/18870	0.0728693	0.811364	0.804462	SPHK2/ORMDL3	2
GO:0098761	cellular response to interleukin-7	2/655	13/18870	0.0728693	0.811364	0.804462	IL7R/GIPC1	2
GO:1903867	extraembryonic membrane development	2/655	13/18870	0.0728693	0.811364	0.804462	FZD5/E2F7	2
GO:1903909	regulation of receptor clustering	2/655	13/18870	0.0728693	0.811364	0.804462	TNFAIP6/SLC7A11	2
GO:1905038	regulation of membrane lipid metabolic process	2/655	13/18870	0.0728693	0.811364	0.804462	SPHK2/ORMDL3	2
GO:1905666	regulation of protein localization to endosome	2/655	13/18870	0.0728693	0.811364	0.804462	ABHD17A/ABHD17C	2
GO:2000105	positive regulation of DNA-templated DNA replication	2/655	13/18870	0.0728693	0.811364	0.804462	CDC7/E2F7	2
GO:2000317	negative regulation of T-helper 17 type immune response	2/655	13/18870	0.0728693	0.811364	0.804462	ZBTB7B/ZC3H12A	2
GO:0043255	regulation of carbohydrate biosynthetic process	7/655	105/18870	0.0729204	0.811364	0.804462	AKT2/SIK1/LEPR/SIRT6/DGKQ/SMPD3/SDHAF3	7
GO:0007224	smoothened signaling pathway	9/655	148/18870	0.073063	0.811364	0.804462	SHH/TEDC1/GLIS2/TUBD1/GLI1/HES5/CC2D2A/GPC2/SCUBE1	9
GO:0009749	response to glucose	11/655	193/18870	0.0739174	0.812749	0.805835	KHK/ADCY5/COL6A3/PIM3/BRSK2/SARM1/PTPRN2/RMI1/SERPINF1/AGER/RAB11FIP5	11
GO:0048588	developmental cell growth	13/655	239/18870	0.0742024	0.812749	0.805835	PTPRS/KMT2D/DVL1/LAMB2/NRN1/SEMA4B/FOXP1/SEMA7A/SEMA3F/SEMA3D/CTDP1/TRIM46/CDH4	13
GO:0071219	cellular response to molecule of bacterial origin	13/655	239/18870	0.0742024	0.812749	0.805835	LTF/FZD5/BMP6/TNIP2/SBNO2/IRF3/CACTIN/PYCARD/NFKBIB/TRIM41/GFER/ZC3H12A/ANKRD1	13
GO:0006984	ER-nucleus signaling pathway	4/655	46/18870	0.0746903	0.812749	0.805835	ZBTB7B/NCK1/PPP1R15A/ARHGEF10L	4
GO:0048483	autonomic nervous system development	4/655	46/18870	0.0746903	0.812749	0.805835	GBX2/KIF26A/SEMA3F/TLX2	4
GO:0090224	regulation of spindle organization	4/655	46/18870	0.0746903	0.812749	0.805835	TACC3/EML3/PARP3/HSPA1A	4
GO:0030316	osteoclast differentiation	7/655	106/18870	0.0758681	0.812749	0.805835	TNFAIP6/JUNB/LTF/SBNO2/PRXL2A/CSF1R/FOXP1	7
GO:0010038	response to metal ion	18/655	359/18870	0.0767356	0.812749	0.805835	NPC1/JUNB/SLC30A3/BMP6/KHK/CPNE8/SHH/JUN/TRPC1/KCNC1/ABCC6/SERPINF1/CARF/KCNMA1/INHBB/SMPD3/ALAD/RYR2	18
GO:0002832	negative regulation of response to biotic stimulus	9/655	150/18870	0.0779892	0.812749	0.805835	TRIM11/PTPRS/LTF/CACTIN/NR1H2/ARG2/GFER/IL4I1/TARBP2	9
GO:0007612	learning	9/655	150/18870	0.0779892	0.812749	0.805835	SLC8A2/CIC/PPP1R9B/SYNGAP1/BRSK1/ARC/NRXN3/MAPK8IP2/SLC7A11	9
GO:0000305	response to oxygen radical	3/655	29/18870	0.0780831	0.812749	0.805835	H19/CCS/PRDX1	3
GO:0036037	CD8-positive, alpha-beta T cell activation	3/655	29/18870	0.0780831	0.812749	0.805835	ZBTB7B/RUNX3/TOX	3
GO:0060765	regulation of androgen receptor signaling pathway	3/655	29/18870	0.0780831	0.812749	0.805835	SAFB2/PKN1/FOXP1	3
GO:0072207	metanephric epithelium development	3/655	29/18870	0.0780831	0.812749	0.805835	POU3F3/LAMB2/HES5	3
GO:0008589	regulation of smoothened signaling pathway	6/655	86/18870	0.0784059	0.812749	0.805835	SHH/TEDC1/GLIS2/TUBD1/GLI1/SCUBE1	6
GO:0070918	regulatory ncRNA processing	6/655	86/18870	0.0784059	0.812749	0.805835	H19/ZC3H7B/LARP7/SRRT/FBLL1/TARBP2	6
GO:2000628	regulation of miRNA metabolic process	6/655	86/18870	0.0784059	0.812749	0.805835	JUN/NGFR/GATA6/NR1H2/ZC3H12A/ZNF512B	6
GO:0061180	mammary gland epithelium development	5/655	66/18870	0.0788217	0.812749	0.805835	AKT2/SCRIB/RREB1/CSF1R/MSX1	5
GO:1905953	negative regulation of lipid localization	5/655	66/18870	0.0788217	0.812749	0.805835	AKT2/CRY2/SHH/PNPLA2/NR1H2	5
GO:0035196	miRNA processing	4/655	47/18870	0.0795073	0.812749	0.805835	H19/ZC3H7B/SRRT/TARBP2	4
GO:0050919	negative chemotaxis	4/655	47/18870	0.0795073	0.812749	0.805835	SEMA4B/SEMA7A/SEMA3F/SEMA3D	4
GO:0090329	regulation of DNA-templated DNA replication	4/655	47/18870	0.0795073	0.812749	0.805835	DSCC1/CDC7/E2F7/CHTF18	4
GO:0044774	mitotic DNA integrity checkpoint signaling	6/655	87/18870	0.0818801	0.812749	0.805835	TAOK2/CRADD/BRSK1/NOP53/TRIAP1/RAD9A	6
GO:0060760	positive regulation of response to cytokine stimulus	5/655	67/18870	0.082877	0.812749	0.805835	STING1/IRF3/TRIM41/IRF7/HSPA1A	5
GO:0070301	cellular response to hydrogen peroxide	5/655	67/18870	0.082877	0.812749	0.805835	ZNF580/KLF2/CBX8/ANKZF1/SMPD3	5
GO:0010821	regulation of mitochondrion organization	9/655	152/18870	0.0831133	0.812749	0.805835	HIP1R/FZD5/PSMD10/CERS1/PYCARD/TRIAP1/BBC3/TMEM14A/HSPA1A	9
GO:1903038	negative regulation of leukocyte cell-cell adhesion	9/655	152/18870	0.0831133	0.812749	0.805835	ZBTB7B/RUNX3/SHH/SCRIB/ARG2/IL4I1/DTX1/ZC3H12A/DUSP3	9
GO:0030049	muscle filament sliding	2/655	14/18870	0.083117	0.812749	0.805835	MYLK2/MYH3	2
GO:0031665	negative regulation of lipopolysaccharide-mediated signaling pathway	2/655	14/18870	0.083117	0.812749	0.805835	LTF/CACTIN	2
GO:0031958	corticosteroid receptor signaling pathway	2/655	14/18870	0.083117	0.812749	0.805835	CRY2/LMO3	2
GO:0034309	primary alcohol biosynthetic process	2/655	14/18870	0.083117	0.812749	0.805835	BMP6/DGKQ	2
GO:0042994	cytoplasmic sequestering of transcription factor	2/655	14/18870	0.083117	0.812749	0.805835	PSMD10/NFKBIB	2
GO:0043558	regulation of translational initiation in response to stress	2/655	14/18870	0.083117	0.812749	0.805835	NCK1/PPP1R15A	2
GO:0045059	positive thymic T cell selection	2/655	14/18870	0.083117	0.812749	0.805835	TOX/SHH	2
GO:0048715	negative regulation of oligodendrocyte differentiation	2/655	14/18870	0.083117	0.812749	0.805835	DLX2/HES5	2
GO:0060330	regulation of response to type II interferon	2/655	14/18870	0.083117	0.812749	0.805835	CDC37/NR1H2	2
GO:0060334	regulation of type II interferon-mediated signaling pathway	2/655	14/18870	0.083117	0.812749	0.805835	CDC37/NR1H2	2
GO:0070262	peptidyl-serine dephosphorylation	2/655	14/18870	0.083117	0.812749	0.805835	NCK1/PPP1R15A	2
GO:0071888	macrophage apoptotic process	2/655	14/18870	0.083117	0.812749	0.805835	IRF3/IRF7	2
GO:0090646	mitochondrial tRNA processing	2/655	14/18870	0.083117	0.812749	0.805835	PUS1/TRMT5	2
GO:0098760	response to interleukin-7	2/655	14/18870	0.083117	0.812749	0.805835	IL7R/GIPC1	2
GO:0098840	protein transport along microtubule	2/655	14/18870	0.083117	0.812749	0.805835	CEP131/MAPK8IP3	2
GO:0099118	microtubule-based protein transport	2/655	14/18870	0.083117	0.812749	0.805835	CEP131/MAPK8IP3	2
GO:0099150	regulation of postsynaptic specialization assembly	2/655	14/18870	0.083117	0.812749	0.805835	PTPRS/LRFN4	2
GO:1900426	positive regulation of defense response to bacterium	2/655	14/18870	0.083117	0.812749	0.805835	EMILIN1/CYBA	2
GO:1900452	regulation of long-term synaptic depression	2/655	14/18870	0.083117	0.812749	0.805835	ARC/AGER	2
GO:1901029	negative regulation of mitochondrial outer membrane permeabilization involved in apoptotic signaling pathway	2/655	14/18870	0.083117	0.812749	0.805835	TMEM14A/HSPA1A	2
GO:1902287	semaphorin-plexin signaling pathway involved in axon guidance	2/655	14/18870	0.083117	0.812749	0.805835	PLXNC1/SEMA3F	2
GO:1904152	regulation of retrograde protein transport, ER to cytosol	2/655	14/18870	0.083117	0.812749	0.805835	EDEM2/BRSK2	2
GO:1904925	positive regulation of autophagy of mitochondrion in response to mitochondrial depolarization	2/655	14/18870	0.083117	0.812749	0.805835	CDC37/TOMM7	2
GO:1905874	regulation of postsynaptic density organization	2/655	14/18870	0.083117	0.812749	0.805835	PTPRS/LRFN4	2
GO:1990173	protein localization to nucleoplasm	2/655	14/18870	0.083117	0.812749	0.805835	LARP7/NOP53	2
GO:2001053	regulation of mesenchymal cell apoptotic process	2/655	14/18870	0.083117	0.812749	0.805835	SHH/MSX1	2
GO:0045621	positive regulation of lymphocyte differentiation	8/655	130/18870	0.0832543	0.812749	0.805835	ZBTB7B/RUNX3/IL7R/TOX/SHH/SART1/KLHL25/IL4I1	8
GO:0045739	positive regulation of DNA repair	8/655	130/18870	0.0832543	0.812749	0.805835	DDX11/ING3/PNKP/PARP3/CBX8/SIRT6/DPF1/BCL7C	8
GO:0006356	regulation of transcription by RNA polymerase I	4/655	48/18870	0.0844748	0.812749	0.805835	DDX11/POLR2K/NOP53/PRR7	4
GO:0032369	negative regulation of lipid transport	4/655	48/18870	0.0844748	0.812749	0.805835	AKT2/CRY2/SHH/NR1H2	4
GO:0042181	ketone biosynthetic process	4/655	48/18870	0.0844748	0.812749	0.805835	BMP6/FDXR/SIRT6/DGKQ	4
GO:0032607	interferon-alpha production	3/655	30/18870	0.0846194	0.812749	0.805835	PTPRS/IRF3/IRF7	3
GO:0032647	regulation of interferon-alpha production	3/655	30/18870	0.0846194	0.812749	0.805835	PTPRS/IRF3/IRF7	3
GO:0045948	positive regulation of translational initiation	3/655	30/18870	0.0846194	0.812749	0.805835	NCK1/PPP1R15A/RPS6KB2	3
GO:0051654	establishment of mitochondrion localization	3/655	30/18870	0.0846194	0.812749	0.805835	RHOT2/ACTR10/MAP1S	3
GO:0042176	regulation of protein catabolic process	18/655	364/18870	0.0847808	0.812749	0.805835	SNRNP70/EEF1A2/AXIN1/DNAJB2/HGS/DVL1/SHH/PSMD10/RNF19B/NOP53/SIRT6/STUB1/GRIN2C/MAD2L1/GIPC1/HSPA1A/ALAD/FAM83D	18
GO:0009746	response to hexose	11/655	198/18870	0.0849311	0.812749	0.805835	KHK/ADCY5/COL6A3/PIM3/BRSK2/SARM1/PTPRN2/RMI1/SERPINF1/AGER/RAB11FIP5	11
GO:0061387	regulation of extent of cell growth	7/655	109/18870	0.0851244	0.812749	0.805835	PTPRS/SEMA4B/SEMA7A/SEMA3F/SEMA3D/TRIM46/CDH4	7
GO:0050672	negative regulation of lymphocyte proliferation	6/655	88/18870	0.0854388	0.812749	0.805835	ZBTB7B/SHH/SCRIB/ARG2/PKN1/IL4I1	6
GO:1902075	cellular response to salt	11/655	199/18870	0.0872491	0.812749	0.805835	PLEC/PPP1R9B/JUNB/GNA11/CPNE8/SHH/AGRN/CARF/ZC3H12A/INHBB/EHMT2	11
GO:0042476	odontogenesis	8/655	132/18870	0.0890654	0.812749	0.805835	SHH/NGFR/DLX2/GATA6/ROGDI/SMPD3/MSX1/SP6	8
GO:0032945	negative regulation of mononuclear cell proliferation	6/655	89/18870	0.0890815	0.812749	0.805835	ZBTB7B/SHH/SCRIB/ARG2/PKN1/IL4I1	6
GO:0050866	negative regulation of cell activation	12/655	223/18870	0.0891075	0.812749	0.805835	ZBTB7B/RUNX3/SHH/SCRIB/PARP3/ARG2/PKN1/IL4I1/DTX1/ZC3H12A/DUSP3/EMILIN1	12
GO:0035265	organ growth	10/655	177/18870	0.0894667	0.812749	0.805835	LEPR/SHH/COMP/GATA6/FOXP1/GLI1/SMPD3/EHMT2/ARX/CTDP1	10
GO:0098815	modulation of excitatory postsynaptic potential	4/655	49/18870	0.0895903	0.812749	0.805835	SLC8A2/DMPK/DVL1/GRIN2C	4
GO:0051960	regulation of nervous system development	22/655	466/18870	0.0903917	0.812749	0.805835	TRIM11/PTPRS/GBX2/SHH/HES7/SYNGAP1/AGRN/SRRT/SEMA4B/DLX2/GJC2/HES6/FAIM/PLXNC1/SERPINF1/SEMA7A/SEMA3F/HES5/SEMA3D/TRIM46/CDH4/TLX2	22
GO:0048562	embryonic organ morphogenesis	15/655	295/18870	0.0910739	0.812749	0.805835	GBX2/FZD5/TPRN/DVL1/SHH/SCRIB/DLX2/HOXD4/FBN2/GLI1/TMIE/MSX1/SLC39A1/VAX2/RYR2	15
GO:0006783	heme biosynthetic process	3/655	31/18870	0.0913803	0.812749	0.805835	CPOX/TMEM14A/ALAD	3
GO:0043094	cellular metabolic compound salvage	3/655	31/18870	0.0913803	0.812749	0.805835	UCKL1/FCSK/ADK	3
GO:0045048	protein insertion into ER membrane	3/655	31/18870	0.0913803	0.812749	0.805835	EMC9/GET4/GET1	3
GO:0051491	positive regulation of filopodium assembly	3/655	31/18870	0.0913803	0.812749	0.805835	AGRN/ARAP1/PLPPR5	3
GO:0099590	neurotransmitter receptor internalization	3/655	31/18870	0.0913803	0.812749	0.805835	CACNG8/SCRIB/ARC	3
GO:0032611	interleukin-1 beta production	7/655	111/18870	0.0916378	0.812749	0.805835	FZD5/PYCARD/ARG2/FOXP1/ELF4/ZC3H12A/AGER	7
GO:0032651	regulation of interleukin-1 beta production	7/655	111/18870	0.0916378	0.812749	0.805835	FZD5/PYCARD/ARG2/FOXP1/ELF4/ZC3H12A/AGER	7
GO:0043280	positive regulation of cysteine-type endopeptidase activity involved in apoptotic process	7/655	111/18870	0.0916378	0.812749	0.805835	HIP1R/CRADD/NGFR/PYCARD/F3/BBC3/PRR7	7
GO:1902106	negative regulation of leukocyte differentiation	7/655	111/18870	0.0916378	0.812749	0.805835	TNFAIP6/ZBTB7B/RUNX3/LTF/SHH/DTX1/ZC3H12A	7
GO:0006094	gluconeogenesis	6/655	90/18870	0.0928076	0.812749	0.805835	SIK1/LEPR/SIRT6/SLC25A1/DGKQ/SDHAF3	6
GO:0010507	negative regulation of autophagy	6/655	90/18870	0.0928076	0.812749	0.805835	SNRNP70/NPC1/RUBCN/RRAGC/LEPR/EHMT2	6
GO:0007008	outer mitochondrial membrane organization	2/655	15/18870	0.0937708	0.812749	0.805835	TOMM40/TOMM7	2
GO:0009263	deoxyribonucleotide biosynthetic process	2/655	15/18870	0.0937708	0.812749	0.805835	DUT/ADK	2
GO:0009265	2'-deoxyribonucleotide biosynthetic process	2/655	15/18870	0.0937708	0.812749	0.805835	DUT/ADK	2
GO:0032933	SREBP signaling pathway	2/655	15/18870	0.0937708	0.812749	0.805835	ZBTB7B/ARHGEF10L	2
GO:0042159	lipoprotein catabolic process	2/655	15/18870	0.0937708	0.812749	0.805835	ABHD17A/ABHD17C	2
GO:0045040	protein insertion into mitochondrial outer membrane	2/655	15/18870	0.0937708	0.812749	0.805835	TOMM40/TOMM7	2
GO:0046049	UMP metabolic process	2/655	15/18870	0.0937708	0.812749	0.805835	UCKL1/CMPK1	2
GO:0046321	positive regulation of fatty acid oxidation	2/655	15/18870	0.0937708	0.812749	0.805835	AKT2/KLHL25	2
GO:0046385	deoxyribose phosphate biosynthetic process	2/655	15/18870	0.0937708	0.812749	0.805835	DUT/ADK	2
GO:0048934	peripheral nervous system neuron differentiation	2/655	15/18870	0.0937708	0.812749	0.805835	RUNX3/NEFH	2
GO:0048935	peripheral nervous system neuron development	2/655	15/18870	0.0937708	0.812749	0.805835	RUNX3/NEFH	2
GO:0090030	regulation of steroid hormone biosynthetic process	2/655	15/18870	0.0937708	0.812749	0.805835	BMP6/DGKQ	2
GO:1900102	negative regulation of endoplasmic reticulum unfolded protein response	2/655	15/18870	0.0937708	0.812749	0.805835	NCK1/PPP1R15A	2
GO:1901836	regulation of transcription of nucleolar large rRNA by RNA polymerase I	2/655	15/18870	0.0937708	0.812749	0.805835	DDX11/NOP53	2
GO:1903543	positive regulation of exosomal secretion	2/655	15/18870	0.0937708	0.812749	0.805835	HGS/SMPD3	2
GO:1904889	regulation of excitatory synapse assembly	2/655	15/18870	0.0937708	0.812749	0.805835	PTPRS/LRFN4	2
GO:1904923	regulation of autophagy of mitochondrion in response to mitochondrial depolarization	2/655	15/18870	0.0937708	0.812749	0.805835	CDC37/TOMM7	2
GO:2001034	positive regulation of double-strand break repair via nonhomologous end joining	2/655	15/18870	0.0937708	0.812749	0.805835	PNKP/PARP3	2
GO:0002695	negative regulation of leukocyte activation	11/655	202/18870	0.0944336	0.812749	0.805835	ZBTB7B/RUNX3/SHH/SCRIB/PARP3/ARG2/PKN1/IL4I1/DTX1/ZC3H12A/DUSP3	11
GO:1990138	neuron projection extension	10/655	179/18870	0.0946219	0.812749	0.805835	PTPRS/DVL1/LAMB2/NRN1/SEMA4B/SEMA7A/SEMA3F/SEMA3D/TRIM46/CDH4	10
GO:0008206	bile acid metabolic process	4/655	50/18870	0.0948508	0.812749	0.805835	NPC1/ARV1/ACAA1/SLC27A2	4
GO:0045910	negative regulation of DNA recombination	4/655	50/18870	0.0948508	0.812749	0.805835	RECQL5/PARP3/SENP3/PARPBP	4
GO:0007041	lysosomal transport	8/655	134/18870	0.0951058	0.812749	0.805835	NPC1/HOOK2/HGS/CACNG8/UBXN6/TMEM106B/GNPTG/HSPA1A	8
GO:0032535	regulation of cellular component size	18/655	370/18870	0.0951375	0.812749	0.805835	HIP1R/PTPRS/CFL2/NCK1/SLC12A9/IL7R/PPP1R15A/SEMA4B/TMSB15A/PYCARD/SEMA7A/SEMA3F/KCNMA1/SEMA3D/PEX11G/TRIM46/CDH4/SPTBN4	18
GO:0006414	translational elongation	5/655	70/18870	0.0956889	0.812749	0.805835	EEF1A2/ZNF598/DIO2/ANKZF1/SRP9	5
GO:0051148	negative regulation of muscle cell differentiation	5/655	70/18870	0.0956889	0.812749	0.805835	SHH/FOXP1/MSX1/CTDP1/PLPP7	5
GO:1902893	regulation of miRNA transcription	5/655	70/18870	0.0956889	0.812749	0.805835	JUN/NGFR/GATA6/NR1H2/ZNF512B	5
GO:0071222	cellular response to lipopolysaccharide	12/655	226/18870	0.0959597	0.812749	0.805835	LTF/BMP6/TNIP2/SBNO2/IRF3/CACTIN/PYCARD/NFKBIB/TRIM41/GFER/ZC3H12A/ANKRD1	12
GO:0044772	mitotic cell cycle phase transition	22/655	470/18870	0.0966528	0.812749	0.805835	ZNF324/PPP1R9B/CCDC57/TAOK2/NES/CDC7/INCENP/CRADD/TACC3/BRSK1/NOP53/E2F7/BRSK2/SPC25/GJC2/CTC1/TRIAP1/DPF1/MAD2L1/BCL7C/PLK5/CTDP1	22
GO:0044403	biological process involved in symbiotic interaction	16/655	322/18870	0.0966537	0.812749	0.805835	TRIM11/NPC1/LTF/IFI27/ANPEP/JUN/RAB29/NECTIN3/FUCA2/CSF1R/ZC3H12A/INHBB/HSPA1A/RFPL4A/CTDP1/THOC6	16
GO:0001678	intracellular glucose homeostasis	9/655	157/18870	0.0967883	0.812749	0.805835	ADCY5/HKDC1/PIM3/BRSK2/NGFR/PTPRN2/SERPINF1/AGER/RAB11FIP5	9
GO:0009451	RNA modification	10/655	180/18870	0.0972642	0.812749	0.805835	DUS1L/PUS1/PUS7L/LARP7/OSGEPL1/SNRPG/TRMT10A/TRMT5/FBLL1/THG1L	10
GO:0002230	positive regulation of defense response to virus by host	3/655	32/18870	0.0983572	0.812749	0.805835	STING1/PYCARD/ZC3H12A	3
GO:0016242	negative regulation of macroautophagy	3/655	32/18870	0.0983572	0.812749	0.805835	NPC1/RUBCN/EHMT2	3
GO:0098868	bone growth	3/655	32/18870	0.0983572	0.812749	0.805835	LEPR/COMP/SMPD3	3
GO:1903649	regulation of cytoplasmic transport	3/655	32/18870	0.0983572	0.812749	0.805835	DENND10/RAB29/TRIM46	3
GO:1904861	excitatory synapse assembly	3/655	32/18870	0.0983572	0.812749	0.805835	PTPRS/LRFN4/LRRC4	3
GO:2000316	regulation of T-helper 17 type immune response	3/655	32/18870	0.0983572	0.812749	0.805835	ZBTB7B/JUNB/ZC3H12A	3
GO:0042177	negative regulation of protein catabolic process	7/655	113/18870	0.0984227	0.812749	0.805835	SNRNP70/SHH/NOP53/GRIN2C/MAD2L1/GIPC1/ALAD	7
GO:0042593	glucose homeostasis	13/655	251/18870	0.0990533	0.812749	0.805835	CRY2/LEPR/ADCY5/HKDC1/PIM3/BRSK2/NGFR/PTPRN2/SIRT6/RMI1/SERPINF1/AGER/RAB11FIP5	13
GO:0030239	myofibril assembly	5/655	71/18870	0.100171	0.812749	0.805835	PLEC/CFL2/MYH3/OBSCN/ANKRD1	5
GO:0061614	miRNA transcription	5/655	71/18870	0.100171	0.812749	0.805835	JUN/NGFR/GATA6/NR1H2/ZNF512B	5
GO:0090307	mitotic spindle assembly	5/655	71/18870	0.100171	0.812749	0.805835	KIFC2/INCENP/EML3/MZT1/HSPA1A	5
GO:0071103	DNA conformation change	6/655	92/18870	0.100508	0.812749	0.805835	DSCC1/DDX11/TOP1MT/RECQL5/CHTF18/MCM9	6
GO:0009260	ribonucleotide biosynthetic process	12/655	228/18870	0.100701	0.812749	0.805835	SPHK2/H19/UCKL1/ADCY5/NDUFA5/ADK/SLC27A2/CMPK1/SLC25A1/ATP5MF/NDUFAB1/ACSF3	12
GO:2001233	regulation of apoptotic signaling pathway	19/655	398/18870	0.101157	0.812749	0.805835	BCL2L12/MNT/NCK1/CRADD/SCRT2/PSMD10/NGFR/PYCARD/FAIM/EEF1E1/TRIAP1/BBC3/MAPK8IP2/TMEM14A/INHBB/HSPA1A/MSX1/RAD9A/DAPK2	19
GO:0033500	carbohydrate homeostasis	13/655	252/18870	0.101328	0.812749	0.805835	CRY2/LEPR/ADCY5/HKDC1/PIM3/BRSK2/NGFR/PTPRN2/SIRT6/RMI1/SERPINF1/AGER/RAB11FIP5	13
GO:0048736	appendage development	10/655	182/18870	0.102678	0.812749	0.805835	SHH/COMP/MYH3/FBN2/RSPO4/SLC7A11/MSX1/SALL4/SLC39A1/KREMEN2	10
GO:0060173	limb development	10/655	182/18870	0.102678	0.812749	0.805835	SHH/COMP/MYH3/FBN2/RSPO4/SLC7A11/MSX1/SALL4/SLC39A1/KREMEN2	10
GO:0019319	hexose biosynthetic process	6/655	93/18870	0.10448	0.812749	0.805835	SIK1/LEPR/SIRT6/SLC25A1/DGKQ/SDHAF3	6
GO:0039531	regulation of viral-induced cytoplasmic pattern recognition receptor signaling pathway	6/655	93/18870	0.10448	0.812749	0.805835	TRIM11/PTPRS/TRIM3/NOP53/HSPA1A/TARBP2	6
GO:1900182	positive regulation of protein localization to nucleus	6/655	93/18870	0.10448	0.812749	0.805835	LARP7/SHH/NGFR/GLIS2/ZC3H12A/ORMDL3	6
GO:2000106	regulation of leukocyte apoptotic process	6/655	93/18870	0.10448	0.812749	0.805835	IL7R/ARG2/IRF7/FOXP1/ORMDL3/SLC7A11	6
GO:0034284	response to monosaccharide	11/655	206/18870	0.104551	0.812749	0.805835	KHK/ADCY5/COL6A3/PIM3/BRSK2/SARM1/PTPRN2/RMI1/SERPINF1/AGER/RAB11FIP5	11
GO:0046034	ATP metabolic process	8/655	137/18870	0.104593	0.812749	0.805835	SPHK2/H19/NDUFA5/MYH3/ABCC6/ATP5MF/HSPA1A/NDUFAB1	8
GO:0006360	transcription by RNA polymerase I	5/655	72/18870	0.104756	0.812749	0.805835	DDX11/POLR2K/NOP53/PRR7/POLR2F	5
GO:0006801	superoxide metabolic process	5/655	72/18870	0.104756	0.812749	0.805835	H19/CCS/PRDX1/TAFA4/CYBA	5
GO:0014823	response to activity	5/655	72/18870	0.104756	0.812749	0.805835	CRY2/BMP6/ALAD/RYR2/METRNL	5
GO:0042130	negative regulation of T cell proliferation	5/655	72/18870	0.104756	0.812749	0.805835	ZBTB7B/SHH/SCRIB/ARG2/IL4I1	5
GO:0071260	cellular response to mechanical stimulus	5/655	72/18870	0.104756	0.812749	0.805835	PLEC/CRADD/BMP6/TNFRSF10A/ANKRD1	5
GO:0002903	negative regulation of B cell apoptotic process	2/655	16/18870	0.10479	0.812749	0.805835	FOXP1/ORMDL3	2
GO:0006004	fucose metabolic process	2/655	16/18870	0.10479	0.812749	0.805835	FUCA2/FUOM	2
GO:0006266	DNA ligation	2/655	16/18870	0.10479	0.812749	0.805835	PNKP/PARP3	2
GO:0006517	protein deglycosylation	2/655	16/18870	0.10479	0.812749	0.805835	EDEM2/ENGASE	2
GO:0006750	glutathione biosynthetic process	2/655	16/18870	0.10479	0.812749	0.805835	GGT7/SLC7A11	2
GO:0009173	pyrimidine ribonucleoside monophosphate metabolic process	2/655	16/18870	0.10479	0.812749	0.805835	UCKL1/CMPK1	2
GO:0033275	actin-myosin filament sliding	2/655	16/18870	0.10479	0.812749	0.805835	MYLK2/MYH3	2
GO:0042795	snRNA transcription by RNA polymerase II	2/655	16/18870	0.10479	0.812749	0.805835	LARP7/SNAPC4	2
GO:0043455	regulation of secondary metabolic process	2/655	16/18870	0.10479	0.812749	0.805835	GIPC1/SLC7A11	2
GO:0046642	negative regulation of alpha-beta T cell proliferation	2/655	16/18870	0.10479	0.812749	0.805835	ZBTB7B/ARG2	2
GO:0048021	regulation of melanin biosynthetic process	2/655	16/18870	0.10479	0.812749	0.805835	GIPC1/SLC7A11	2
GO:0060033	anatomical structure regression	2/655	16/18870	0.10479	0.812749	0.805835	AMH/GLI1	2
GO:0071501	cellular response to sterol depletion	2/655	16/18870	0.10479	0.812749	0.805835	ZBTB7B/ARHGEF10L	2
GO:0097091	synaptic vesicle clustering	2/655	16/18870	0.10479	0.812749	0.805835	BRSK1/BRSK2	2
GO:0097152	mesenchymal cell apoptotic process	2/655	16/18870	0.10479	0.812749	0.805835	SHH/MSX1	2
GO:0099149	regulation of postsynaptic neurotransmitter receptor internalization	2/655	16/18870	0.10479	0.812749	0.805835	SCRIB/ARC	2
GO:1900376	regulation of secondary metabolite biosynthetic process	2/655	16/18870	0.10479	0.812749	0.805835	GIPC1/SLC7A11	2
GO:1902285	semaphorin-plexin signaling pathway involved in neuron projection guidance	2/655	16/18870	0.10479	0.812749	0.805835	PLXNC1/SEMA3F	2
GO:2000846	regulation of corticosteroid hormone secretion	2/655	16/18870	0.10479	0.812749	0.805835	CRY2/BMP6	2
GO:0007389	pattern specification process	22/655	475/18870	0.104864	0.812749	0.805835	EFNB1/TLL2/UNCX/GBX2/AXIN1/FZD5/DVL1/SHH/HES7/SYNGAP1/ARC/DLX2/HES6/HOXD4/IRX4/GLI1/SEMA3F/PCDH8/HES5/MSX1/CC2D2A/VAX2	22
GO:1905952	regulation of lipid localization	10/655	183/18870	0.105449	0.812749	0.805835	AKT2/CRY2/ARV1/BMP6/SHH/PNPLA2/NR1H2/YJEFN3/TRIAP1/ZC3H12A	10
GO:0006221	pyrimidine nucleotide biosynthetic process	3/655	33/18870	0.105542	0.812749	0.805835	UCKL1/DUT/CMPK1	3
GO:0043618	regulation of transcription from RNA polymerase II promoter in response to stress	3/655	33/18870	0.105542	0.812749	0.805835	NCK1/KLF2/JUN	3
GO:0072539	T-helper 17 cell differentiation	3/655	33/18870	0.105542	0.812749	0.805835	ZBTB7B/JUNB/ZC3H12A	3
GO:1903715	regulation of aerobic respiration	3/655	33/18870	0.105542	0.812749	0.805835	NOP53/COX7A2L/DNAJC15	3
GO:1990806	ligand-gated ion channel signaling pathway	3/655	33/18870	0.105542	0.812749	0.805835	GRID1/GNA11/GRIN2C	3
GO:0000387	spliceosomal snRNP assembly	4/655	52/18870	0.105795	0.812749	0.805835	SART1/SNRPG/RNU5A-1/PRMT7	4
GO:0007528	neuromuscular junction development	4/655	52/18870	0.105795	0.812749	0.805835	DVL1/LAMB2/AGRN/SPTBN4	4
GO:0010823	negative regulation of mitochondrion organization	4/655	52/18870	0.105795	0.812749	0.805835	PSMD10/TRIAP1/TMEM14A/HSPA1A	4
GO:0046638	positive regulation of alpha-beta T cell differentiation	4/655	52/18870	0.105795	0.812749	0.805835	ZBTB7B/RUNX3/SHH/KLHL25	4
GO:1901570	fatty acid derivative biosynthetic process	4/655	52/18870	0.105795	0.812749	0.805835	GGT7/SLC27A2/SLC25A1/ACSF3	4
GO:1901799	negative regulation of proteasomal protein catabolic process	4/655	52/18870	0.105795	0.812749	0.805835	SHH/NOP53/GIPC1/ALAD	4
GO:0051216	cartilage development	11/655	207/18870	0.107175	0.812749	0.805835	RUNX3/UNCX/ADAMTS7/GDF6/BMP6/COMP/DLX2/SLC26A2/HES5/SMPD3/MSX1	11
GO:0043401	steroid hormone mediated signaling pathway	8/655	138/18870	0.107868	0.812749	0.805835	DDX54/KMT2D/SAFB2/CRY2/PAQR7/PKN1/FOXP1/LMO3	8
GO:0034599	cellular response to oxidative stress	13/655	255/18870	0.108341	0.812749	0.805835	H19/CCS/ZNF580/KLF2/JUN/CBX8/FOXP1/PRDX1/ANKZF1/ZC3H12A/SLC7A11/HSPA1A/SMPD3	13
GO:0006400	tRNA modification	6/655	94/18870	0.108534	0.812749	0.805835	DUS1L/PUS1/OSGEPL1/TRMT10A/TRMT5/THG1L	6
GO:0007091	metaphase/anaphase transition of mitotic cell cycle	6/655	94/18870	0.108534	0.812749	0.805835	INCENP/TACC3/SPC25/DPF1/MAD2L1/BCL7C	6
GO:0070507	regulation of microtubule cytoskeleton organization	9/655	161/18870	0.108612	0.812749	0.805835	STMN3/TACC3/EML3/SKA2/MAP1S/PARP3/TUBB4A/HAUS8/HSPA1A	9
GO:0048638	regulation of developmental growth	16/655	328/18870	0.108779	0.812749	0.805835	PTPRS/TLL2/AGRN/SEMA4B/GATA6/FOXP1/GLI1/SEMA7A/SEMA3F/SEMA3D/DIO3/ARX/CTDP1/TRIM46/CDH4/SPTBN4	16
GO:0001824	blastocyst development	7/655	116/18870	0.109102	0.812749	0.805835	JUNB/STMN3/MATR3/GABPA/WDR74/FBLL1/SALL4	7
GO:0002062	chondrocyte differentiation	7/655	116/18870	0.109102	0.812749	0.805835	RUNX3/ADAMTS7/GDF6/BMP6/COMP/SLC26A2/SMPD3	7
GO:0045582	positive regulation of T cell differentiation	7/655	116/18870	0.109102	0.812749	0.805835	ZBTB7B/RUNX3/IL7R/SHH/SART1/KLHL25/IL4I1	7
GO:0010569	regulation of double-strand break repair via homologous recombination	5/655	73/18870	0.109443	0.812749	0.805835	ING3/RECQL5/SIRT6/SENP3/PARPBP	5
GO:0045665	negative regulation of neuron differentiation	5/655	73/18870	0.109443	0.812749	0.805835	SHH/DLX2/DTX1/SOX3/HES5	5
GO:0048663	neuron fate commitment	5/655	73/18870	0.109443	0.812749	0.805835	SHH/DLX2/EPOP/MNX1/EHMT2	5
GO:0055002	striated muscle cell development	5/655	73/18870	0.109443	0.812749	0.805835	PLEC/CFL2/MYH3/OBSCN/ANKRD1	5
GO:0002819	regulation of adaptive immune response	11/655	208/18870	0.109838	0.812749	0.805835	ZBTB7B/JUNB/FZD5/IL7R/PYCARD/PARP3/PKN1/IL4I1/IRF7/ZC3H12A/AGER	11
GO:0071383	cellular response to steroid hormone stimulus	11/655	208/18870	0.109838	0.812749	0.805835	NPC1/DDX54/KMT2D/SAFB2/CRY2/PAQR7/PKN1/FOXP1/LMO3/SERPINF1/HSPA1A	11
GO:0048568	embryonic organ development	21/655	453/18870	0.110304	0.812749	0.805835	JUNB/GBX2/NES/FZD5/TPRN/DVL1/SHH/SCRIB/E2F7/DLX2/EPN1/HOXD4/FBN2/GLI1/TMIE/MSX1/CC2D2A/SLC39A1/VAX2/EN2/RYR2	21
GO:0050920	regulation of chemotaxis	12/655	232/18870	0.110596	0.812749	0.805835	TNFAIP6/ZNF580/SEMA4B/F3/CSF1R/SEMA7A/DUSP3/SEMA3F/ADGRA2/AGER/SEMA3D/DAPK2	12
GO:0035270	endocrine system development	8/655	139/18870	0.111199	0.812749	0.805835	TUBB1/BMP6/SHH/GATA6/GLI1/SOX3/MNX1/INHBB	8
GO:0043467	regulation of generation of precursor metabolites and energy	8/655	139/18870	0.111199	0.812749	0.805835	AKT2/SPHK2/KHK/NOP53/SIRT6/COX17/COX7A2L/DNAJC15	8
GO:0048813	dendrite morphogenesis	8/655	139/18870	0.111199	0.812749	0.805835	TAOK2/DVL1/TMEM106B/ARC/SARM1/MAPK8IP2/LZTS3/TLX2	8
GO:0051146	striated muscle cell differentiation	15/655	305/18870	0.111944	0.812749	0.805835	PLEC/CFL2/DMPK/RCAN1/SIK1/SHH/MYH3/GATA6/OBSCN/FOXP1/SIRT6/MSX1/CTDP1/PLPP7/ANKRD1	15
GO:0031110	regulation of microtubule polymerization or depolymerization	6/655	95/18870	0.112666	0.812749	0.805835	STMN3/SKA2/MAP1S/TUBB4A/HAUS8/HSPA1A	6
GO:0001782	B cell homeostasis	3/655	34/18870	0.112925	0.812749	0.805835	SH2B2/IL7R/PKN1	3
GO:0009954	proximal/distal pattern formation	3/655	34/18870	0.112925	0.812749	0.805835	DLX2/GLI1/HES5	3
GO:0070528	protein kinase C signaling	3/655	34/18870	0.112925	0.812749	0.805835	SPHK2/DGKQ/ANKRD1	3
GO:0090162	establishment of epithelial cell polarity	3/655	34/18870	0.112925	0.812749	0.805835	SHH/MYO18A/HES5	3
GO:1901797	negative regulation of signal transduction by p53 class mediator	3/655	34/18870	0.112925	0.812749	0.805835	PSMD10/NOP53/TRIAP1	3
GO:0016358	dendrite development	12/655	233/18870	0.113156	0.812749	0.805835	PTPRS/PPP1R9B/TAOK2/DVL1/TMEM106B/SYNGAP1/MAP1S/ARC/SARM1/MAPK8IP2/LZTS3/TLX2	12
GO:0019318	hexose metabolic process	12/655	233/18870	0.113156	0.812749	0.805835	AKT2/KHK/SIK1/LEPR/HKDC1/FUCA2/SIRT6/DCXR/SLC25A1/FUOM/DGKQ/SDHAF3	12
GO:0031349	positive regulation of defense response	22/655	480/18870	0.113506	0.812749	0.805835	TRIM11/PTPRS/LTF/TRIM3/MATR3/STING1/TNIP2/IRF3/CACTIN/LRCH4/NOP53/HEXIM1/PIK3AP1/PYCARD/SARM1/TRIM41/IRF7/HSPA1A/EMILIN1/TIFA/TARBP2/CYBA	22
GO:0002224	toll-like receptor signaling pathway	5/655	74/18870	0.11423	0.812749	0.805835	IRF3/CACTIN/LRCH4/SARM1/IRF7	5
GO:0000086	G2/M transition of mitotic cell cycle	8/655	140/18870	0.114585	0.812749	0.805835	CCDC57/TAOK2/NES/CDC7/BRSK1/NOP53/BRSK2/CTC1	8
GO:0010977	negative regulation of neuron projection development	8/655	140/18870	0.114585	0.812749	0.805835	PTPRS/SYNGAP1/SEMA4B/RAB29/SEMA7A/SEMA3F/SEMA3D/TRIM46	8
GO:0070555	response to interleukin-1	8/655	140/18870	0.114585	0.812749	0.805835	ADAMTS7/TNIP2/CACTIN/KLF2/PYCARD/ZC3H12A/INHBB/ANKRD1	8
GO:0043281	regulation of cysteine-type endopeptidase activity involved in apoptotic process	9/655	163/18870	0.114814	0.812749	0.805835	HIP1R/BCL2L12/CRADD/NGFR/PYCARD/F3/TRIAP1/BBC3/PRR7	9
GO:0140053	mitochondrial gene expression	9/655	163/18870	0.114814	0.812749	0.805835	PUS1/POLRMT/MRPS6/MTIF3/MTG2/TRMT5/MRPL4/MRPS33/AURKAIP1	9
GO:0050863	regulation of T cell activation	18/655	381/18870	0.116133	0.812749	0.805835	EFNB1/ZBTB7B/RUNX3/JUNB/NCK1/IL7R/TOX/SHH/SART1/SCRIB/PYCARD/KLHL25/ARG2/IL4I1/DTX1/ZC3H12A/DUSP3/AGER	18
GO:0000479	endonucleolytic cleavage of tricistronic rRNA transcript (SSU-rRNA, 5.8S rRNA, LSU-rRNA)	2/655	17/18870	0.116137	0.812749	0.805835	RRS1/KRI1	2
GO:0000712	resolution of meiotic recombination intermediates	2/655	17/18870	0.116137	0.812749	0.805835	CENPX/RMI1	2
GO:0006491	N-glycan processing	2/655	17/18870	0.116137	0.812749	0.805835	GANC/GNPTG	2
GO:0007063	regulation of sister chromatid cohesion	2/655	17/18870	0.116137	0.812749	0.805835	DDX11/NAA10	2
GO:0009163	nucleoside biosynthetic process	2/655	17/18870	0.116137	0.812749	0.805835	UCKL1/ADK	2
GO:0010155	regulation of proton transport	2/655	17/18870	0.116137	0.812749	0.805835	SPHK2/COX17	2
GO:0034404	nucleobase-containing small molecule biosynthetic process	2/655	17/18870	0.116137	0.812749	0.805835	UCKL1/ADK	2
GO:0036005	response to macrophage colony-stimulating factor	2/655	17/18870	0.116137	0.812749	0.805835	CSF1R/MST1R	2
GO:0043923	positive regulation by host of viral transcription	2/655	17/18870	0.116137	0.812749	0.805835	JUN/CTDP1	2
GO:0044320	cellular response to leptin stimulus	2/655	17/18870	0.116137	0.812749	0.805835	LEPR/INHBB	2
GO:0044539	long-chain fatty acid import into cell	2/655	17/18870	0.116137	0.812749	0.805835	AKT2/SLC27A2	2
GO:0044793	negative regulation by host of viral process	2/655	17/18870	0.116137	0.812749	0.805835	LTF/ZC3H12A	2
GO:0051382	kinetochore assembly	2/655	17/18870	0.116137	0.812749	0.805835	CENPX/CENPT	2
GO:0071360	cellular response to exogenous dsRNA	2/655	17/18870	0.116137	0.812749	0.805835	STING1/IRF3	2
GO:0090083	regulation of inclusion body assembly	2/655	17/18870	0.116137	0.812749	0.805835	DNAJB2/HSPA1A	2
GO:1900747	negative regulation of vascular endothelial growth factor signaling pathway	2/655	17/18870	0.116137	0.812749	0.805835	ADGRA2/EMILIN1	2
GO:1903541	regulation of exosomal secretion	2/655	17/18870	0.116137	0.812749	0.805835	HGS/SMPD3	2
GO:1990403	embryonic brain development	2/655	17/18870	0.116137	0.812749	0.805835	CC2D2A/EN2	2
GO:0030217	T cell differentiation	15/655	307/18870	0.116436	0.812749	0.805835	ZBTB7B/RUNX3/JUNB/FZD5/IL7R/TOX/LEPR/SHH/SART1/KLHL25/IL4I1/FOXP1/DTX1/PRR7/ZC3H12A	15
GO:1903707	negative regulation of hemopoiesis	7/655	118/18870	0.116551	0.812749	0.805835	TNFAIP6/ZBTB7B/RUNX3/LTF/SHH/DTX1/ZC3H12A	7
GO:0035082	axoneme assembly	6/655	96/18870	0.116878	0.812749	0.805835	CEP131/TEKT2/CC2D2A/CFAP46/LRRC61/CFAP58	6
GO:0051310	metaphase chromosome alignment	6/655	96/18870	0.116878	0.812749	0.805835	INCENP/EML3/RRS1/MAP1S/SPC25/FAM83D	6
GO:0070664	negative regulation of leukocyte proliferation	6/655	96/18870	0.116878	0.812749	0.805835	ZBTB7B/SHH/SCRIB/ARG2/PKN1/IL4I1	6
GO:0008361	regulation of cell size	10/655	187/18870	0.11696	0.812749	0.805835	PTPRS/SLC12A9/IL7R/SEMA4B/SEMA7A/SEMA3F/KCNMA1/SEMA3D/TRIM46/CDH4	10
GO:0050873	brown fat cell differentiation	4/655	54/18870	0.117283	0.812749	0.805835	ZBTB7B/SH2B2/RREB1/METRNL	4
GO:2000772	regulation of cellular senescence	4/655	54/18870	0.117283	0.812749	0.805835	MAP3K3/ARG2/EEF1E1/SIRT6	4
GO:0045786	negative regulation of cell cycle	19/655	407/18870	0.11818	0.816513	0.809567	RUNX3/ZBTB17/TAOK2/INCENP/CRADD/SCRIB/BRSK1/OVOL1/NOP53/E2F7/HEXIM1/SPC25/TSPYL2/GJC2/NAA10/TRIAP1/MAD2L1/AURKAIP1/RAD9A	19
GO:0046390	ribose phosphate biosynthetic process	12/655	235/18870	0.118378	0.816513	0.809567	SPHK2/H19/UCKL1/ADCY5/NDUFA5/ADK/SLC27A2/CMPK1/SLC25A1/ATP5MF/NDUFAB1/ACSF3	12
GO:1903050	regulation of proteolysis involved in protein catabolic process	12/655	235/18870	0.118378	0.816513	0.809567	AXIN1/DNAJB2/DVL1/SHH/PSMD10/RNF19B/NOP53/SIRT6/STUB1/GIPC1/HSPA1A/ALAD	12
GO:0090559	regulation of membrane permeability	5/655	75/18870	0.119116	0.818431	0.811468	HIP1R/RHOT2/BBC3/TMEM14A/HSPA1A	5
GO:0043161	proteasome-mediated ubiquitin-dependent protein catabolic process	21/655	458/18870	0.119475	0.818431	0.811468	ADRM1/TRIM3/AXIN1/DNAJB2/IFI27/EDEM2/ZNF598/DVL1/SHH/TMUB1/PSMD10/RNF19B/NOP53/ANKRD9/SIRT6/FBXL6/STUB1/ANKZF1/GIPC1/HSPA1A/HECTD3	21
GO:1990748	cellular detoxification	7/655	119/18870	0.120372	0.818431	0.811468	GPX3/H19/CCS/SELENOF/GSTM3/PRXL2A/PRDX1	7
GO:0006779	porphyrin-containing compound biosynthetic process	3/655	35/18870	0.120498	0.818431	0.811468	CPOX/TMEM14A/ALAD	3
GO:0009156	ribonucleoside monophosphate biosynthetic process	3/655	35/18870	0.120498	0.818431	0.811468	UCKL1/ADK/CMPK1	3
GO:0030224	monocyte differentiation	3/655	35/18870	0.120498	0.818431	0.811468	CSF1R/IRF7/FOXP1	3
GO:0033014	tetrapyrrole biosynthetic process	3/655	35/18870	0.120498	0.818431	0.811468	CPOX/TMEM14A/ALAD	3
GO:0048048	embryonic eye morphogenesis	3/655	35/18870	0.120498	0.818431	0.811468	FZD5/FBN2/VAX2	3
GO:0060122	inner ear receptor cell stereocilium organization	3/655	35/18870	0.120498	0.818431	0.811468	TPRN/SCRIB/HES5	3
GO:1902882	regulation of response to oxidative stress	3/655	35/18870	0.120498	0.818431	0.811468	H19/GGT7/SLC7A11	3
GO:0045619	regulation of lymphocyte differentiation	11/655	212/18870	0.120868	0.819219	0.81225	ZBTB7B/RUNX3/JUNB/IL7R/TOX/SHH/SART1/KLHL25/IL4I1/DTX1/ZC3H12A	11
GO:0044784	metaphase/anaphase transition of cell cycle	6/655	97/18870	0.121168	0.819219	0.81225	INCENP/TACC3/SPC25/DPF1/MAD2L1/BCL7C	6
GO:0050688	regulation of defense response to virus	6/655	97/18870	0.121168	0.819219	0.81225	TRIM11/PTPRS/STING1/PYCARD/ZC3H12A/TARBP2	6
GO:0043393	regulation of protein binding	8/655	142/18870	0.121523	0.820374	0.813394	HIP1R/DDX11/DNAJB2/NES/STING1/DVL1/GTF2F1/PRMT7	8
GO:0005996	monosaccharide metabolic process	13/655	261/18870	0.123208	0.822767	0.815767	AKT2/KHK/SIK1/LEPR/HKDC1/FUCA2/SIRT6/DCXR/SLC25A1/FUOM/DSEL/DGKQ/SDHAF3	13
GO:0065002	intracellular protein transmembrane transport	4/655	55/18870	0.123222	0.822767	0.815767	AKT2/TOMM40/TOMM7/DNAJC15	4
GO:0061351	neural precursor cell proliferation	9/655	166/18870	0.124475	0.822767	0.815767	POU3F3/GBX2/NES/TOX/SHH/GJC2/GLI1/LHX5/ARX	9
GO:0000422	autophagy of mitochondrion	6/655	98/18870	0.125534	0.822767	0.815767	FZD5/CDC37/CERS1/TOMM7/SPATA33/FUNDC1	6
GO:0008593	regulation of Notch signaling pathway	6/655	98/18870	0.125534	0.822767	0.815767	DLX2/YJEFN3/BEND6/DTX1/HES5/RITA1	6
GO:0061726	mitochondrion disassembly	6/655	98/18870	0.125534	0.822767	0.815767	FZD5/CDC37/CERS1/TOMM7/SPATA33/FUNDC1	6
GO:0006839	mitochondrial transport	10/655	190/18870	0.126035	0.822767	0.815767	HIP1R/RHOT2/FZD5/TOMM40/TIMM29/BBC3/TOMM7/TMEM14A/HSPA1A/DNAJC15	10
GO:0071356	cellular response to tumor necrosis factor	12/655	238/18870	0.126464	0.822767	0.815767	ADAMTS7/CACTIN/H2BC11/KLF2/PYCARD/GFER/FOXP1/ZC3H12A/HSPA1A/SMPD3/ANKRD1/CD58	12
GO:0001522	pseudouridine synthesis	2/655	18/18870	0.127776	0.822767	0.815767	PUS1/PUS7L	2
GO:0002693	positive regulation of cellular extravasation	2/655	18/18870	0.127776	0.822767	0.815767	AGER/CD99	2
GO:0006595	polyamine metabolic process	2/655	18/18870	0.127776	0.822767	0.815767	SMOX/SMS	2
GO:0006977	DNA damage response, signal transduction by p53 class mediator resulting in cell cycle arrest	2/655	18/18870	0.127776	0.822767	0.815767	CRADD/TRIAP1	2
GO:0006991	response to sterol depletion	2/655	18/18870	0.127776	0.822767	0.815767	ZBTB7B/ARHGEF10L	2
GO:0009642	response to light intensity	2/655	18/18870	0.127776	0.822767	0.815767	AKT2/KCNC1	2
GO:0014819	regulation of skeletal muscle contraction	2/655	18/18870	0.127776	0.822767	0.815767	DMPK/ATP2A1	2
GO:0019184	nonribosomal peptide biosynthetic process	2/655	18/18870	0.127776	0.822767	0.815767	GGT7/SLC7A11	2
GO:0036035	osteoclast development	2/655	18/18870	0.127776	0.822767	0.815767	LTF/FOXP1	2
GO:0036499	PERK-mediated unfolded protein response	2/655	18/18870	0.127776	0.822767	0.815767	NCK1/PPP1R15A	2
GO:0043217	myelin maintenance	2/655	18/18870	0.127776	0.822767	0.815767	AKT2/PLEC	2
GO:0043649	dicarboxylic acid catabolic process	2/655	18/18870	0.127776	0.822767	0.815767	AASDHPPT/ACSF3	2
GO:0048535	lymph node development	2/655	18/18870	0.127776	0.822767	0.815767	IL7R/TOX	2
GO:0060088	auditory receptor cell stereocilium organization	2/655	18/18870	0.127776	0.822767	0.815767	TPRN/SCRIB	2
GO:0061644	protein localization to CENP-A containing chromatin	2/655	18/18870	0.127776	0.822767	0.815767	H2BC11/H2AC8	2
GO:0071514	genomic imprinting	2/655	18/18870	0.127776	0.822767	0.815767	AXIN1/PRMT7	2
GO:0090520	sphingolipid mediated signaling pathway	2/655	18/18870	0.127776	0.822767	0.815767	SPHK2/SMPD3	2
GO:0098751	bone cell development	2/655	18/18870	0.127776	0.822767	0.815767	LTF/FOXP1	2
GO:1901978	positive regulation of cell cycle checkpoint	2/655	18/18870	0.127776	0.822767	0.815767	INCENP/MAD2L1	2
GO:1902570	protein localization to nucleolus	2/655	18/18870	0.127776	0.822767	0.815767	RRS1/NOP53	2
GO:0009144	purine nucleoside triphosphate metabolic process	9/655	167/18870	0.12779	0.822767	0.815767	SPHK2/H19/NDUFA5/MYH3/ADK/ABCC6/ATP5MF/HSPA1A/NDUFAB1	9
GO:0098813	nuclear chromosome segregation	15/655	312/18870	0.128125	0.822767	0.815767	KIFC2/INCENP/TACC3/EML3/RRS1/MAP1S/PTTG1/SPC25/DPF1/MZT1/MAD2L1/BCL7C/HSPA1A/EHMT2/FAM83D	15
GO:0051702	biological process involved in interaction with symbiont	7/655	121/18870	0.128206	0.822767	0.815767	LTF/IFI27/JUN/RAB29/CSF1R/ZC3H12A/CTDP1	7
GO:2000780	negative regulation of double-strand break repair	3/655	36/18870	0.128253	0.822767	0.815767	RECQL5/SENP3/PARPBP	3
GO:0006997	nucleus organization	8/655	144/18870	0.128678	0.822767	0.815767	DDX11/PLEC/DMPK/CHD5/VRK1/SELENOF/TSSK6/SYCP3	8
GO:0032091	negative regulation of protein binding	5/655	77/18870	0.129177	0.822767	0.815767	DDX11/DNAJB2/NES/DVL1/GTF2F1	5
GO:0001836	release of cytochrome c from mitochondria	4/655	56/18870	0.129287	0.822767	0.815767	PSMD10/PYCARD/TRIAP1/BBC3	4
GO:0045005	DNA-templated DNA replication maintenance of fidelity	4/655	56/18870	0.129287	0.822767	0.815767	DDX11/CENPX/ASF1A/MCM9	4
GO:0045839	negative regulation of mitotic nuclear division	4/655	56/18870	0.129287	0.822767	0.815767	INCENP/SPC25/MAD2L1/AURKAIP1	4
GO:0045912	negative regulation of carbohydrate metabolic process	4/655	56/18870	0.129287	0.822767	0.815767	SIK1/LEPR/SIRT6/SMPD3	4
GO:0048168	regulation of neuronal synaptic plasticity	4/655	56/18870	0.129287	0.822767	0.815767	SLC8A2/SYNGAP1/ARC/GRIN2C	4
GO:0060986	endocrine hormone secretion	4/655	56/18870	0.129287	0.822767	0.815767	CRY2/BMP6/INHBB/RAB11FIP5	4
GO:0006282	regulation of DNA repair	11/655	215/18870	0.129533	0.823158	0.816155	DDX11/ING3/PNKP/RECQL5/PARP3/CBX8/SIRT6/DPF1/SENP3/BCL7C/PARPBP	11
GO:0098869	cellular oxidant detoxification	6/655	99/18870	0.129976	0.824583	0.817568	GPX3/H19/CCS/SELENOF/PRXL2A/PRDX1	6
GO:0010639	negative regulation of organelle organization	17/655	363/18870	0.131033	0.824583	0.817568	HIP1R/INCENP/PSMD10/TMSB15A/SPC25/NAA10/CTC1/TRIAP1/TUBB4A/ARHGEF18/MAD2L1/TMEM14A/ARAP1/HSPA1A/EHMT2/AURKAIP1/SPTBN4	17
GO:0009199	ribonucleoside triphosphate metabolic process	9/655	168/18870	0.131151	0.824583	0.817568	SPHK2/H19/UCKL1/NDUFA5/MYH3/ABCC6/ATP5MF/HSPA1A/NDUFAB1	9
GO:0021782	glial cell development	7/655	122/18870	0.132217	0.824583	0.817568	AKT2/PLEC/POU3F1/SHH/LAMB2/AGER/HES5	7
GO:0030518	intracellular steroid hormone receptor signaling pathway	7/655	122/18870	0.132217	0.824583	0.817568	DDX54/KMT2D/SAFB2/CRY2/PKN1/FOXP1/LMO3	7
GO:1902903	regulation of supramolecular fiber organization	18/655	389/18870	0.133032	0.824583	0.817568	HIP1R/CFL2/NCK1/MAP1S/TMSB15A/PYCARD/AEBP1/PFDN4/TUBB4A/ARHGEF18/CARMIL3/ARAP1/DAPK3/HAUS8/ARHGEF10L/HSPA1A/EMILIN1/SPTBN4	18
GO:0043122	regulation of canonical NF-kappaB signal transduction	13/655	265/18870	0.133735	0.824583	0.817568	SPHK2/LTF/MAP3K3/TNIP2/IRF3/LIME1/CACTIN/PLEKHG5/PYCARD/NFKBIB/ZC3H12A/RFPL4A/TIFA	13
GO:0071216	cellular response to biotic stimulus	13/655	265/18870	0.133735	0.824583	0.817568	LTF/FZD5/BMP6/TNIP2/SBNO2/IRF3/CACTIN/PYCARD/NFKBIB/TRIM41/GFER/ZC3H12A/ANKRD1	13
GO:0007264	small GTPase mediated signal transduction	22/655	491/18870	0.134027	0.824583	0.817568	ARHGAP39/PLEKHG4B/RHOT2/RRAD/STMN3/SH2B2/RRAGC/RALGDS/RAB35/MCF2L/SYNGAP1/RABIF/PLEKHG5/RUNDC3A/NGFR/RHOBTB2/GMIP/OBSCN/ARHGEF18/ARAP1/ARHGEF10L/FBXO8	22
GO:2000177	regulation of neural precursor cell proliferation	6/655	100/18870	0.134492	0.824583	0.817568	NES/TOX/SHH/GJC2/GLI1/LHX5	6
GO:0007034	vacuolar transport	9/655	169/18870	0.134559	0.824583	0.817568	NPC1/HOOK2/HGS/TMEM50B/CACNG8/UBXN6/TMEM106B/GNPTG/HSPA1A	9
GO:0061005	cell differentiation involved in kidney development	4/655	57/18870	0.135473	0.824583	0.817568	POU3F3/SHH/LAMB2/GLIS2	4
GO:0051053	negative regulation of DNA metabolic process	8/655	146/18870	0.136045	0.824583	0.817568	RECQL5/CERS1/TSPYL2/PARP3/CTC1/SENP3/ANKRD1/PARPBP	8
GO:0007095	mitotic G2 DNA damage checkpoint signaling	3/655	37/18870	0.136179	0.824583	0.817568	TAOK2/BRSK1/NOP53	3
GO:0009303	rRNA transcription	3/655	37/18870	0.136179	0.824583	0.817568	BRF1/DDX11/NOP53	3
GO:0039532	negative regulation of viral-induced cytoplasmic pattern recognition receptor signaling pathway	3/655	37/18870	0.136179	0.824583	0.817568	TRIM11/PTPRS/TARBP2	3
GO:1903706	regulation of hemopoiesis	19/655	417/18870	0.139007	0.824583	0.817568	TNFAIP6/ZBTB7B/RUNX3/JUNB/LTF/GABPA/IL7R/TOX/SHH/SART1/KLHL25/PRXL2A/IL4I1/IRF7/FOXP1/DTX1/ZC3H12A/AGER/HSPA1A	19
GO:0009064	glutamine family amino acid metabolic process	5/655	79/18870	0.139609	0.824583	0.817568	DDAH2/ARG2/SLC7A11/SLC7A7/GLYATL1	5
GO:0032508	DNA duplex unwinding	5/655	79/18870	0.139609	0.824583	0.817568	DSCC1/DDX11/RECQL5/CHTF18/MCM9	5
GO:0006684	sphingomyelin metabolic process	2/655	19/18870	0.139672	0.824583	0.817568	ORMDL3/SMPD3	2
GO:0009301	snRNA transcription	2/655	19/18870	0.139672	0.824583	0.817568	LARP7/SNAPC4	2
GO:0010968	regulation of microtubule nucleation	2/655	19/18870	0.139672	0.824583	0.817568	HAUS8/HSPA1A	2
GO:0035930	corticosteroid hormone secretion	2/655	19/18870	0.139672	0.824583	0.817568	CRY2/BMP6	2
GO:0045623	negative regulation of T-helper cell differentiation	2/655	19/18870	0.139672	0.824583	0.817568	ZBTB7B/ZC3H12A	2
GO:0055064	chloride ion homeostasis	2/655	19/18870	0.139672	0.824583	0.817568	SLC12A9/CA12	2
GO:0060716	labyrinthine layer blood vessel development	2/655	19/18870	0.139672	0.824583	0.817568	JUNB/FZD5	2
GO:1901881	positive regulation of protein depolymerization	2/655	19/18870	0.139672	0.824583	0.817568	CFL2/NES	2
GO:1902548	negative regulation of cellular response to vascular endothelial growth factor stimulus	2/655	19/18870	0.139672	0.824583	0.817568	ADGRA2/EMILIN1	2
GO:1903428	positive regulation of reactive oxygen species biosynthetic process	2/655	19/18870	0.139672	0.824583	0.817568	H19/CYBA	2
GO:2000774	positive regulation of cellular senescence	2/655	19/18870	0.139672	0.824583	0.817568	ARG2/EEF1E1	2
GO:2001169	regulation of ATP biosynthetic process	2/655	19/18870	0.139672	0.824583	0.817568	SPHK2/H19	2
GO:0035264	multicellular organism growth	8/655	147/18870	0.139808	0.824583	0.817568	PLEC/COMP/KLF2/CTC1/RMI1/SMPD3/DIO3/SPTBN4	8
GO:0062197	cellular response to chemical stress	15/655	317/18870	0.140464	0.824583	0.817568	PLEC/H19/CCS/ZNF580/KLF2/JUN/PYCARD/CBX8/FOXP1/PRDX1/ANKZF1/ZC3H12A/SLC7A11/HSPA1A/SMPD3	15
GO:0002707	negative regulation of lymphocyte mediated immunity	4/655	58/18870	0.141776	0.824583	0.817568	IL7R/PARP3/GFER/IL4I1	4
GO:0015804	neutral amino acid transport	4/655	58/18870	0.141776	0.824583	0.817568	SLC43A2/SLC6A15/SLC7A11/SLC7A7	4
GO:0030042	actin filament depolymerization	4/655	58/18870	0.141776	0.824583	0.817568	PPP1R9B/CFL2/MICAL1/SPTBN4	4
GO:0031663	lipopolysaccharide-mediated signaling pathway	4/655	58/18870	0.141776	0.824583	0.817568	LTF/BMP6/IRF3/CACTIN	4
GO:0048008	platelet-derived growth factor receptor signaling pathway	4/655	58/18870	0.141776	0.824583	0.817568	HIP1R/HGS/F3/SMPD3	4
GO:1903409	reactive oxygen species biosynthetic process	4/655	58/18870	0.141776	0.824583	0.817568	SPHK2/H19/ARG2/CYBA	4
GO:2000116	regulation of cysteine-type endopeptidase activity	10/655	195/18870	0.141984	0.824583	0.817568	HIP1R/BCL2L12/LTF/CRADD/NGFR/PYCARD/F3/TRIAP1/BBC3/PRR7	10
GO:0060078	regulation of postsynaptic membrane potential	8/655	148/18870	0.143622	0.824583	0.817568	SLC8A2/GRID1/DMPK/DVL1/GABRA3/P2RX6/MAPK8IP2/GRIN2C	8
GO:0044743	protein transmembrane import into intracellular organelle	3/655	38/18870	0.144268	0.824583	0.817568	TOMM40/TOMM7/DNAJC15	3
GO:0045738	negative regulation of DNA repair	3/655	38/18870	0.144268	0.824583	0.817568	RECQL5/SENP3/PARPBP	3
GO:1903749	positive regulation of establishment of protein localization to mitochondrion	3/655	38/18870	0.144268	0.824583	0.817568	FZD5/BBC3/TOMM7	3
GO:1903556	negative regulation of tumor necrosis factor superfamily cytokine production	5/655	80/18870	0.144959	0.824583	0.817568	LTF/CACTIN/ARG2/ELF4/ZC3H12A	5
GO:1901991	negative regulation of mitotic cell cycle phase transition	10/655	196/18870	0.145294	0.824583	0.817568	TAOK2/INCENP/CRADD/BRSK1/NOP53/E2F7/SPC25/GJC2/TRIAP1/MAD2L1	10
GO:0022411	cellular component disassembly	22/655	497/18870	0.146088	0.824583	0.817568	NCKAP5L/PPP1R9B/RUBCN/STMN3/CFL2/NES/FZD5/STING1/VRK1/CDC37/MAP1S/PNPLA2/CERS1/MICAL1/CAPN10/MTIF3/PLXNC1/TOMM7/DUSP3/SPATA33/FUNDC1/SPTBN4	22
GO:0009165	nucleotide biosynthetic process	14/655	295/18870	0.148091	0.824583	0.817568	SPHK2/H19/UCKL1/FCSK/ADCY5/DUT/NDUFA5/ADK/SLC27A2/CMPK1/SLC25A1/ATP5MF/NDUFAB1/ACSF3	14
GO:0007062	sister chromatid cohesion	4/655	59/18870	0.148194	0.824583	0.817568	DSCC1/DDX11/SGO2/NAA10	4
GO:0031122	cytoplasmic microtubule organization	4/655	59/18870	0.148194	0.824583	0.817568	STMN3/AXIN1/HOOK2/DVL1	4
GO:0050881	musculoskeletal movement	4/655	59/18870	0.148194	0.824583	0.817568	DMPK/COMP/MYH3/ATP2A1	4
GO:0010906	regulation of glucose metabolic process	6/655	103/18870	0.148477	0.824583	0.817568	AKT2/SIK1/LEPR/SIRT6/DGKQ/SDHAF3	6
GO:0032677	regulation of interleukin-8 production	6/655	103/18870	0.148477	0.824583	0.817568	ZNF580/CACTIN/PYCARD/F3/HSPA1A/CD58	6
GO:0035282	segmentation	6/655	103/18870	0.148477	0.824583	0.817568	FZD5/SHH/HES7/SEMA3F/PCDH8/HES5	6
GO:0010508	positive regulation of autophagy	8/655	150/18870	0.151402	0.824583	0.817568	ATG101/STING1/SCOC/GPSM1/CERS1/ZC3H12A/ORMDL3/RFPL4A	8
GO:0002093	auditory receptor cell morphogenesis	2/655	20/18870	0.151795	0.824583	0.817568	TPRN/SCRIB	2
GO:0006700	C21-steroid hormone biosynthetic process	2/655	20/18870	0.151795	0.824583	0.817568	BMP6/DGKQ	2
GO:0007603	phototransduction, visible light	2/655	20/18870	0.151795	0.824583	0.817568	GNA11/GRK1	2
GO:0021516	dorsal spinal cord development	2/655	20/18870	0.151795	0.824583	0.817568	UNCX/LHX5	2
GO:0032332	positive regulation of chondrocyte differentiation	2/655	20/18870	0.151795	0.824583	0.817568	GDF6/BMP6	2
GO:0032515	negative regulation of phosphoprotein phosphatase activity	2/655	20/18870	0.151795	0.824583	0.817568	CRY2/PPP1R15A	2
GO:0034122	negative regulation of toll-like receptor signaling pathway	2/655	20/18870	0.151795	0.824583	0.817568	CACTIN/SARM1	2
GO:0035795	negative regulation of mitochondrial membrane permeability	2/655	20/18870	0.151795	0.824583	0.817568	TMEM14A/HSPA1A	2
GO:0045655	regulation of monocyte differentiation	2/655	20/18870	0.151795	0.824583	0.817568	IRF7/FOXP1	2
GO:0061050	regulation of cell growth involved in cardiac muscle cell development	2/655	20/18870	0.151795	0.824583	0.817568	FOXP1/CTDP1	2
GO:0090201	negative regulation of release of cytochrome c from mitochondria	2/655	20/18870	0.151795	0.824583	0.817568	PSMD10/TRIAP1	2
GO:0097154	GABAergic neuron differentiation	2/655	20/18870	0.151795	0.824583	0.817568	DLX2/ARX	2
GO:0140354	lipid import into cell	2/655	20/18870	0.151795	0.824583	0.817568	AKT2/SLC27A2	2
GO:0140861	DNA repair-dependent chromatin remodeling	2/655	20/18870	0.151795	0.824583	0.817568	ASF1A/SIRT6	2
GO:1905146	lysosomal protein catabolic process	2/655	20/18870	0.151795	0.824583	0.817568	TMEM106B/DPP7	2
GO:1990182	exosomal secretion	2/655	20/18870	0.151795	0.824583	0.817568	HGS/SMPD3	2
GO:0001941	postsynaptic membrane organization	3/655	39/18870	0.15251	0.824583	0.817568	DVL1/LRRC4/SLC7A11	3
GO:0032350	regulation of hormone metabolic process	3/655	39/18870	0.15251	0.824583	0.817568	BMP6/STUB1/DGKQ	3
GO:0032435	negative regulation of proteasomal ubiquitin-dependent protein catabolic process	3/655	39/18870	0.15251	0.824583	0.817568	SHH/NOP53/GIPC1	3
GO:0043620	regulation of DNA-templated transcription in response to stress	3/655	39/18870	0.15251	0.824583	0.817568	NCK1/KLF2/JUN	3
GO:0044060	regulation of endocrine process	3/655	39/18870	0.15251	0.824583	0.817568	CRY2/BMP6/INHBB	3
GO:0045746	negative regulation of Notch signaling pathway	3/655	39/18870	0.15251	0.824583	0.817568	DLX2/BEND6/RITA1	3
GO:0098926	postsynaptic signal transduction	3/655	39/18870	0.15251	0.824583	0.817568	GNA11/AGRN/PRR7	3
GO:0009142	nucleoside triphosphate biosynthetic process	7/655	127/18870	0.153179	0.824583	0.817568	SPHK2/H19/UCKL1/NDUFA5/ADK/ATP5MF/NDUFAB1	7
GO:0032637	interleukin-8 production	6/655	104/18870	0.153279	0.824583	0.817568	ZNF580/CACTIN/PYCARD/F3/HSPA1A/CD58	6
GO:0033045	regulation of sister chromatid segregation	6/655	104/18870	0.153279	0.824583	0.817568	INCENP/TACC3/SPC25/DPF1/MAD2L1/BCL7C	6
GO:0090092	regulation of transmembrane receptor protein serine/threonine kinase signaling pathway	14/655	297/18870	0.153584	0.824583	0.817568	TNFAIP6/AXIN1/GDF6/BMP6/SHH/AMH/GATA6/FBN2/STUB1/GIPC1/HES5/HSPA1A/MSX1/EMILIN1	14
GO:1901293	nucleoside phosphate biosynthetic process	14/655	297/18870	0.153584	0.824583	0.817568	SPHK2/H19/UCKL1/FCSK/ADCY5/DUT/NDUFA5/ADK/SLC27A2/CMPK1/SLC25A1/ATP5MF/NDUFAB1/ACSF3	14
GO:0006767	water-soluble vitamin metabolic process	4/655	60/18870	0.154721	0.824583	0.817568	THTPA/AASDHPPT/SLC19A1/TPK1	4
GO:0050879	multicellular organismal movement	4/655	60/18870	0.154721	0.824583	0.817568	DMPK/COMP/MYH3/ATP2A1	4
GO:0061462	protein localization to lysosome	4/655	60/18870	0.154721	0.824583	0.817568	HGS/RRAGC/CACNG8/GNPTG	4
GO:0070228	regulation of lymphocyte apoptotic process	4/655	60/18870	0.154721	0.824583	0.817568	IL7R/ARG2/FOXP1/ORMDL3	4
GO:0070227	lymphocyte apoptotic process	5/655	82/18870	0.155918	0.824583	0.817568	IL7R/ARG2/PKN1/FOXP1/ORMDL3	5
GO:0000724	double-strand break repair via homologous recombination	9/655	175/18870	0.155948	0.824583	0.817568	ING3/CDC7/RPA3/RECQL5/SIRT6/RMI1/SENP3/MCM9/PARPBP	9
GO:0010586	miRNA metabolic process	6/655	105/18870	0.158149	0.824583	0.817568	JUN/NGFR/GATA6/NR1H2/ZC3H12A/ZNF512B	6
GO:0071248	cellular response to metal ion	10/655	200/18870	0.158926	0.824583	0.817568	JUNB/BMP6/CPNE8/SHH/JUN/SERPINF1/CARF/INHBB/SMPD3/ALAD	10
GO:0007611	learning or memory	13/655	274/18870	0.159172	0.824583	0.817568	SLC8A2/CIC/PPP1R9B/RCAN1/SYNGAP1/BRSK1/ARC/NRXN3/MAPK8IP2/SERPINF1/AGER/SLC7A11/EHMT2	13
GO:0140014	mitotic nuclear division	13/655	274/18870	0.159172	0.824583	0.817568	KIFC2/PPP1R9B/INCENP/EML3/RRS1/SPC25/MZT1/MAD2L1/DAPK3/HSPA1A/SMPD3/AURKAIP1/CTDP1	13
GO:0051235	maintenance of location	16/655	350/18870	0.160725	0.824583	0.817568	NPC1/CRY2/PLCB3/PSMD10/LIME1/PNPLA2/TMSB15A/TRPC1/NFKBIB/NR1H2/FBN2/ZC3H12A/GET4/CYBA/RYR2/ATP2A1	16
GO:0000819	sister chromatid segregation	11/655	225/18870	0.160771	0.824583	0.817568	KIFC2/INCENP/TACC3/EML3/RRS1/SPC25/DPF1/MZT1/MAD2L1/BCL7C/HSPA1A	11
GO:0002183	cytoplasmic translational initiation	3/655	40/18870	0.160898	0.824583	0.817568	EIF3G/NCK1/EIF2S3B	3
GO:0032728	positive regulation of interferon-beta production	3/655	40/18870	0.160898	0.824583	0.817568	STING1/IRF3/IRF7	3
GO:0033028	myeloid cell apoptotic process	3/655	40/18870	0.160898	0.824583	0.817568	IRF3/IRF7/SLC7A11	3
GO:0035337	fatty-acyl-CoA metabolic process	3/655	40/18870	0.160898	0.824583	0.817568	SLC27A2/SLC25A1/ACSF3	3
GO:0036297	interstrand cross-link repair	3/655	40/18870	0.160898	0.824583	0.817568	CENPX/DCLRE1A/MCM9	3
GO:0006383	transcription by RNA polymerase III	4/655	61/18870	0.161354	0.824583	0.817568	BRF1/POLR2K/SNAPC4/POLR2F	4
GO:0001895	retina homeostasis	5/655	83/18870	0.161522	0.824583	0.817568	CROCC/LTF/VSTM4/PRDX1/PRR4	5
GO:0006446	regulation of translational initiation	5/655	83/18870	0.161522	0.824583	0.817568	NCK1/PPP1R15A/ZNF598/KLHL25/RPS6KB2	5
GO:0031647	regulation of protein stability	15/655	325/18870	0.161523	0.824583	0.817568	HIP1R/MAPK8IP3/TNIP2/DVL1/CDC37/NOP53/PYCARD/SIRT6/STUB1/TOMM7/GIPC1/HSPA1A/MSX1/GET4/GET1	15
GO:2001056	positive regulation of cysteine-type endopeptidase activity	7/655	129/18870	0.161972	0.824583	0.817568	HIP1R/CRADD/NGFR/PYCARD/F3/BBC3/PRR7	7
GO:0007249	canonical NF-kappaB signal transduction	14/655	300/18870	0.162023	0.824583	0.817568	SPHK2/LTF/MAP3K3/TNIP2/IRF3/LIME1/CACTIN/PLEKHG5/PYCARD/NFKBIB/FAIM/ZC3H12A/RFPL4A/TIFA	14
GO:0032368	regulation of lipid transport	8/655	153/18870	0.163444	0.824583	0.817568	AKT2/CRY2/ARV1/BMP6/SHH/NR1H2/YJEFN3/TRIAP1	8
GO:0000963	mitochondrial RNA processing	2/655	21/18870	0.164113	0.824583	0.817568	PUS1/TRMT5	2
GO:0002902	regulation of B cell apoptotic process	2/655	21/18870	0.164113	0.824583	0.817568	FOXP1/ORMDL3	2
GO:0006907	pinocytosis	2/655	21/18870	0.164113	0.824583	0.817568	PYCARD/NR1H2	2
GO:0007213	G protein-coupled acetylcholine receptor signaling pathway	2/655	21/18870	0.164113	0.824583	0.817568	GNA11/AGRN	2
GO:0010566	regulation of ketone biosynthetic process	2/655	21/18870	0.164113	0.824583	0.817568	BMP6/DGKQ	2
GO:0032616	interleukin-13 production	2/655	21/18870	0.164113	0.824583	0.817568	SPHK2/ARG2	2
GO:0032656	regulation of interleukin-13 production	2/655	21/18870	0.164113	0.824583	0.817568	SPHK2/ARG2	2
GO:0042790	nucleolar large rRNA transcription by RNA polymerase I	2/655	21/18870	0.164113	0.824583	0.817568	DDX11/NOP53	2
GO:0043555	regulation of translation in response to stress	2/655	21/18870	0.164113	0.824583	0.817568	NCK1/PPP1R15A	2
GO:0044321	response to leptin	2/655	21/18870	0.164113	0.824583	0.817568	LEPR/INHBB	2
GO:0051383	kinetochore organization	2/655	21/18870	0.164113	0.824583	0.817568	CENPX/CENPT	2
GO:0055081	monoatomic anion homeostasis	2/655	21/18870	0.164113	0.824583	0.817568	SLC12A9/CA12	2
GO:0071498	cellular response to fluid shear stress	2/655	21/18870	0.164113	0.824583	0.817568	PLEC/KLF2	2
GO:0090231	regulation of spindle checkpoint	2/655	21/18870	0.164113	0.824583	0.817568	INCENP/MAD2L1	2
GO:0090266	regulation of mitotic cell cycle spindle assembly checkpoint	2/655	21/18870	0.164113	0.824583	0.817568	INCENP/MAD2L1	2
GO:0097107	postsynaptic density assembly	2/655	21/18870	0.164113	0.824583	0.817568	PTPRS/LRFN4	2
GO:0097734	extracellular exosome biogenesis	2/655	21/18870	0.164113	0.824583	0.817568	HGS/SMPD3	2
GO:0098780	response to mitochondrial depolarisation	2/655	21/18870	0.164113	0.824583	0.817568	CDC37/TOMM7	2
GO:1903504	regulation of mitotic spindle checkpoint	2/655	21/18870	0.164113	0.824583	0.817568	INCENP/MAD2L1	2
GO:2001185	regulation of CD8-positive, alpha-beta T cell activation	2/655	21/18870	0.164113	0.824583	0.817568	ZBTB7B/RUNX3	2
GO:0009314	response to radiation	19/655	428/18870	0.164193	0.824583	0.817568	AKT2/FKBPL/TNKS1BP1/CRY2/GNA11/PNKP/SIK1/SYNGAP1/BRSK1/PCLAF/CERS1/KCNC1/TRIAP1/SIRT6/SLC7A11/RAD9A/GRK1/EYS/ALAD	19
GO:0032612	interleukin-1 production	7/655	130/18870	0.166452	0.824583	0.817568	FZD5/PYCARD/ARG2/FOXP1/ELF4/ZC3H12A/AGER	7
GO:0032652	regulation of interleukin-1 production	7/655	130/18870	0.166452	0.824583	0.817568	FZD5/PYCARD/ARG2/FOXP1/ELF4/ZC3H12A/AGER	7
GO:0016311	dephosphorylation	14/655	302/18870	0.167781	0.824583	0.817568	PTPRS/SBF1/PLPPR3/CRY2/NCK1/PPP1R15A/THTPA/PPP6R1/PTP4A1/PTPRN2/DUSP3/PLPPR5/CTDP1/DUSP8	14
GO:0060079	excitatory postsynaptic potential	6/655	107/18870	0.168088	0.824583	0.817568	SLC8A2/DMPK/DVL1/P2RX6/MAPK8IP2/GRIN2C	6
GO:0061951	establishment of protein localization to plasma membrane	4/655	62/18870	0.168088	0.824583	0.817568	SCRIB/RILPL1/NECTIN3/ARFRP1	4
GO:0032781	positive regulation of ATP-dependent activity	3/655	41/18870	0.169421	0.824583	0.817568	DNAJB2/RYR2/ATP2A1	3
GO:0045066	regulatory T cell differentiation	3/655	41/18870	0.169421	0.824583	0.817568	TOX/KLHL25/IL4I1	3
GO:0045923	positive regulation of fatty acid metabolic process	3/655	41/18870	0.169421	0.824583	0.817568	AKT2/NR1H2/KLHL25	3
GO:1903115	regulation of actin filament-based movement	3/655	41/18870	0.169421	0.824583	0.817568	MYLK2/RYR2/ATP2A1	3
GO:1901987	regulation of cell cycle phase transition	20/655	456/18870	0.169466	0.824583	0.817568	PPP1R9B/TAOK2/CDC7/INCENP/CRADD/BRSK1/OVOL1/NOP53/E2F7/SPC25/GJC2/CTC1/TRIAP1/DPF1/GLI1/MAD2L1/BCL7C/PLK5/RAD9A/FAM83D	20
GO:0070585	protein localization to mitochondrion	7/655	131/18870	0.170986	0.824583	0.817568	FZD5/TOMM40/TIMM29/SARM1/BBC3/TOMM7/DNAJC15	7
GO:0000725	recombinational repair	9/655	179/18870	0.171074	0.824583	0.817568	ING3/CDC7/RPA3/RECQL5/SIRT6/RMI1/SENP3/MCM9/PARPBP	9
GO:0071772	response to BMP	9/655	179/18870	0.171074	0.824583	0.817568	TNFAIP6/ADAMTS7/GDF6/BMP6/COMP/GATA6/HES5/SMPD3/MSX1	9
GO:0071773	cellular response to BMP stimulus	9/655	179/18870	0.171074	0.824583	0.817568	TNFAIP6/ADAMTS7/GDF6/BMP6/COMP/GATA6/HES5/SMPD3/MSX1	9
GO:0044839	cell cycle G2/M phase transition	8/655	155/18870	0.171711	0.824583	0.817568	CCDC57/TAOK2/NES/CDC7/BRSK1/NOP53/BRSK2/CTC1	8
GO:0030433	ubiquitin-dependent ERAD pathway	5/655	85/18870	0.172968	0.824583	0.817568	DNAJB2/EDEM2/TMUB1/STUB1/ANKZF1	5
GO:0032392	DNA geometric change	5/655	85/18870	0.172968	0.824583	0.817568	DSCC1/DDX11/RECQL5/CHTF18/MCM9	5
GO:0032414	positive regulation of ion transmembrane transporter activity	5/655	85/18870	0.172968	0.824583	0.817568	WNK2/ARC/COX17/RYR2/ATP2A1	5
GO:0072527	pyrimidine-containing compound metabolic process	5/655	85/18870	0.172968	0.824583	0.817568	UCKL1/THTPA/DUT/CMPK1/TPK1	5
GO:0051303	establishment of chromosome localization	6/655	108/18870	0.173154	0.824583	0.817568	INCENP/EML3/RRS1/MAP1S/SPC25/FAM83D	6
GO:1902414	protein localization to cell junction	6/655	108/18870	0.173154	0.824583	0.817568	MAPK8IP3/DVL1/SCRIB/NECTIN3/GRIN2C/ARHGEF18	6
GO:1901990	regulation of mitotic cell cycle phase transition	16/655	355/18870	0.17411	0.824583	0.817568	PPP1R9B/TAOK2/CDC7/INCENP/CRADD/BRSK1/NOP53/E2F7/SPC25/GJC2/CTC1/TRIAP1/DPF1/MAD2L1/BCL7C/PLK5	16
GO:0071241	cellular response to inorganic substance	11/655	229/18870	0.174235	0.824583	0.817568	DDX11/JUNB/BMP6/CPNE8/SHH/JUN/SERPINF1/CARF/INHBB/SMPD3/ALAD	11
GO:0002931	response to ischemia	4/655	63/18870	0.17492	0.824583	0.817568	SLC8A2/RCAN1/CSF1R/STUB1	4
GO:0051784	negative regulation of nuclear division	4/655	63/18870	0.17492	0.824583	0.817568	INCENP/SPC25/MAD2L1/AURKAIP1	4
GO:0140895	cell surface toll-like receptor signaling pathway	4/655	63/18870	0.17492	0.824583	0.817568	LTF/TNIP2/PIK3AP1/CYBA	4
GO:0010950	positive regulation of endopeptidase activity	8/655	156/18870	0.175914	0.824583	0.817568	HIP1R/CRADD/NGFR/PYCARD/F3/BBC3/PRR7/AGER	8
GO:0030010	establishment of cell polarity	8/655	156/18870	0.175914	0.824583	0.817568	SHH/SCRIB/BRSK1/GPSM1/BRSK2/MYO18A/MAD2L1/HES5	8
GO:0007042	lysosomal lumen acidification	2/655	22/18870	0.176599	0.824583	0.817568	TMEM106B/CREG1	2
GO:0007530	sex determination	2/655	22/18870	0.176599	0.824583	0.817568	AMH/SOX3	2
GO:0010866	regulation of triglyceride biosynthetic process	2/655	22/18870	0.176599	0.824583	0.817568	SIK1/NR1H2	2
GO:0010888	negative regulation of lipid storage	2/655	22/18870	0.176599	0.824583	0.817568	PNPLA2/NR1H2	2
GO:0021756	striatum development	2/655	22/18870	0.176599	0.824583	0.817568	FOXP1/SLC7A11	2
GO:0032069	regulation of nuclease activity	2/655	22/18870	0.176599	0.824583	0.817568	DDX11/HSPA1A	2
GO:0044241	lipid digestion	2/655	22/18870	0.176599	0.824583	0.817568	NPC1/ARX	2
GO:0072234	metanephric nephron tubule development	2/655	22/18870	0.176599	0.824583	0.817568	POU3F3/HES5	2
GO:0090208	positive regulation of triglyceride metabolic process	2/655	22/18870	0.176599	0.824583	0.817568	PNPLA2/NR1H2	2
GO:0150105	protein localization to cell-cell junction	2/655	22/18870	0.176599	0.824583	0.817568	SCRIB/ARHGEF18	2
GO:1901673	regulation of mitotic spindle assembly	2/655	22/18870	0.176599	0.824583	0.817568	EML3/HSPA1A	2
GO:2000831	regulation of steroid hormone secretion	2/655	22/18870	0.176599	0.824583	0.817568	CRY2/BMP6	2
GO:0000302	response to reactive oxygen species	10/655	205/18870	0.176817	0.824583	0.817568	H19/CCS/ZNF580/KLF2/JUN/CBX8/FOXP1/PRDX1/ANKZF1/SMPD3	10
GO:0022408	negative regulation of cell-cell adhesion	10/655	205/18870	0.176817	0.824583	0.817568	ZBTB7B/RUNX3/BMP6/SHH/SCRIB/ARG2/IL4I1/DTX1/ZC3H12A/DUSP3	10
GO:0009743	response to carbohydrate	11/655	230/18870	0.177684	0.824583	0.817568	KHK/ADCY5/COL6A3/PIM3/BRSK2/SARM1/PTPRN2/RMI1/SERPINF1/AGER/RAB11FIP5	11
GO:0009268	response to pH	3/655	42/18870	0.178071	0.824583	0.817568	GNA11/SERPINF1/RAB11FIP5	3
GO:0021983	pituitary gland development	3/655	42/18870	0.178071	0.824583	0.817568	GLI1/SOX3/INHBB	3
GO:0030513	positive regulation of BMP signaling pathway	3/655	42/18870	0.178071	0.824583	0.817568	GATA6/HES5/MSX1	3
GO:0016236	macroautophagy	15/655	331/18870	0.178344	0.824583	0.817568	EFNB1/NPC1/RUBCN/HGS/ATG101/STING1/SCOC/UBXN6/CDC37/GPSM1/ATG4A/CERS1/TOMM7/SPATA33/EHMT2	15
GO:0140694	non-membrane-bounded organelle assembly	18/655	408/18870	0.178505	0.824583	0.817568	KIFC2/PLEC/CCDC57/CFL2/TUBB1/CENPX/INCENP/EML3/RRS1/NOP53/MYH3/CENPT/OBSCN/MZT1/LSM3/HAUS8/HSPA1A/ANKRD1	18
GO:0007219	Notch signaling pathway	9/655	181/18870	0.178883	0.824583	0.817568	HES7/DLX2/EPN1/YJEFN3/BEND6/DTX1/HES5/RITA1/CFAP58	9
GO:0030902	hindbrain development	8/655	157/18870	0.180162	0.824583	0.817568	PTPRS/GBX2/SHH/SCRIB/KCNC1/GLI1/LHX5/EN2	8
GO:0051225	spindle assembly	7/655	133/18870	0.180213	0.824583	0.817568	KIFC2/TUBB1/INCENP/EML3/MZT1/HAUS8/HSPA1A	7
GO:0048278	vesicle docking	4/655	64/18870	0.181846	0.824583	0.817568	TSNARE1/STX10/STXBP2/CPLX2	4
GO:2000630	positive regulation of miRNA metabolic process	4/655	64/18870	0.181846	0.824583	0.817568	JUN/NGFR/NR1H2/ZC3H12A	4
GO:2001244	positive regulation of intrinsic apoptotic signaling pathway	4/655	64/18870	0.181846	0.824583	0.817568	NCK1/BBC3/MSX1/RAD9A	4
GO:0042129	regulation of T cell proliferation	9/655	182/18870	0.182848	0.824583	0.817568	EFNB1/ZBTB7B/NCK1/SHH/SCRIB/PYCARD/ARG2/IL4I1/AGER	9
GO:0042116	macrophage activation	6/655	110/18870	0.183471	0.824583	0.817568	TNIP2/SBNO2/MYO18A/FOXP1/ZC3H12A/AGER	6
GO:0048477	oogenesis	6/655	110/18870	0.183471	0.824583	0.817568	TNFAIP6/KMT2D/AMH/PAQR7/INHBB/EHMT2	6
GO:0090398	cellular senescence	6/655	110/18870	0.183471	0.824583	0.817568	MNT/MAP3K3/COMP/ARG2/EEF1E1/SIRT6	6
GO:0007178	transmembrane receptor protein serine/threonine kinase signaling pathway	18/655	410/18870	0.183709	0.824583	0.817568	TNFAIP6/AXIN1/GDF6/BMP6/SHH/COMP/JUN/AMH/GATA6/FBN2/STUB1/GIPC1/INHBB/HES5/HSPA1A/SMPD3/MSX1/EMILIN1	18
GO:1901605	alpha-amino acid metabolic process	10/655	207/18870	0.184226	0.824583	0.817568	NAT8L/DDAH2/AASDHPPT/ARG2/SMS/IL4I1/AMT/SLC7A11/SLC7A7/GLYATL1	10
GO:0010976	positive regulation of neuron projection development	8/655	158/18870	0.184455	0.824583	0.817568	NCK1/DVL1/TOX/TMEM106B/SERPINF1/PLK5/GPC2/PLPPR5	8
GO:0034767	positive regulation of monoatomic ion transmembrane transport	8/655	158/18870	0.184455	0.824583	0.817568	WNK2/ARC/TRPC1/GJC2/KCNC1/COX17/RYR2/ATP2A1	8
GO:0032088	negative regulation of NF-kappaB transcription factor activity	5/655	87/18870	0.184715	0.824583	0.817568	PSMD10/CACTIN/PYCARD/NFKBIB/ZC3H12A	5
GO:0033077	T cell differentiation in thymus	5/655	87/18870	0.184715	0.824583	0.817568	FZD5/IL7R/TOX/SHH/PRR7	5
GO:0007281	germ cell development	16/655	359/18870	0.185215	0.824583	0.817568	CEP131/TNFAIP6/SBF1/KMT2D/AXIN1/CHD5/SELENOF/AMH/PAQR7/PRMT7/GLI1/TSSK6/INHBB/EHMT2/CFAP58/SYCP3	16
GO:0018209	peptidyl-serine modification	14/655	308/18870	0.185664	0.824583	0.817568	AKT2/TNKS1BP1/AXIN1/NCK1/DMPK/CDC7/VRK1/BRSK1/MAP3K12/PKN1/RPS6KB2/NTMT1/DGKQ/SPTBN4	14
GO:0009259	ribonucleotide metabolic process	17/655	385/18870	0.185928	0.824583	0.817568	SPHK2/MVD/H19/UCKL1/ADCY5/NUDT10/NDUFA5/MYH3/ADK/SLC27A2/CMPK1/SLC25A1/ABCC6/ATP5MF/HSPA1A/NDUFAB1/ACSF3	17
GO:0045622	regulation of T-helper cell differentiation	3/655	43/18870	0.186839	0.824583	0.817568	ZBTB7B/JUNB/ZC3H12A	3
GO:0071214	cellular response to abiotic stimulus	15/655	334/18870	0.187071	0.824583	0.817568	AKT2/PLEC/TNKS1BP1/CRY2/GNA11/CRADD/BMP6/CERS1/PYCARD/TRIAP1/RAB11FIP5/RAD9A/GRK1/TNFRSF10A/ANKRD1	15
GO:0104004	cellular response to environmental stimulus	15/655	334/18870	0.187071	0.824583	0.817568	AKT2/PLEC/TNKS1BP1/CRY2/GNA11/CRADD/BMP6/CERS1/PYCARD/TRIAP1/RAB11FIP5/RAD9A/GRK1/TNFRSF10A/ANKRD1	15
GO:0032886	regulation of microtubule-based process	12/655	258/18870	0.187808	0.824583	0.817568	CEP131/STMN3/TACC3/EML3/SKA2/NEFH/MAP1S/PARP3/TUBB4A/HAUS8/HSPA1A/TRIM46	12
GO:0031032	actomyosin structure organization	10/655	208/18870	0.187983	0.824583	0.817568	PLEC/CFL2/MYH3/OBSCN/MYO18A/ARHGEF18/ARAP1/ARHGEF10L/IQGAP2/ANKRD1	10
GO:0043903	regulation of biological process involved in symbiotic interaction	4/655	65/18870	0.18886	0.824583	0.817568	TRIM11/LTF/FUCA2/RFPL4A	4
GO:0055021	regulation of cardiac muscle tissue growth	4/655	65/18870	0.18886	0.824583	0.817568	GATA6/FOXP1/GLI1/CTDP1	4
GO:1905330	regulation of morphogenesis of an epithelium	4/655	65/18870	0.18886	0.824583	0.817568	FKBPL/SHH/FOXP1/SIRT6	4
GO:0007015	actin filament organization	20/655	464/18870	0.18894	0.824583	0.817568	HIP1R/PLEC/PPP1R9B/RHOT2/CFL2/NCK1/LIMD2/TMSB15A/SHROOM1/PYCARD/RHOBTB2/MICAL1/SAMD14/ARHGEF18/TPM2/CARMIL3/ARAP1/ARHGEF10L/IQGAP2/SPTBN4	20
GO:0045061	thymic T cell selection	2/655	23/18870	0.189226	0.824583	0.817568	TOX/SHH	2
GO:0045591	positive regulation of regulatory T cell differentiation	2/655	23/18870	0.189226	0.824583	0.817568	KLHL25/IL4I1	2
GO:0071359	cellular response to dsRNA	2/655	23/18870	0.189226	0.824583	0.817568	STING1/IRF3	2
GO:0072202	cell differentiation involved in metanephros development	2/655	23/18870	0.189226	0.824583	0.817568	POU3F3/LAMB2	2
GO:0097150	neuronal stem cell population maintenance	2/655	23/18870	0.189226	0.824583	0.817568	SRRT/HES5	2
GO:0098743	cell aggregation	2/655	23/18870	0.189226	0.824583	0.817568	UNCX/LTF	2
GO:0140112	extracellular vesicle biogenesis	2/655	23/18870	0.189226	0.824583	0.817568	HGS/SMPD3	2
GO:1901659	glycosyl compound biosynthetic process	2/655	23/18870	0.189226	0.824583	0.817568	UCKL1/ADK	2
GO:1905709	negative regulation of membrane permeability	2/655	23/18870	0.189226	0.824583	0.817568	TMEM14A/HSPA1A	2
GO:0034612	response to tumor necrosis factor	12/655	259/18870	0.191194	0.824583	0.817568	ADAMTS7/CACTIN/H2BC11/KLF2/PYCARD/GFER/FOXP1/ZC3H12A/HSPA1A/SMPD3/ANKRD1/CD58	12
GO:0000018	regulation of DNA recombination	7/655	136/18870	0.194435	0.824583	0.817568	ING3/IL7R/RECQL5/PARP3/SIRT6/SENP3/PARPBP	7
GO:0071333	cellular response to glucose stimulus	7/655	136/18870	0.194435	0.824583	0.817568	ADCY5/PIM3/BRSK2/PTPRN2/SERPINF1/AGER/RAB11FIP5	7
GO:1902107	positive regulation of leukocyte differentiation	9/655	185/18870	0.194972	0.824583	0.817568	ZBTB7B/RUNX3/IL7R/TOX/SHH/SART1/KLHL25/IL4I1/AGER	9
GO:1903708	positive regulation of hemopoiesis	9/655	185/18870	0.194972	0.824583	0.817568	ZBTB7B/RUNX3/IL7R/TOX/SHH/SART1/KLHL25/IL4I1/AGER	9
GO:0006284	base-excision repair	3/655	44/18870	0.195716	0.824583	0.817568	PNKP/RPA3/SIRT6	3
GO:0030501	positive regulation of bone mineralization	3/655	44/18870	0.195716	0.824583	0.817568	LTF/BMP6/FBN2	3
GO:0042771	intrinsic apoptotic signaling pathway in response to DNA damage by p53 class mediator	3/655	44/18870	0.195716	0.824583	0.817568	PYCARD/TRIAP1/PHLDA3	3
GO:0044786	cell cycle DNA replication	3/655	44/18870	0.195716	0.824583	0.817568	CDC7/RECQL5/E2F7	3
GO:0046006	regulation of activated T cell proliferation	3/655	44/18870	0.195716	0.824583	0.817568	SCRIB/PYCARD/AGER	3
GO:0060428	lung epithelium development	3/655	44/18870	0.195716	0.824583	0.817568	SHH/KLF2/GATA6	3
GO:0090207	regulation of triglyceride metabolic process	3/655	44/18870	0.195716	0.824583	0.817568	SIK1/PNPLA2/NR1H2	3
GO:0042446	hormone biosynthetic process	4/655	66/18870	0.195959	0.824583	0.817568	BMP6/DIO2/DGKQ/DIO3	4
GO:0044458	motile cilium assembly	4/655	66/18870	0.195959	0.824583	0.817568	CEP131/SPATA6/CC2D2A/CFAP58	4
GO:0032956	regulation of actin cytoskeleton organization	15/655	337/18870	0.196001	0.824583	0.817568	HIP1R/TAOK2/CFL2/NCK1/TMSB15A/PYCARD/CAPN10/CSF1R/ARHGEF18/CARMIL3/ARAP1/DAPK3/ARHGEF10L/IQGAP2/SPTBN4	15
GO:0072384	organelle transport along microtubule	5/655	89/18870	0.196744	0.824583	0.817568	RHOT2/ACTR10/NEFH/MAP1S/TRIM46	5
GO:0000280	nuclear division	19/655	441/18870	0.196881	0.824583	0.817568	KIFC2/PPP1R9B/CENPX/INCENP/EML3/RRS1/PTTG1/SPC25/MZT1/RMI1/MAD2L1/DAPK3/HSPA1A/SMPD3/MSX1/EHMT2/AURKAIP1/CTDP1/SYCP3	19
GO:0009205	purine ribonucleoside triphosphate metabolic process	8/655	161/18870	0.197592	0.824583	0.817568	SPHK2/H19/NDUFA5/MYH3/ABCC6/ATP5MF/HSPA1A/NDUFAB1	8
GO:0044272	sulfur compound biosynthetic process	8/655	161/18870	0.197592	0.824583	0.817568	GGT7/THTPA/SLC27A2/SLC25A1/DSEL/CHST13/ACSF3/TPK1	8
GO:0006986	response to unfolded protein	7/655	137/18870	0.199273	0.824583	0.817568	DNAJB2/NCK1/EDEM2/PPP1R15A/COMP/STUB1/HSPA1A	7
GO:0051701	biological process involved in interaction with host	10/655	211/18870	0.199457	0.824583	0.817568	TRIM11/NPC1/LTF/ANPEP/NECTIN3/FUCA2/INHBB/HSPA1A/RFPL4A/THOC6	10
GO:0051656	establishment of organelle localization	20/655	469/18870	0.20166	0.824583	0.817568	CROCC/SPHK2/RHOT2/HGS/INCENP/ACTR10/EML3/RRS1/NEFH/SCRIB/MAP1S/GPSM1/SPC25/STXBP2/CPLX2/MAD2L1/SMPD3/TRIM46/C17orf75/FAM83D	20
GO:0002082	regulation of oxidative phosphorylation	2/655	24/18870	0.20197	0.824583	0.817568	COX7A2L/DNAJC15	2
GO:0002320	lymphoid progenitor cell differentiation	2/655	24/18870	0.20197	0.824583	0.817568	SHH/HES5	2
GO:0007039	protein catabolic process in the vacuole	2/655	24/18870	0.20197	0.824583	0.817568	TMEM106B/DPP7	2
GO:0009162	deoxyribonucleoside monophosphate metabolic process	2/655	24/18870	0.20197	0.824583	0.817568	DUT/ADK	2
GO:0009220	pyrimidine ribonucleotide biosynthetic process	2/655	24/18870	0.20197	0.824583	0.817568	UCKL1/CMPK1	2
GO:0010923	negative regulation of phosphatase activity	2/655	24/18870	0.20197	0.824583	0.817568	CRY2/PPP1R15A	2
GO:0030539	male genitalia development	2/655	24/18870	0.20197	0.824583	0.817568	BMP6/SHH	2
GO:0031338	regulation of vesicle fusion	2/655	24/18870	0.20197	0.824583	0.817568	AKT2/CPLX2	2
GO:0032727	positive regulation of interferon-alpha production	2/655	24/18870	0.20197	0.824583	0.817568	IRF3/IRF7	2
GO:0032891	negative regulation of organic acid transport	2/655	24/18870	0.20197	0.824583	0.817568	AKT2/SLC43A2	2
GO:0034138	toll-like receptor 3 signaling pathway	2/655	24/18870	0.20197	0.824583	0.817568	TRIM3/TNIP2	2
GO:0034260	negative regulation of GTPase activity	2/655	24/18870	0.20197	0.824583	0.817568	GPSM1/GMIP	2
GO:0035235	ionotropic glutamate receptor signaling pathway	2/655	24/18870	0.20197	0.824583	0.817568	GRID1/GRIN2C	2
GO:0045822	negative regulation of heart contraction	2/655	24/18870	0.20197	0.824583	0.817568	ZC3H12A/SPTBN4	2
GO:0046885	regulation of hormone biosynthetic process	2/655	24/18870	0.20197	0.824583	0.817568	BMP6/DGKQ	2
GO:0060117	auditory receptor cell development	2/655	24/18870	0.20197	0.824583	0.817568	TPRN/SCRIB	2
GO:0060706	cell differentiation involved in embryonic placenta development	2/655	24/18870	0.20197	0.824583	0.817568	FZD5/E2F7	2
GO:0060907	positive regulation of macrophage cytokine production	2/655	24/18870	0.20197	0.824583	0.817568	PYCARD/SEMA7A	2
GO:0061484	hematopoietic stem cell homeostasis	2/655	24/18870	0.20197	0.824583	0.817568	OCIAD1/GLIS2	2
GO:0070841	inclusion body assembly	2/655	24/18870	0.20197	0.824583	0.817568	DNAJB2/HSPA1A	2
GO:0098884	postsynaptic neurotransmitter receptor internalization	2/655	24/18870	0.20197	0.824583	0.817568	SCRIB/ARC	2
GO:0140239	postsynaptic endocytosis	2/655	24/18870	0.20197	0.824583	0.817568	SCRIB/ARC	2
GO:1903578	regulation of ATP metabolic process	2/655	24/18870	0.20197	0.824583	0.817568	SPHK2/H19	2
GO:0051147	regulation of muscle cell differentiation	8/655	162/18870	0.202055	0.824583	0.817568	DMPK/SIK1/SHH/LAMB2/FOXP1/MSX1/CTDP1/PLPP7	8
GO:0030071	regulation of mitotic metaphase/anaphase transition	5/655	90/18870	0.202858	0.824583	0.817568	INCENP/SPC25/DPF1/MAD2L1/BCL7C	5
GO:0071867	response to monoamine	5/655	90/18870	0.202858	0.824583	0.817568	GNA11/FCSK/ADCY5/HCN3/RYR2	5
GO:0071869	response to catecholamine	5/655	90/18870	0.202858	0.824583	0.817568	GNA11/FCSK/ADCY5/HCN3/RYR2	5
GO:0001655	urogenital system development	4/655	67/18870	0.203139	0.824583	0.817568	SHH/AMH/GLI1/SERPINF1	4
GO:0015909	long-chain fatty acid transport	4/655	67/18870	0.203139	0.824583	0.817568	AKT2/SLC27A3/SLC27A2/PROCA1	4
GO:0046888	negative regulation of hormone secretion	4/655	67/18870	0.203139	0.824583	0.817568	CRY2/PIM3/INHBB/RAB11FIP5	4
GO:0048857	neural nucleus development	4/655	67/18870	0.203139	0.824583	0.817568	CKB/SCRIB/KCNC1/ARX	4
GO:0071806	protein transmembrane transport	4/655	67/18870	0.203139	0.824583	0.817568	AKT2/TOMM40/TOMM7/DNAJC15	4
GO:0071331	cellular response to hexose stimulus	7/655	138/18870	0.204157	0.824583	0.817568	ADCY5/PIM3/BRSK2/PTPRN2/SERPINF1/AGER/RAB11FIP5	7
GO:0007019	microtubule depolymerization	3/655	45/18870	0.204694	0.824583	0.817568	NCKAP5L/STMN3/MAP1S	3
GO:0010799	regulation of peptidyl-threonine phosphorylation	3/655	45/18870	0.204694	0.824583	0.817568	TNKS1BP1/AXIN1/DGKQ	3
GO:0032480	negative regulation of type I interferon production	3/655	45/18870	0.204694	0.824583	0.817568	PTPRS/CACTIN/PYCARD	3
GO:0042491	inner ear auditory receptor cell differentiation	3/655	45/18870	0.204694	0.824583	0.817568	TPRN/SCRIB/HES5	3
GO:0048713	regulation of oligodendrocyte differentiation	3/655	45/18870	0.204694	0.824583	0.817568	SHH/DLX2/HES5	3
GO:0009145	purine nucleoside triphosphate biosynthetic process	6/655	114/18870	0.204799	0.824583	0.817568	SPHK2/H19/NDUFA5/ADK/ATP5MF/NDUFAB1	6
GO:0022037	metencephalon development	6/655	114/18870	0.204799	0.824583	0.817568	PTPRS/GBX2/SCRIB/KCNC1/GLI1/LHX5	6
GO:0042752	regulation of circadian rhythm	6/655	114/18870	0.204799	0.824583	0.817568	CRY2/GNA11/PHLPP1/BMAL2/SIK1/SIRT6	6
GO:0001503	ossification	19/655	444/18870	0.204849	0.824583	0.817568	TNFAIP6/RUNX3/ADAMTS7/JUNB/RRBP1/LTF/BMP6/SHH/SBNO2/COMP/ASF1A/SLC26A2/FBN2/OSTF1/GLI1/SEMA7A/SMPD3/NR1I3/KREMEN2	19
GO:0001701	in utero embryonic development	17/655	392/18870	0.205492	0.824583	0.817568	JUNB/STMN3/AXIN1/MATR3/FZD5/GABPA/MAFF/FOXD3/KLF2/E2F7/GATA6/EPN1/WDR74/FBLL1/MSX1/SALL4/SLC39A1	17
GO:0050905	neuromuscular process	8/655	163/18870	0.206558	0.824583	0.817568	DMPK/DVL1/ADCY5/COMP/MYH3/GRIN2C/SPTBN4/ATP2A1	8
GO:0009152	purine ribonucleotide biosynthetic process	10/655	213/18870	0.207271	0.824583	0.817568	SPHK2/H19/ADCY5/NDUFA5/ADK/SLC27A2/SLC25A1/ATP5MF/NDUFAB1/ACSF3	10
GO:0042098	T cell proliferation	10/655	213/18870	0.207271	0.824583	0.817568	EFNB1/ZBTB7B/NCK1/SHH/SCRIB/PYCARD/ARG2/IL4I1/ELF4/AGER	10
GO:0042692	muscle cell differentiation	18/655	419/18870	0.20805	0.824583	0.817568	PLEC/CFL2/DMPK/RCAN1/SIK1/SHH/LAMB2/COMP/ASF1A/MYH3/GATA6/OBSCN/FOXP1/SIRT6/MSX1/CTDP1/PLPP7/ANKRD1	18
GO:0019693	ribose phosphate metabolic process	17/655	393/18870	0.208363	0.824583	0.817568	SPHK2/MVD/H19/UCKL1/ADCY5/NUDT10/NDUFA5/MYH3/ADK/SLC27A2/CMPK1/SLC25A1/ABCC6/ATP5MF/HSPA1A/NDUFAB1/ACSF3	17
GO:0014706	striated muscle tissue development	12/655	264/18870	0.208533	0.824583	0.817568	PLEC/MYLK2/SIK1/SHH/GATA6/FOXP1/SIRT6/GLI1/MSX1/CTDP1/RYR2/ANKRD1	12
GO:0099565	chemical synaptic transmission, postsynaptic	6/655	115/18870	0.210266	0.824583	0.817568	SLC8A2/DMPK/DVL1/P2RX6/MAPK8IP2/GRIN2C	6
GO:0051898	negative regulation of phosphatidylinositol 3-kinase/protein kinase B signal transduction	4/655	68/18870	0.210395	0.824583	0.817568	RUBCN/PHLPP1/NOP53/PHLDA3	4
GO:1903051	negative regulation of proteolysis involved in protein catabolic process	4/655	68/18870	0.210395	0.824583	0.817568	SHH/NOP53/GIPC1/ALAD	4
GO:2000379	positive regulation of reactive oxygen species metabolic process	4/655	68/18870	0.210395	0.824583	0.817568	H19/DCXR/ZC3H12A/CYBA	4
GO:0016051	carbohydrate biosynthetic process	10/655	214/18870	0.211225	0.824583	0.817568	AKT2/SIK1/LEPR/SIRT6/SLC25A1/DSEL/DGKQ/SMPD3/CHST13/SDHAF3	10
GO:0019216	regulation of lipid metabolic process	15/655	342/18870	0.211319	0.824583	0.817568	AKT2/SPHK2/RUBCN/EEF1A2/ARV1/BMP6/SIK1/PNPLA2/NR1H2/KLHL25/SIRT6/STUB1/ORMDL3/DGKQ/DNAJC15	15
GO:0003009	skeletal muscle contraction	3/655	46/18870	0.213764	0.824583	0.817568	DMPK/MYH3/ATP2A1	3
GO:0007094	mitotic spindle assembly checkpoint signaling	3/655	46/18870	0.213764	0.824583	0.817568	INCENP/SPC25/MAD2L1	3
GO:0031018	endocrine pancreas development	3/655	46/18870	0.213764	0.824583	0.817568	BMP6/GATA6/MNX1	3
GO:0032881	regulation of polysaccharide metabolic process	3/655	46/18870	0.213764	0.824583	0.817568	AKT2/KHK/SMPD3	3
GO:0034314	Arp2/3 complex-mediated actin nucleation	3/655	46/18870	0.213764	0.824583	0.817568	HIP1R/CARMIL3/IQGAP2	3
GO:0042168	heme metabolic process	3/655	46/18870	0.213764	0.824583	0.817568	CPOX/TMEM14A/ALAD	3
GO:0051972	regulation of telomerase activity	3/655	46/18870	0.213764	0.824583	0.817568	PNKP/CERS1/PARP3	3
GO:0060119	inner ear receptor cell development	3/655	46/18870	0.213764	0.824583	0.817568	TPRN/SCRIB/HES5	3
GO:0071173	spindle assembly checkpoint signaling	3/655	46/18870	0.213764	0.824583	0.817568	INCENP/SPC25/MAD2L1	3
GO:0071174	mitotic spindle checkpoint signaling	3/655	46/18870	0.213764	0.824583	0.817568	INCENP/SPC25/MAD2L1	3
GO:1902622	regulation of neutrophil migration	3/655	46/18870	0.213764	0.824583	0.817568	TNFAIP6/CD99/DAPK2	3
GO:0065004	protein-DNA complex assembly	11/655	240/18870	0.21387	0.824583	0.817568	BRF1/CENPX/NAP1L3/H2BC11/ASF1A/TSPYL2/MED16/CENPT/CHRAC1/MED30/H3C12	11
GO:0071326	cellular response to monosaccharide stimulus	7/655	140/18870	0.21406	0.824583	0.817568	ADCY5/PIM3/BRSK2/PTPRN2/SERPINF1/AGER/RAB11FIP5	7
GO:0006790	sulfur compound metabolic process	14/655	317/18870	0.214115	0.824583	0.817568	MVD/GGT7/THTPA/MICAL1/SLC27A2/SMS/SLC25A1/DSEL/SLC7A11/CHST13/NDUFAB1/ACSF3/BOLA3/TPK1	14
GO:0002237	response to molecule of bacterial origin	16/655	369/18870	0.21444	0.824583	0.817568	LTF/FZD5/BMP6/TNIP2/SBNO2/IRF3/CACTIN/PYCARD/NFKBIB/TRIM41/GFER/DIO2/FOXP1/ZC3H12A/ALAD/ANKRD1	16
GO:0006123	mitochondrial electron transport, cytochrome c to oxygen	2/655	25/18870	0.214808	0.824583	0.817568	COX5A/COX7A2L	2
GO:0008211	glucocorticoid metabolic process	2/655	25/18870	0.214808	0.824583	0.817568	STUB1/DGKQ	2
GO:0009110	vitamin biosynthetic process	2/655	25/18870	0.214808	0.824583	0.817568	THTPA/TPK1	2
GO:0009147	pyrimidine nucleoside triphosphate metabolic process	2/655	25/18870	0.214808	0.824583	0.817568	UCKL1/DUT	2
GO:0010878	cholesterol storage	2/655	25/18870	0.214808	0.824583	0.817568	NPC1/NR1H2	2
GO:0034453	microtubule anchoring	2/655	25/18870	0.214808	0.824583	0.817568	CEP20/MAP1S	2
GO:0035994	response to muscle stretch	2/655	25/18870	0.214808	0.824583	0.817568	RYR2/ANKRD1	2
GO:0042178	xenobiotic catabolic process	2/655	25/18870	0.214808	0.824583	0.817568	GSTM3/ACAA1	2
GO:0043153	entrainment of circadian clock by photoperiod	2/655	25/18870	0.214808	0.824583	0.817568	CRY2/SIK1	2
GO:0046697	decidualization	2/655	25/18870	0.214808	0.824583	0.817568	JUNB/EPOR	2
GO:0050927	positive regulation of positive chemotaxis	2/655	25/18870	0.214808	0.824583	0.817568	F3/AGER	2
GO:0070233	negative regulation of T cell apoptotic process	2/655	25/18870	0.214808	0.824583	0.817568	IL7R/ARG2	2
GO:0072170	metanephric tubule development	2/655	25/18870	0.214808	0.824583	0.817568	POU3F3/HES5	2
GO:0090200	positive regulation of release of cytochrome c from mitochondria	2/655	25/18870	0.214808	0.824583	0.817568	PYCARD/BBC3	2
GO:1902894	negative regulation of miRNA transcription	2/655	25/18870	0.214808	0.824583	0.817568	GATA6/ZNF512B	2
GO:2000773	negative regulation of cellular senescence	2/655	25/18870	0.214808	0.824583	0.817568	MAP3K3/SIRT6	2
GO:0050708	regulation of protein secretion	12/655	266/18870	0.215654	0.824583	0.817568	GNA11/BMP6/ADCY5/PIM3/BRSK2/NR1H2/CAPN10/MYO18A/SIRT6/INHBB/RAB11FIP5/ANKRD1	12
GO:0050000	chromosome localization	6/655	116/18870	0.215784	0.824583	0.817568	INCENP/EML3/RRS1/MAP1S/SPC25/FAM83D	6
GO:0002040	sprouting angiogenesis	9/655	190/18870	0.215909	0.824583	0.817568	MAP3K3/EPHB4/KLF2/E2F7/NGFR/EPN1/YJEFN3/VSTM4/ADGRA2	9
GO:0009416	response to light stimulus	14/655	318/18870	0.21739	0.824583	0.817568	AKT2/CRY2/GNA11/SIK1/SYNGAP1/BRSK1/PCLAF/CERS1/KCNC1/TRIAP1/SIRT6/SLC7A11/GRK1/EYS	14
GO:0002704	negative regulation of leukocyte mediated immunity	4/655	69/18870	0.217724	0.824583	0.817568	IL7R/PARP3/GFER/IL4I1	4
GO:2000573	positive regulation of DNA biosynthetic process	4/655	69/18870	0.217724	0.824583	0.817568	DSCC1/PNKP/CHTF18/GFER	4
GO:0007519	skeletal muscle tissue development	8/655	166/18870	0.220298	0.824583	0.817568	TLL2/PLEC/MYLK2/CFL2/MAFF/RCAN1/SHH/ANKRD1	8
GO:0001510	RNA methylation	5/655	93/18870	0.221567	0.824583	0.817568	LARP7/SNRPG/TRMT10A/TRMT5/FBLL1	5
GO:0045185	maintenance of protein location	5/655	93/18870	0.221567	0.824583	0.817568	PSMD10/TMSB15A/NFKBIB/FBN2/GET4	5
GO:1902099	regulation of metaphase/anaphase transition of cell cycle	5/655	93/18870	0.221567	0.824583	0.817568	INCENP/SPC25/DPF1/MAD2L1/BCL7C	5
GO:0001881	receptor recycling	3/655	47/18870	0.222918	0.824583	0.817568	SCRIB/RAB29/ARAP1	3
GO:0010830	regulation of myotube differentiation	3/655	47/18870	0.222918	0.824583	0.817568	DMPK/SIK1/PLPP7	3
GO:0031577	spindle checkpoint signaling	3/655	47/18870	0.222918	0.824583	0.817568	INCENP/SPC25/MAD2L1	3
GO:0035384	thioester biosynthetic process	3/655	47/18870	0.222918	0.824583	0.817568	SLC27A2/SLC25A1/ACSF3	3
GO:0042311	vasodilation	3/655	47/18870	0.222918	0.824583	0.817568	KLF2/VSTM4/KCNMA1	3
GO:0043666	regulation of phosphoprotein phosphatase activity	3/655	47/18870	0.222918	0.824583	0.817568	CRY2/PPP1R15A/PPP6R1	3
GO:0046633	alpha-beta T cell proliferation	3/655	47/18870	0.222918	0.824583	0.817568	ZBTB7B/ARG2/ELF4	3
GO:0050798	activated T cell proliferation	3/655	47/18870	0.222918	0.824583	0.817568	SCRIB/PYCARD/AGER	3
GO:0071616	acyl-CoA biosynthetic process	3/655	47/18870	0.222918	0.824583	0.817568	SLC27A2/SLC25A1/ACSF3	3
GO:0072538	T-helper 17 type immune response	3/655	47/18870	0.222918	0.824583	0.817568	ZBTB7B/JUNB/ZC3H12A	3
GO:0034764	positive regulation of transmembrane transport	10/655	217/18870	0.22327	0.824583	0.817568	AKT2/WNK2/ARC/TRPC1/CAPN10/GJC2/KCNC1/COX17/RYR2/ATP2A1	10
GO:0050821	protein stabilization	10/655	217/18870	0.22327	0.824583	0.817568	HIP1R/MAPK8IP3/TNIP2/DVL1/CDC37/NOP53/STUB1/HSPA1A/MSX1/GET1	10
GO:0010948	negative regulation of cell cycle process	14/655	320/18870	0.224003	0.824583	0.817568	TAOK2/INCENP/CRADD/BRSK1/OVOL1/NOP53/E2F7/SPC25/GJC2/NAA10/TRIAP1/MAD2L1/AURKAIP1/RAD9A	14
GO:0000075	cell cycle checkpoint signaling	9/655	192/18870	0.224523	0.824583	0.817568	TAOK2/INCENP/CRADD/BRSK1/NOP53/SPC25/TRIAP1/MAD2L1/RAD9A	9
GO:0031345	negative regulation of cell projection organization	9/655	192/18870	0.224523	0.824583	0.817568	PTPRS/SYNGAP1/SEMA4B/RAB29/SEMA7A/SEMA3F/SEMA3D/TRIM46/TLX2	9
GO:0071466	cellular response to xenobiotic stimulus	9/655	192/18870	0.224523	0.824583	0.817568	PPP1R9B/RECQL5/SMOX/CERS1/GSTM3/ACAA1/KCNC1/EHMT2/ANKRD1	9
GO:0030509	BMP signaling pathway	8/655	167/18870	0.224953	0.824583	0.817568	TNFAIP6/GDF6/BMP6/COMP/GATA6/HES5/SMPD3/MSX1	8
GO:0043433	negative regulation of DNA-binding transcription factor activity	8/655	167/18870	0.224953	0.824583	0.817568	SIK1/PSMD10/CACTIN/PYCARD/NFKBIB/HES6/GLIS2/ZC3H12A	8
GO:0048639	positive regulation of developmental growth	8/655	167/18870	0.224953	0.824583	0.817568	AGRN/GATA6/GLI1/SEMA7A/DIO3/ARX/CDH4/SPTBN4	8
GO:1902904	negative regulation of supramolecular fiber organization	8/655	167/18870	0.224953	0.824583	0.817568	HIP1R/TMSB15A/PFDN4/TUBB4A/ARHGEF18/ARAP1/EMILIN1/SPTBN4	8
GO:0002752	cell surface pattern recognition receptor signaling pathway	4/655	70/18870	0.22512	0.824583	0.817568	LTF/TNIP2/PIK3AP1/CYBA	4
GO:0032922	circadian regulation of gene expression	4/655	70/18870	0.22512	0.824583	0.817568	CRY2/BMAL2/NGFR/SIRT6	4
GO:0046847	filopodium assembly	4/655	70/18870	0.22512	0.824583	0.817568	PPP1R9B/AGRN/ARAP1/PLPPR5	4
GO:0003012	muscle system process	19/655	452/18870	0.226823	0.824583	0.817568	MYLK2/DMPK/SSPN/COMP/ASB3/MYH3/GATA6/ARG2/FOXP1/P2RX6/TPM2/ZC3H12A/ORMDL3/DAPK3/KCNMA1/CTDP1/CYBA/RYR2/ATP2A1	19
GO:0006334	nucleosome assembly	6/655	118/18870	0.226965	0.824583	0.817568	NAP1L3/H2BC11/ASF1A/TSPYL2/CHRAC1/H3C12	6
GO:0007088	regulation of mitotic nuclear division	6/655	118/18870	0.226965	0.824583	0.817568	INCENP/SPC25/MAD2L1/DAPK3/SMPD3/AURKAIP1	6
GO:0018105	peptidyl-serine phosphorylation	13/655	295/18870	0.227165	0.824583	0.817568	AKT2/TNKS1BP1/AXIN1/NCK1/DMPK/CDC7/VRK1/BRSK1/MAP3K12/PKN1/RPS6KB2/DGKQ/SPTBN4	13
GO:0051056	regulation of small GTPase mediated signal transduction	13/655	295/18870	0.227165	0.824583	0.817568	ARHGAP39/PLEKHG4B/STMN3/SH2B2/MCF2L/SYNGAP1/PLEKHG5/GMIP/OBSCN/ARHGEF18/ARAP1/ARHGEF10L/FBXO8	13
GO:0000027	ribosomal large subunit assembly	2/655	26/18870	0.227717	0.824583	0.817568	RRS1/NOP53	2
GO:0001835	blastocyst hatching	2/655	26/18870	0.227717	0.824583	0.817568	STMN3/FBLL1	2
GO:0001911	negative regulation of leukocyte mediated cytotoxicity	2/655	26/18870	0.227717	0.824583	0.817568	IL7R/GFER	2
GO:0006760	folic acid-containing compound metabolic process	2/655	26/18870	0.227717	0.824583	0.817568	GGH/SLC19A1	2
GO:0031954	positive regulation of protein autophosphorylation	2/655	26/18870	0.227717	0.824583	0.817568	TNKS1BP1/TAOK2	2
GO:0035188	hatching	2/655	26/18870	0.227717	0.824583	0.817568	STMN3/FBLL1	2
GO:0042537	benzene-containing compound metabolic process	2/655	26/18870	0.227717	0.824583	0.817568	GSTM3/ACAA1	2
GO:0043369	CD4-positive or CD8-positive, alpha-beta T cell lineage commitment	2/655	26/18870	0.227717	0.824583	0.817568	TOX/SHH	2
GO:0043931	ossification involved in bone maturation	2/655	26/18870	0.227717	0.824583	0.817568	ADAMTS7/LTF	2
GO:0050926	regulation of positive chemotaxis	2/655	26/18870	0.227717	0.824583	0.817568	F3/AGER	2
GO:0060333	type II interferon-mediated signaling pathway	2/655	26/18870	0.227717	0.824583	0.817568	CDC37/NR1H2	2
GO:0060561	apoptotic process involved in morphogenesis	2/655	26/18870	0.227717	0.824583	0.817568	FZD5/SCRIB	2
GO:0071684	organism emergence from protective structure	2/655	26/18870	0.227717	0.824583	0.817568	STMN3/FBLL1	2
GO:0099637	neurotransmitter receptor transport	2/655	26/18870	0.227717	0.824583	0.817568	CACNG8/SCRIB	2
GO:1900407	regulation of cellular response to oxidative stress	2/655	26/18870	0.227717	0.824583	0.817568	H19/SLC7A11	2
GO:2000629	negative regulation of miRNA metabolic process	2/655	26/18870	0.227717	0.824583	0.817568	GATA6/ZNF512B	2
GO:2000737	negative regulation of stem cell differentiation	2/655	26/18870	0.227717	0.824583	0.817568	NELFB/HES5	2
GO:0001656	metanephros development	5/655	94/18870	0.227917	0.824583	0.817568	POU3F3/GDF6/SHH/LAMB2/HES5	5
GO:0019646	aerobic electron transport chain	5/655	94/18870	0.227917	0.824583	0.817568	NDUFA5/COX5A/COX7A2L/NDUFAB1/DNAJC15	5
GO:0019915	lipid storage	5/655	94/18870	0.227917	0.824583	0.817568	NPC1/CRY2/PNPLA2/NR1H2/ZC3H12A	5
GO:0032411	positive regulation of transporter activity	5/655	94/18870	0.227917	0.824583	0.817568	WNK2/ARC/COX17/RYR2/ATP2A1	5
GO:0043648	dicarboxylic acid metabolic process	5/655	94/18870	0.227917	0.824583	0.817568	AASDHPPT/SLC19A1/SLC7A11/ACSF3/SDHAF3	5
GO:0045104	intermediate filament cytoskeleton organization	5/655	94/18870	0.227917	0.824583	0.817568	NEFM/PLEC/NES/SHH/NEFH	5
GO:2001251	negative regulation of chromosome organization	5/655	94/18870	0.227917	0.824583	0.817568	INCENP/SPC25/NAA10/CTC1/MAD2L1	5
GO:0002822	regulation of adaptive immune response based on somatic recombination of immune receptors built from immunoglobulin superfamily domains	9/655	193/18870	0.228879	0.824583	0.817568	ZBTB7B/JUNB/FZD5/IL7R/PARP3/PKN1/IL4I1/ZC3H12A/AGER	9
GO:0006006	glucose metabolic process	9/655	193/18870	0.228879	0.824583	0.817568	AKT2/SIK1/LEPR/HKDC1/SIRT6/DCXR/SLC25A1/DGKQ/SDHAF3	9
GO:0009755	hormone-mediated signaling pathway	9/655	193/18870	0.228879	0.824583	0.817568	DDX54/KMT2D/SAFB2/CRY2/NR1H2/PAQR7/PKN1/FOXP1/LMO3	9
GO:0060560	developmental growth involved in morphogenesis	11/655	244/18870	0.229148	0.824583	0.817568	PTPRS/DVL1/SHH/LAMB2/NRN1/SEMA4B/SEMA7A/SEMA3F/SEMA3D/TRIM46/CDH4	11
GO:1900180	regulation of protein localization to nucleus	7/655	143/18870	0.229234	0.824583	0.817568	LARP7/SHH/NGFR/GLIS2/SIRT6/ZC3H12A/ORMDL3	7
GO:0032496	response to lipopolysaccharide	15/655	348/18870	0.230382	0.824583	0.817568	LTF/BMP6/TNIP2/SBNO2/IRF3/CACTIN/PYCARD/NFKBIB/TRIM41/GFER/DIO2/FOXP1/ZC3H12A/ALAD/ANKRD1	15
GO:0043086	negative regulation of catalytic activity	20/655	480/18870	0.231036	0.824583	0.817568	BCL2L12/RUBCN/LTF/H19/NES/CRY2/PNKP/PPP1R15A/DVL1/GPSM1/HEXIM1/CERS1/PYCARD/PARP3/GMIP/TRIAP1/MAD2L1/SERPINF1/DUSP3/TARBP2	20
GO:0009952	anterior/posterior pattern specification	10/655	219/18870	0.231446	0.824583	0.817568	GBX2/FZD5/SHH/HES7/ARC/HES6/HOXD4/PCDH8/HES5/MSX1	10
GO:0009066	aspartate family amino acid metabolic process	3/655	48/18870	0.232147	0.824583	0.817568	NAT8L/AASDHPPT/SMS	3
GO:0032964	collagen biosynthetic process	3/655	48/18870	0.232147	0.824583	0.817568	P3H3/CBX8/EMILIN1	3
GO:0033046	negative regulation of sister chromatid segregation	3/655	48/18870	0.232147	0.824583	0.817568	INCENP/SPC25/MAD2L1	3
GO:0033048	negative regulation of mitotic sister chromatid segregation	3/655	48/18870	0.232147	0.824583	0.817568	INCENP/SPC25/MAD2L1	3
GO:0045841	negative regulation of mitotic metaphase/anaphase transition	3/655	48/18870	0.232147	0.824583	0.817568	INCENP/SPC25/MAD2L1	3
GO:0046189	phenol-containing compound biosynthetic process	3/655	48/18870	0.232147	0.824583	0.817568	TRPC1/GIPC1/SLC7A11	3
GO:0099601	regulation of neurotransmitter receptor activity	3/655	48/18870	0.232147	0.824583	0.817568	CACNG8/ARC/MAPK8IP2	3
GO:0140374	antiviral innate immune response	3/655	48/18870	0.232147	0.824583	0.817568	ATAD3A/NCK1/STING1	3
GO:2000816	negative regulation of mitotic sister chromatid separation	3/655	48/18870	0.232147	0.824583	0.817568	INCENP/SPC25/MAD2L1	3
GO:0042698	ovulation cycle	4/655	71/18870	0.232579	0.824583	0.817568	TNFAIP6/AMH/CA12/SERPINF1	4
GO:0060420	regulation of heart growth	4/655	71/18870	0.232579	0.824583	0.817568	GATA6/FOXP1/GLI1/CTDP1	4
GO:0009201	ribonucleoside triphosphate biosynthetic process	6/655	119/18870	0.232625	0.824583	0.817568	SPHK2/H19/UCKL1/NDUFA5/ATP5MF/NDUFAB1	6
GO:0034502	protein localization to chromosome	6/655	119/18870	0.232625	0.824583	0.817568	VRK1/H2BC11/PARP3/SIRT6/H2AC8/MCM9	6
GO:0045103	intermediate filament-based process	5/655	95/18870	0.23432	0.824583	0.817568	NEFM/PLEC/NES/SHH/NEFH	5
GO:0010565	regulation of cellular ketone metabolic process	7/655	144/18870	0.234372	0.824583	0.817568	AKT2/BMP6/NR1H2/KLHL25/SLC7A11/DGKQ/SLC7A7	7
GO:0050714	positive regulation of protein secretion	7/655	144/18870	0.234372	0.824583	0.817568	GNA11/BMP6/NR1H2/CAPN10/MYO18A/SIRT6/ANKRD1	7
GO:0051592	response to calcium ion	7/655	144/18870	0.234372	0.824583	0.817568	JUNB/CPNE8/TRPC1/CARF/KCNMA1/INHBB/RYR2	7
GO:0055001	muscle cell development	9/655	195/18870	0.237682	0.824583	0.817568	PLEC/CFL2/RCAN1/COMP/MYH3/OBSCN/FOXP1/CTDP1/ANKRD1	9
GO:0006937	regulation of muscle contraction	8/655	170/18870	0.239126	0.824583	0.817568	MYLK2/DMPK/ASB3/ZC3H12A/ORMDL3/DAPK3/RYR2/ATP2A1	8
GO:0010952	positive regulation of peptidase activity	8/655	170/18870	0.239126	0.824583	0.817568	HIP1R/CRADD/NGFR/PYCARD/F3/BBC3/PRR7/AGER	8
GO:0045834	positive regulation of lipid metabolic process	7/655	145/18870	0.239548	0.824583	0.817568	AKT2/SPHK2/EEF1A2/BMP6/PNPLA2/NR1H2/KLHL25	7
GO:0003002	regionalization	18/655	430/18870	0.23971	0.824583	0.817568	TLL2/GBX2/AXIN1/FZD5/DVL1/SHH/HES7/ARC/DLX2/HES6/HOXD4/GLI1/SEMA3F/PCDH8/HES5/MSX1/CC2D2A/VAX2	18
GO:0046635	positive regulation of alpha-beta T cell activation	4/655	72/18870	0.240098	0.824583	0.817568	ZBTB7B/RUNX3/SHH/KLHL25	4
GO:0061035	regulation of cartilage development	4/655	72/18870	0.240098	0.824583	0.817568	ADAMTS7/GDF6/BMP6/SMPD3	4
GO:0061512	protein localization to cilium	4/655	72/18870	0.240098	0.824583	0.817568	CROCC/RAB29/CC2D2A/CFAP58	4
GO:0070527	platelet aggregation	4/655	72/18870	0.240098	0.824583	0.817568	TUBB1/COMP/SLC7A11/EMILIN1	4
GO:0006936	muscle contraction	15/655	351/18870	0.240175	0.824583	0.817568	MYLK2/DMPK/SSPN/COMP/ASB3/MYH3/ARG2/P2RX6/TPM2/ZC3H12A/ORMDL3/DAPK3/KCNMA1/RYR2/ATP2A1	15
GO:0046942	carboxylic acid transport	15/655	351/18870	0.240175	0.824583	0.817568	AKT2/SLC27A3/SLC43A2/SLC19A1/SLC6A15/CRABP1/SLC10A3/SLC26A2/SLC27A2/SLC25A1/ABCC6/GIPC1/SLC7A11/SLC7A7/PROCA1	15
GO:0009065	glutamine family amino acid catabolic process	2/655	27/18870	0.240677	0.824583	0.817568	DDAH2/ARG2	2
GO:0010884	positive regulation of lipid storage	2/655	27/18870	0.240677	0.824583	0.817568	NR1H2/ZC3H12A	2
GO:0030204	chondroitin sulfate metabolic process	2/655	27/18870	0.240677	0.824583	0.817568	DSEL/CHST13	2
GO:0032511	late endosome to vacuole transport via multivesicular body sorting pathway	2/655	27/18870	0.240677	0.824583	0.817568	HGS/TMEM50B	2
GO:0035929	steroid hormone secretion	2/655	27/18870	0.240677	0.824583	0.817568	CRY2/BMP6	2
GO:0042104	positive regulation of activated T cell proliferation	2/655	27/18870	0.240677	0.824583	0.817568	PYCARD/AGER	2
GO:0044827	modulation by host of viral genome replication	2/655	27/18870	0.240677	0.824583	0.817568	IFI27/ZC3H12A	2
GO:0046339	diacylglycerol metabolic process	2/655	27/18870	0.240677	0.824583	0.817568	PNPLA2/DGKQ	2
GO:0050857	positive regulation of antigen receptor-mediated signaling pathway	2/655	27/18870	0.240677	0.824583	0.817568	RAB29/FOXP1	2
GO:0050996	positive regulation of lipid catabolic process	2/655	27/18870	0.240677	0.824583	0.817568	AKT2/PNPLA2	2
GO:0051446	positive regulation of meiotic cell cycle	2/655	27/18870	0.240677	0.824583	0.817568	OVOL1/MSX1	2
GO:0070861	regulation of protein exit from endoplasmic reticulum	2/655	27/18870	0.240677	0.824583	0.817568	EDEM2/BRSK2	2
GO:0071467	cellular response to pH	2/655	27/18870	0.240677	0.824583	0.817568	GNA11/RAB11FIP5	2
GO:0071577	zinc ion transmembrane transport	2/655	27/18870	0.240677	0.824583	0.817568	SLC30A3/SLC39A1	2
GO:0098698	postsynaptic specialization assembly	2/655	27/18870	0.240677	0.824583	0.817568	PTPRS/LRFN4	2
GO:0150146	cell junction disassembly	2/655	27/18870	0.240677	0.824583	0.817568	PLXNC1/DUSP3	2
GO:2001032	regulation of double-strand break repair via nonhomologous end joining	2/655	27/18870	0.240677	0.824583	0.817568	PNKP/PARP3	2
GO:0034109	homotypic cell-cell adhesion	5/655	96/18870	0.240773	0.824583	0.817568	TUBB1/COMP/SLC7A11/CD99/EMILIN1	5
GO:0045666	positive regulation of neuron differentiation	5/655	96/18870	0.240773	0.824583	0.817568	GDF6/BMP6/DLX2/BEND6/CYB5D2	5
GO:0061912	selective autophagy	5/655	96/18870	0.240773	0.824583	0.817568	STING1/CDC37/CERS1/TOMM7/SPATA33	5
GO:0033044	regulation of chromosome organization	11/655	247/18870	0.240879	0.824583	0.817568	DDX11/PNKP/INCENP/TACC3/SPC25/NAA10/CTC1/SIRT6/DPF1/MAD2L1/BCL7C	11
GO:0048738	cardiac muscle tissue development	11/655	247/18870	0.240879	0.824583	0.817568	PLEC/MYLK2/SIK1/GATA6/FOXP1/SIRT6/GLI1/MSX1/CTDP1/RYR2/ANKRD1	11
GO:0042254	ribosome biogenesis	14/655	325/18870	0.2409	0.824583	0.817568	DDX54/RRS1/PIN4/SART1/C1D/NOP53/WDR18/RRP1/MTG2/WDR74/REXO4/FBLL1/ERI2/KRI1	14
GO:0031297	replication fork processing	3/655	49/18870	0.241444	0.824583	0.817568	DDX11/CENPX/ASF1A	3
GO:0032924	activin receptor signaling pathway	3/655	49/18870	0.241444	0.824583	0.817568	GDF6/SHH/INHBB	3
GO:0032968	positive regulation of transcription elongation by RNA polymerase II	3/655	49/18870	0.241444	0.824583	0.817568	GTF2F1/MED16/MED30	3
GO:0043457	regulation of cellular respiration	3/655	49/18870	0.241444	0.824583	0.817568	NOP53/COX7A2L/DNAJC15	3
GO:0046427	positive regulation of receptor signaling pathway via JAK-STAT	3/655	49/18870	0.241444	0.824583	0.817568	IL7R/OCIAD1/HES5	3
GO:0048286	lung alveolus development	3/655	49/18870	0.241444	0.824583	0.817568	GATA6/SLC7A11/SMPD3	3
GO:0072337	modified amino acid transport	3/655	49/18870	0.241444	0.824583	0.817568	SLC19A1/SLC7A11/SLC7A7	3
GO:0015849	organic acid transport	15/655	352/18870	0.243476	0.824583	0.817568	AKT2/SLC27A3/SLC43A2/SLC19A1/SLC6A15/CRABP1/SLC10A3/SLC26A2/SLC27A2/SLC25A1/ABCC6/GIPC1/SLC7A11/SLC7A7/PROCA1	15
GO:0051100	negative regulation of binding	6/655	121/18870	0.244074	0.824583	0.817568	DDX11/DNAJB2/NES/DVL1/JUN/GTF2F1	6
GO:0045598	regulation of fat cell differentiation	7/655	146/18870	0.24476	0.824583	0.817568	ZBTB7B/AXIN1/RREB1/SIRT6/LMO3/ZC3H12A/METRNL	7
GO:0051783	regulation of nuclear division	7/655	146/18870	0.24476	0.824583	0.817568	INCENP/SPC25/MAD2L1/DAPK3/SMPD3/MSX1/AURKAIP1	7
GO:0045444	fat cell differentiation	11/655	248/18870	0.244839	0.824583	0.817568	ZBTB7B/AKT2/AXIN1/GDF6/SH2B2/RREB1/SIRT6/LMO3/ZC3H12A/INHBB/METRNL	11
GO:0016032	viral process	18/655	432/18870	0.245674	0.824583	0.817568	EIF3G/TRIM11/NPC1/LTF/LARP7/IFI27/EDEM2/ANPEP/JUN/HEXIM1/NECTIN3/CSF1R/IRF7/ZC3H12A/HSPA1A/RFPL4A/CTDP1/TARBP2	18
GO:0006399	tRNA metabolic process	9/655	197/18870	0.246604	0.824583	0.817568	BRF1/DUS1L/PUS1/OSGEPL1/TRMT10A/VARS2/TRMT5/POLR2F/THG1L	9
GO:0009953	dorsal/ventral pattern formation	5/655	97/18870	0.247273	0.824583	0.817568	TLL2/AXIN1/SHH/GLI1/VAX2	5
GO:0061337	cardiac conduction	5/655	97/18870	0.247273	0.824583	0.817568	SLC8A2/TRPC1/RYR2/SPTBN4/ATP2A1	5
GO:0006809	nitric oxide biosynthetic process	4/655	73/18870	0.247673	0.824583	0.817568	DDAH2/KLF2/ARG2/ZC3H12A	4
GO:0006879	intracellular iron ion homeostasis	4/655	73/18870	0.247673	0.824583	0.817568	BMP6/CYB561A3/TTC7A/BOLA3	4
GO:0033344	cholesterol efflux	4/655	73/18870	0.247673	0.824583	0.817568	NPC1/SHH/NR1H2/YJEFN3	4
GO:0035914	skeletal muscle cell differentiation	4/655	73/18870	0.247673	0.824583	0.817568	MYLK2/MAFF/SHH/ANKRD1	4
GO:0042093	T-helper cell differentiation	4/655	73/18870	0.247673	0.824583	0.817568	ZBTB7B/JUNB/FOXP1/ZC3H12A	4
GO:0045109	intermediate filament organization	4/655	73/18870	0.247673	0.824583	0.817568	NEFM/PLEC/SHH/NEFH	4
GO:0031333	negative regulation of protein-containing complex assembly	7/655	147/18870	0.250008	0.824583	0.817568	HIP1R/TRIM11/NOP53/TMSB15A/TUBB4A/DNAJC15/SPTBN4	7
GO:0021515	cell differentiation in spinal cord	3/655	50/18870	0.250801	0.824583	0.817568	SHH/MNX1/LHX5	3
GO:0030521	androgen receptor signaling pathway	3/655	50/18870	0.250801	0.824583	0.817568	SAFB2/PKN1/FOXP1	3
GO:0030850	prostate gland development	3/655	50/18870	0.250801	0.824583	0.817568	SHH/GLI1/SERPINF1	3
GO:0051985	negative regulation of chromosome segregation	3/655	50/18870	0.250801	0.824583	0.817568	INCENP/SPC25/MAD2L1	3
GO:1902100	negative regulation of metaphase/anaphase transition of cell cycle	3/655	50/18870	0.250801	0.824583	0.817568	INCENP/SPC25/MAD2L1	3
GO:1905819	negative regulation of chromosome separation	3/655	50/18870	0.250801	0.824583	0.817568	INCENP/SPC25/MAD2L1	3
GO:0045664	regulation of neuron differentiation	9/655	198/18870	0.251107	0.824583	0.817568	GDF6/BMP6/SHH/DLX2/BEND6/DTX1/SOX3/HES5/CYB5D2	9
GO:0031346	positive regulation of cell projection organization	15/655	355/18870	0.253485	0.824583	0.817568	CROCC/NCK1/DVL1/TOX/TMEM106B/AGRN/RREB1/PLXNC1/SERPINF1/SEMA7A/ARAP1/PLK5/GPC2/PLPPR5/CDH4	15
GO:0048285	organelle fission	20/655	488/18870	0.253509	0.824583	0.817568	KIFC2/PPP1R9B/CENPX/INCENP/EML3/RRS1/PTTG1/SPC25/MZT1/RMI1/MAD2L1/DAPK3/HSPA1A/SMPD3/MSX1/EHMT2/AURKAIP1/CTDP1/PEX11G/SYCP3	20
GO:0002227	innate immune response in mucosa	2/655	28/18870	0.253669	0.824583	0.817568	LTF/H2BC11	2
GO:0006829	zinc ion transport	2/655	28/18870	0.253669	0.824583	0.817568	SLC30A3/SLC39A1	2
GO:0007288	sperm axoneme assembly	2/655	28/18870	0.253669	0.824583	0.817568	CEP131/CFAP58	2
GO:0009648	photoperiodism	2/655	28/18870	0.253669	0.824583	0.817568	CRY2/SIK1	2
GO:0014850	response to muscle activity	2/655	28/18870	0.253669	0.824583	0.817568	RYR2/METRNL	2
GO:0030194	positive regulation of blood coagulation	2/655	28/18870	0.253669	0.824583	0.817568	F3/EMILIN1	2
GO:0031365	N-terminal protein amino acid modification	2/655	28/18870	0.253669	0.824583	0.817568	NAA10/NTMT1	2
GO:0034698	response to gonadotropin	2/655	28/18870	0.253669	0.824583	0.817568	GATA6/INHBB	2
GO:0035116	embryonic hindlimb morphogenesis	2/655	28/18870	0.253669	0.824583	0.817568	SHH/MSX1	2
GO:0035308	negative regulation of protein dephosphorylation	2/655	28/18870	0.253669	0.824583	0.817568	CRY2/PPP1R15A	2
GO:0045686	negative regulation of glial cell differentiation	2/655	28/18870	0.253669	0.824583	0.817568	DLX2/HES5	2
GO:0048668	collateral sprouting	2/655	28/18870	0.253669	0.824583	0.817568	PTPRS/DVL1	2
GO:0055022	negative regulation of cardiac muscle tissue growth	2/655	28/18870	0.253669	0.824583	0.817568	FOXP1/CTDP1	2
GO:0060479	lung cell differentiation	2/655	28/18870	0.253669	0.824583	0.817568	KLF2/GATA6	2
GO:0060487	lung epithelial cell differentiation	2/655	28/18870	0.253669	0.824583	0.817568	KLF2/GATA6	2
GO:0060575	intestinal epithelial cell differentiation	2/655	28/18870	0.253669	0.824583	0.817568	FZD5/GATA6	2
GO:0061117	negative regulation of heart growth	2/655	28/18870	0.253669	0.824583	0.817568	FOXP1/CTDP1	2
GO:0090314	positive regulation of protein targeting to membrane	2/655	28/18870	0.253669	0.824583	0.817568	AKT2/MTCL1	2
GO:0120255	olefinic compound biosynthetic process	2/655	28/18870	0.253669	0.824583	0.817568	BMP6/DGKQ	2
GO:1900048	positive regulation of hemostasis	2/655	28/18870	0.253669	0.824583	0.817568	F3/EMILIN1	2
GO:1903671	negative regulation of sprouting angiogenesis	2/655	28/18870	0.253669	0.824583	0.817568	KLF2/EPN1	2
GO:2000819	regulation of nucleotide-excision repair	2/655	28/18870	0.253669	0.824583	0.817568	DPF1/BCL7C	2
GO:0002275	myeloid cell activation involved in immune response	5/655	98/18870	0.253819	0.824583	0.817568	SPHK2/SBNO2/PYCARD/STXBP2/CPLX2	5
GO:0009798	axis specification	5/655	98/18870	0.253819	0.824583	0.817568	AXIN1/FZD5/SHH/IRX4/VAX2	5
GO:0048534	hematopoietic or lymphoid organ development	5/655	98/18870	0.253819	0.824583	0.817568	IL7R/TOX/SHH/PKN1/CTC1	5
GO:1903037	regulation of leukocyte cell-cell adhesion	16/655	382/18870	0.25526	0.824583	0.817568	EFNB1/ZBTB7B/RUNX3/NCK1/IL7R/SHH/SART1/SCRIB/PYCARD/KLHL25/ARG2/IL4I1/DTX1/ZC3H12A/DUSP3/AGER	16
GO:0009880	embryonic pattern specification	4/655	74/18870	0.255298	0.824583	0.817568	EFNB1/FZD5/SHH/SEMA3F	4
GO:1903350	response to dopamine	4/655	74/18870	0.255298	0.824583	0.817568	GNA11/FCSK/ADCY5/HCN3	4
GO:0030073	insulin secretion	9/655	199/18870	0.255638	0.824583	0.817568	GNA11/ADCY5/PIM3/BRSK2/CAPN10/PTPRN2/SIRT6/INHBB/RAB11FIP5	9
GO:0007613	memory	6/655	123/18870	0.255684	0.824583	0.817568	SLC8A2/CIC/RCAN1/ARC/SERPINF1/EHMT2	6
GO:0030282	bone mineralization	6/655	123/18870	0.255684	0.824583	0.817568	LTF/BMP6/SBNO2/COMP/FBN2/SMPD3	6
GO:0032479	regulation of type I interferon production	6/655	123/18870	0.255684	0.824583	0.817568	PTPRS/STING1/IRF3/CACTIN/PYCARD/IRF7	6
GO:0032606	type I interferon production	6/655	123/18870	0.255684	0.824583	0.817568	PTPRS/STING1/IRF3/CACTIN/PYCARD/IRF7	6
GO:1901988	negative regulation of cell cycle phase transition	12/655	277/18870	0.256539	0.824583	0.817568	TAOK2/INCENP/CRADD/BRSK1/OVOL1/NOP53/E2F7/SPC25/GJC2/TRIAP1/MAD2L1/RAD9A	12
GO:0051348	negative regulation of transferase activity	10/655	225/18870	0.256624	0.824583	0.817568	RUBCN/PNKP/DVL1/HEXIM1/CERS1/PYCARD/PARP3/MAD2L1/DUSP3/TARBP2	10
GO:0050870	positive regulation of T cell activation	11/655	251/18870	0.256857	0.824583	0.817568	EFNB1/ZBTB7B/RUNX3/NCK1/IL7R/SHH/SART1/PYCARD/KLHL25/IL4I1/AGER	11
GO:0048545	response to steroid hormone	14/655	330/18870	0.25828	0.824583	0.817568	PPP1R9B/NPC1/DDX54/KMT2D/SAFB2/CRY2/BMP6/PAQR7/PKN1/FOXP1/LMO3/SERPINF1/HSPA1A/ALAD	14
GO:0007416	synapse assembly	9/655	200/18870	0.260195	0.824583	0.817568	PTPRS/PCDHB10/FZD5/LRFN4/DVL1/AGRN/RAB29/LRRC4/ICAM5	9
GO:0006120	mitochondrial electron transport, NADH to ubiquinone	3/655	51/18870	0.260211	0.824583	0.817568	NDUFA5/NDUFAB1/DNAJC15	3
GO:0010043	response to zinc ion	3/655	51/18870	0.260211	0.824583	0.817568	SLC30A3/KHK/ALAD	3
GO:0046460	neutral lipid biosynthetic process	3/655	51/18870	0.260211	0.824583	0.817568	SIK1/PNPLA2/NR1H2	3
GO:0046463	acylglycerol biosynthetic process	3/655	51/18870	0.260211	0.824583	0.817568	SIK1/PNPLA2/NR1H2	3
GO:0046622	positive regulation of organ growth	3/655	51/18870	0.260211	0.824583	0.817568	GATA6/GLI1/ARX	3
GO:0048013	ephrin receptor signaling pathway	3/655	51/18870	0.260211	0.824583	0.817568	EFNB1/NCK1/EPHB4	3
GO:0051489	regulation of filopodium assembly	3/655	51/18870	0.260211	0.824583	0.817568	AGRN/ARAP1/PLPPR5	3
GO:0072599	establishment of protein localization to endoplasmic reticulum	3/655	51/18870	0.260211	0.824583	0.817568	SRP9/GET4/RYR2	3
GO:1903747	regulation of establishment of protein localization to mitochondrion	3/655	51/18870	0.260211	0.824583	0.817568	FZD5/BBC3/TOMM7	3
GO:0006942	regulation of striated muscle contraction	5/655	99/18870	0.260406	0.824583	0.817568	DMPK/ASB3/ZC3H12A/RYR2/ATP2A1	5
GO:0046620	regulation of organ growth	5/655	99/18870	0.260406	0.824583	0.817568	GATA6/FOXP1/GLI1/ARX/CTDP1	5
GO:0016054	organic acid catabolic process	11/655	252/18870	0.260908	0.824583	0.817568	AKT2/DECR2/DDAH2/AASDHPPT/ACAA1/ARG2/SLC27A2/IL4I1/DCXR/AMT/ACSF3	11
GO:0046395	carboxylic acid catabolic process	11/655	252/18870	0.260908	0.824583	0.817568	AKT2/DECR2/DDAH2/AASDHPPT/ACAA1/ARG2/SLC27A2/IL4I1/DCXR/AMT/ACSF3	11
GO:0022904	respiratory electron transport chain	6/655	124/18870	0.261545	0.824583	0.817568	PLEC/NDUFA5/COX5A/COX7A2L/NDUFAB1/DNAJC15	6
GO:0072655	establishment of protein localization to mitochondrion	6/655	124/18870	0.261545	0.824583	0.817568	FZD5/TOMM40/TIMM29/BBC3/TOMM7/DNAJC15	6
GO:0002294	CD4-positive, alpha-beta T cell differentiation involved in immune response	4/655	75/18870	0.26297	0.824583	0.817568	ZBTB7B/JUNB/FOXP1/ZC3H12A	4
GO:0010822	positive regulation of mitochondrion organization	4/655	75/18870	0.26297	0.824583	0.817568	HIP1R/CERS1/PYCARD/BBC3	4
GO:0016239	positive regulation of macroautophagy	4/655	75/18870	0.26297	0.824583	0.817568	STING1/SCOC/GPSM1/CERS1	4
GO:0002710	negative regulation of T cell mediated immunity	2/655	29/18870	0.266675	0.824583	0.817568	IL7R/IL4I1	2
GO:0010447	response to acidic pH	2/655	29/18870	0.266675	0.824583	0.817568	SERPINF1/RAB11FIP5	2
GO:0010800	positive regulation of peptidyl-threonine phosphorylation	2/655	29/18870	0.266675	0.824583	0.817568	TNKS1BP1/AXIN1	2
GO:0021522	spinal cord motor neuron differentiation	2/655	29/18870	0.266675	0.824583	0.817568	SHH/MNX1	2
GO:0030970	retrograde protein transport, ER to cytosol	2/655	29/18870	0.266675	0.824583	0.817568	EDEM2/BRSK2	2
GO:0031342	negative regulation of cell killing	2/655	29/18870	0.266675	0.824583	0.817568	IL7R/GFER	2
GO:0031571	mitotic G1 DNA damage checkpoint signaling	2/655	29/18870	0.266675	0.824583	0.817568	CRADD/TRIAP1	2
GO:0042403	thyroid hormone metabolic process	2/655	29/18870	0.266675	0.824583	0.817568	DIO2/DIO3	2
GO:0044819	mitotic G1/S transition checkpoint signaling	2/655	29/18870	0.266675	0.824583	0.817568	CRADD/TRIAP1	2
GO:0060603	mammary gland duct morphogenesis	2/655	29/18870	0.266675	0.824583	0.817568	SCRIB/CSF1R	2
GO:0070977	bone maturation	2/655	29/18870	0.266675	0.824583	0.817568	ADAMTS7/LTF	2
GO:0072344	rescue of stalled ribosome	2/655	29/18870	0.266675	0.824583	0.817568	ZNF598/ANKZF1	2
GO:0097421	liver regeneration	2/655	29/18870	0.266675	0.824583	0.817568	GFER/GLI1	2
GO:0099505	regulation of presynaptic membrane potential	2/655	29/18870	0.266675	0.824583	0.817568	KCNJ9/KCNC1	2
GO:1900746	regulation of vascular endothelial growth factor signaling pathway	2/655	29/18870	0.266675	0.824583	0.817568	ADGRA2/EMILIN1	2
GO:1903513	endoplasmic reticulum to cytosol transport	2/655	29/18870	0.266675	0.824583	0.817568	EDEM2/BRSK2	2
GO:0000041	transition metal ion transport	5/655	100/18870	0.267033	0.824583	0.817568	LTF/SLC30A3/TCN2/COX17/SLC39A1	5
GO:0060349	bone morphogenesis	5/655	100/18870	0.267033	0.824583	0.817568	LTF/BMP6/COMP/SMPD3/MSX1	5
GO:0002698	negative regulation of immune effector process	6/655	125/18870	0.267441	0.824583	0.817568	ZBTB7B/IL7R/PARP3/GFER/IL4I1/ZC3H12A	6
GO:0072089	stem cell proliferation	6/655	125/18870	0.267441	0.824583	0.817568	NES/SHH/OVOL1/YJEFN3/CTC1/SIRT6	6
GO:0007163	establishment or maintenance of cell polarity	10/655	228/18870	0.269546	0.824583	0.817568	MTCL1/SHH/SCRIB/BRSK1/GPSM1/BRSK2/RHOBTB2/MYO18A/MAD2L1/HES5	10
GO:0000959	mitochondrial RNA metabolic process	3/655	52/18870	0.269665	0.824583	0.817568	PUS1/POLRMT/TRMT5	3
GO:0031103	axon regeneration	3/655	52/18870	0.269665	0.824583	0.817568	PTPRS/MAPK8IP3/LAMB2	3
GO:0050687	negative regulation of defense response to virus	3/655	52/18870	0.269665	0.824583	0.817568	TRIM11/PTPRS/TARBP2	3
GO:0060324	face development	3/655	52/18870	0.269665	0.824583	0.817568	MYH3/SOX3/MSX1	3
GO:0060688	regulation of morphogenesis of a branching structure	3/655	52/18870	0.269665	0.824583	0.817568	FKBPL/SHH/SIRT6	3
GO:1902895	positive regulation of miRNA transcription	3/655	52/18870	0.269665	0.824583	0.817568	JUN/NGFR/NR1H2	3
GO:0002287	alpha-beta T cell activation involved in immune response	4/655	76/18870	0.270685	0.824583	0.817568	ZBTB7B/JUNB/FOXP1/ZC3H12A	4
GO:0002293	alpha-beta T cell differentiation involved in immune response	4/655	76/18870	0.270685	0.824583	0.817568	ZBTB7B/JUNB/FOXP1/ZC3H12A	4
GO:0006635	fatty acid beta-oxidation	4/655	76/18870	0.270685	0.824583	0.817568	AKT2/DECR2/ACAA1/SLC27A2	4
GO:0071322	cellular response to carbohydrate stimulus	7/655	151/18870	0.271324	0.824583	0.817568	ADCY5/PIM3/BRSK2/PTPRN2/SERPINF1/AGER/RAB11FIP5	7
GO:0045787	positive regulation of cell cycle	14/655	334/18870	0.272503	0.824583	0.817568	DDX11/CCDC57/CDC7/INCENP/PSMD10/OVOL1/E2F7/GLI1/MAD2L1/GIPC1/DUSP3/SMPD3/MSX1/FAM83D	14
GO:0000077	DNA damage checkpoint signaling	6/655	126/18870	0.273369	0.824583	0.817568	TAOK2/CRADD/BRSK1/NOP53/TRIAP1/RAD9A	6
GO:0006575	cellular modified amino acid metabolic process	6/655	126/18870	0.273369	0.824583	0.817568	GGH/CKB/AASDHPPT/SLC19A1/DIO2/DIO3	6
GO:0042471	ear morphogenesis	6/655	126/18870	0.273369	0.824583	0.817568	GBX2/TPRN/DVL1/SCRIB/TMIE/MSX1	6
GO:0042542	response to hydrogen peroxide	5/655	101/18870	0.273697	0.824583	0.817568	ZNF580/KLF2/CBX8/ANKZF1/SMPD3	5
GO:0120162	positive regulation of cold-induced thermogenesis	5/655	101/18870	0.273697	0.824583	0.817568	ZBTB7B/LEPR/GADD45G/DIO2/SIRT6	5
GO:0006470	protein dephosphorylation	9/655	203/18870	0.274017	0.824583	0.817568	PTPRS/SBF1/CRY2/NCK1/PPP1R15A/PPP6R1/PTPRN2/DUSP3/CTDP1	9
GO:0016331	morphogenesis of embryonic epithelium	7/655	152/18870	0.276728	0.824583	0.817568	DVL1/SHH/SCRIB/PCDH8/HES5/CC2D2A/SALL4	7
GO:0002685	regulation of leukocyte migration	10/655	230/18870	0.278271	0.824583	0.817568	TNFAIP6/ZNF580/STK10/PYCARD/CSF1R/AGER/SMPD3/CD99/EMILIN1/DAPK2	10
GO:0048705	skeletal system morphogenesis	10/655	230/18870	0.278271	0.824583	0.817568	UNCX/LTF/BMP6/COMP/DLX2/HOXD4/FBN2/SMPD3/MSX1/SLC39A1	10
GO:0060538	skeletal muscle organ development	8/655	178/18870	0.278283	0.824583	0.817568	TLL2/PLEC/MYLK2/CFL2/MAFF/RCAN1/SHH/ANKRD1	8
GO:0009123	nucleoside monophosphate metabolic process	4/655	77/18870	0.278439	0.824583	0.817568	UCKL1/DUT/ADK/CMPK1	4
GO:0070373	negative regulation of ERK1 and ERK2 cascade	4/655	77/18870	0.278439	0.824583	0.817568	WNK2/LMO3/DUSP3/EMILIN1	4
GO:0006778	porphyrin-containing compound metabolic process	3/655	53/18870	0.279156	0.824583	0.817568	CPOX/TMEM14A/ALAD	3
GO:0009584	detection of visible light	3/655	53/18870	0.279156	0.824583	0.817568	GNA11/GRK1/EYS	3
GO:0032330	regulation of chondrocyte differentiation	3/655	53/18870	0.279156	0.824583	0.817568	ADAMTS7/GDF6/BMP6	3
GO:0035315	hair cell differentiation	3/655	53/18870	0.279156	0.824583	0.817568	TPRN/SCRIB/HES5	3
GO:0043124	negative regulation of canonical NF-kappaB signal transduction	3/655	53/18870	0.279156	0.824583	0.817568	CACTIN/PYCARD/ZC3H12A	3
GO:0044818	mitotic G2/M transition checkpoint	3/655	53/18870	0.279156	0.824583	0.817568	TAOK2/BRSK1/NOP53	3
GO:0045778	positive regulation of ossification	3/655	53/18870	0.279156	0.824583	0.817568	LTF/BMP6/FBN2	3
GO:0048146	positive regulation of fibroblast proliferation	3/655	53/18870	0.279156	0.824583	0.817568	NGFR/CTC1/SIRT6	3
GO:0060390	regulation of SMAD protein signal transduction	3/655	53/18870	0.279156	0.824583	0.817568	GDF6/BMP6/AMH	3
GO:0071622	regulation of granulocyte chemotaxis	3/655	53/18870	0.279156	0.824583	0.817568	TNFAIP6/CSF1R/DAPK2	3
GO:1904894	positive regulation of receptor signaling pathway via STAT	3/655	53/18870	0.279156	0.824583	0.817568	IL7R/OCIAD1/HES5	3
GO:2000059	negative regulation of ubiquitin-dependent protein catabolic process	3/655	53/18870	0.279156	0.824583	0.817568	SHH/NOP53/GIPC1	3
GO:0021987	cerebral cortex development	6/655	127/18870	0.279329	0.824583	0.817568	PTPRS/POU3F3/PPP1R9B/KIF26A/TACC3/ARX	6
GO:0048732	gland development	18/655	443/18870	0.279498	0.824583	0.817568	ZBTB7B/AKT2/NPC1/TUBB1/SHH/SCRIB/DUT/E2F7/GATA6/GFER/RREB1/CTC1/CSF1R/GLI1/SERPINF1/SOX3/INHBB/MSX1	18
GO:0003298	physiological muscle hypertrophy	2/655	30/18870	0.279679	0.824583	0.817568	FOXP1/CTDP1	2
GO:0003301	physiological cardiac muscle hypertrophy	2/655	30/18870	0.279679	0.824583	0.817568	FOXP1/CTDP1	2
GO:0003309	type B pancreatic cell differentiation	2/655	30/18870	0.279679	0.824583	0.817568	BMP6/GATA6	2
GO:0007263	nitric oxide mediated signal transduction	2/655	30/18870	0.279679	0.824583	0.817568	DDAH2/RILPL1	2
GO:0009185	ribonucleoside diphosphate metabolic process	2/655	30/18870	0.279679	0.824583	0.817568	CMPK1/ENTPD2	2
GO:0010039	response to iron ion	2/655	30/18870	0.279679	0.824583	0.817568	BMP6/ALAD	2
GO:0016226	iron-sulfur cluster assembly	2/655	30/18870	0.279679	0.824583	0.817568	NDUFAB1/BOLA3	2
GO:0031163	metallo-sulfur cluster assembly	2/655	30/18870	0.279679	0.824583	0.817568	NDUFAB1/BOLA3	2
GO:0034508	centromere complex assembly	2/655	30/18870	0.279679	0.824583	0.817568	CENPX/CENPT	2
GO:0035751	regulation of lysosomal lumen pH	2/655	30/18870	0.279679	0.824583	0.817568	TMEM106B/CREG1	2
GO:0043304	regulation of mast cell degranulation	2/655	30/18870	0.279679	0.824583	0.817568	SPHK2/STXBP2	2
GO:0050820	positive regulation of coagulation	2/655	30/18870	0.279679	0.824583	0.817568	F3/EMILIN1	2
GO:0060045	positive regulation of cardiac muscle cell proliferation	2/655	30/18870	0.279679	0.824583	0.817568	GATA6/GLI1	2
GO:0061049	cell growth involved in cardiac muscle cell development	2/655	30/18870	0.279679	0.824583	0.817568	FOXP1/CTDP1	2
GO:1900101	regulation of endoplasmic reticulum unfolded protein response	2/655	30/18870	0.279679	0.824583	0.817568	NCK1/PPP1R15A	2
GO:1901021	positive regulation of calcium ion transmembrane transporter activity	2/655	30/18870	0.279679	0.824583	0.817568	RYR2/ATP2A1	2
GO:0001667	ameboidal-type cell migration	20/655	497/18870	0.279784	0.824583	0.817568	EFNB1/PLEC/GBX2/MAP3K3/ZNF580/SHH/EPHB4/PLEKHG5/SEMA4B/VSTM4/PKN1/RREB1/FOXP1/SERPINF1/SEMA7A/GIPC1/ZC3H12A/SEMA3F/ADGRA2/SEMA3D	20
GO:0005976	polysaccharide metabolic process	5/655	102/18870	0.280396	0.824583	0.817568	AKT2/NPC1/KHK/LEPR/SMPD3	5
GO:0006754	ATP biosynthetic process	5/655	102/18870	0.280396	0.824583	0.817568	SPHK2/H19/NDUFA5/ATP5MF/NDUFAB1	5
GO:0008630	intrinsic apoptotic signaling pathway in response to DNA damage	5/655	102/18870	0.280396	0.824583	0.817568	PYCARD/TRIAP1/PHLDA3/RAD9A/HIC1	5
GO:0021510	spinal cord development	5/655	102/18870	0.280396	0.824583	0.817568	PTPRS/UNCX/SHH/MNX1/LHX5	5
GO:0042773	ATP synthesis coupled electron transport	5/655	102/18870	0.280396	0.824583	0.817568	NDUFA5/COX5A/COX7A2L/NDUFAB1/DNAJC15	5
GO:0042775	mitochondrial ATP synthesis coupled electron transport	5/655	102/18870	0.280396	0.824583	0.817568	NDUFA5/COX5A/COX7A2L/NDUFAB1/DNAJC15	5
GO:0001649	osteoblast differentiation	11/655	257/18870	0.281474	0.824583	0.817568	TNFAIP6/JUNB/RRBP1/LTF/BMP6/SHH/ASF1A/FBN2/GLI1/SEMA7A/NR1I3	11
GO:0034504	protein localization to nucleus	13/655	310/18870	0.281882	0.824583	0.817568	CRY2/LARP7/DVL1/RRS1/SHH/NOP53/NGFR/GLIS2/SIRT6/ZC3H12A/ORMDL3/RGPD5/MSX1	13
GO:0062012	regulation of small molecule metabolic process	14/655	337/18870	0.283342	0.824583	0.817568	AKT2/SPHK2/H19/ARV1/BMP6/SIK1/LEPR/NR1H2/KLHL25/SIRT6/SLC7A11/DGKQ/SLC7A7/SDHAF3	14
GO:0050777	negative regulation of immune response	9/655	205/18870	0.283348	0.824583	0.817568	ZBTB7B/IL7R/CACTIN/NR1H2/PARP3/ARG2/GFER/IL4I1/ZC3H12A	9
GO:0032720	negative regulation of tumor necrosis factor production	4/655	78/18870	0.286228	0.824583	0.817568	CACTIN/ARG2/ELF4/ZC3H12A	4
GO:0035418	protein localization to synapse	4/655	78/18870	0.286228	0.824583	0.817568	MAPK8IP3/DVL1/SCRIB/GRIN2C	4
GO:0044042	glucan metabolic process	4/655	78/18870	0.286228	0.824583	0.817568	AKT2/NPC1/KHK/LEPR	4
GO:0046209	nitric oxide metabolic process	4/655	78/18870	0.286228	0.824583	0.817568	DDAH2/KLF2/ARG2/ZC3H12A	4
GO:0055117	regulation of cardiac muscle contraction	4/655	78/18870	0.286228	0.824583	0.817568	ASB3/ZC3H12A/RYR2/ATP2A1	4
GO:1901568	fatty acid derivative metabolic process	4/655	78/18870	0.286228	0.824583	0.817568	GGT7/SLC27A2/SLC25A1/ACSF3	4
GO:2000736	regulation of stem cell differentiation	4/655	78/18870	0.286228	0.824583	0.817568	OCIAD1/NELFB/SIRT6/HES5	4
GO:0097306	cellular response to alcohol	5/655	103/18870	0.287126	0.824583	0.817568	SPHK2/RECQL5/ADCY5/KLF2/INHBB	5
GO:1901655	cellular response to ketone	5/655	103/18870	0.287126	0.824583	0.817568	SPHK2/RECQL5/ADCY5/KLF2/SERPINF1	5
GO:0009150	purine ribonucleotide metabolic process	15/655	365/18870	0.287907	0.824583	0.817568	SPHK2/MVD/H19/ADCY5/NUDT10/NDUFA5/MYH3/ADK/SLC27A2/SLC25A1/ABCC6/ATP5MF/HSPA1A/NDUFAB1/ACSF3	15
GO:0007286	spermatid development	9/655	206/18870	0.288047	0.824583	0.817568	CEP131/SBF1/CHD5/SELENOF/GLI1/TSSK6/EHMT2/CFAP58/SYCP3	9
GO:0006220	pyrimidine nucleotide metabolic process	3/655	54/18870	0.288678	0.824583	0.817568	UCKL1/DUT/CMPK1	3
GO:0010874	regulation of cholesterol efflux	3/655	54/18870	0.288678	0.824583	0.817568	SHH/NR1H2/YJEFN3	3
GO:0010883	regulation of lipid storage	3/655	54/18870	0.288678	0.824583	0.817568	PNPLA2/NR1H2/ZC3H12A	3
GO:0033047	regulation of mitotic sister chromatid segregation	3/655	54/18870	0.288678	0.824583	0.817568	INCENP/SPC25/MAD2L1	3
GO:0042743	hydrogen peroxide metabolic process	3/655	54/18870	0.288678	0.824583	0.817568	GPX3/PRDX1/CYBA	3
GO:0043303	mast cell degranulation	3/655	54/18870	0.288678	0.824583	0.817568	SPHK2/STXBP2/CPLX2	3
GO:0061178	regulation of insulin secretion involved in cellular response to glucose stimulus	3/655	54/18870	0.288678	0.824583	0.817568	ADCY5/PIM3/BRSK2	3
GO:0070169	positive regulation of biomineral tissue development	3/655	54/18870	0.288678	0.824583	0.817568	LTF/BMP6/FBN2	3
GO:0072348	sulfur compound transport	3/655	54/18870	0.288678	0.824583	0.817568	SLC43A2/SLC26A2/SLC7A11	3
GO:0097479	synaptic vesicle localization	3/655	54/18870	0.288678	0.824583	0.817568	BRSK1/BRSK2/TRIM46	3
GO:0007159	leukocyte cell-cell adhesion	17/655	419/18870	0.288863	0.824583	0.817568	EFNB1/ZBTB7B/RUNX3/NCK1/IL7R/SHH/SART1/SCRIB/STK10/PYCARD/KLHL25/ARG2/IL4I1/DTX1/ZC3H12A/DUSP3/AGER	17
GO:0006605	protein targeting	14/655	339/18870	0.290643	0.824583	0.817568	AKT2/TAOK2/MTCL1/HGS/FZD5/TOMM40/TIMM29/CDC37/GNPTG/TOMM7/GIPC1/SRP9/GET4/DNAJC15	14
GO:0051258	protein polymerization	12/655	286/18870	0.291855	0.824583	0.817568	HIP1R/CCDC57/TUBB1/NCK1/NEDD1/TMSB15A/PYCARD/MZT1/TUBB4A/HAUS8/HSPA1A/SPTBN4	12
GO:0006506	GPI anchor biosynthetic process	2/655	31/18870	0.292665	0.824583	0.817568	PIGW/PIGK	2
GO:0006515	protein quality control for misfolded or incompletely synthesized proteins	2/655	31/18870	0.292665	0.824583	0.817568	STUB1/ANKZF1	2
GO:0007064	mitotic sister chromatid cohesion	2/655	31/18870	0.292665	0.824583	0.817568	DSCC1/NAA10	2
GO:0030878	thyroid gland development	2/655	31/18870	0.292665	0.824583	0.817568	TUBB1/SHH	2
GO:0034315	regulation of Arp2/3 complex-mediated actin nucleation	2/655	31/18870	0.292665	0.824583	0.817568	HIP1R/CARMIL3	2
GO:0035335	peptidyl-tyrosine dephosphorylation	2/655	31/18870	0.292665	0.824583	0.817568	PTPRS/DUSP3	2
GO:0040018	positive regulation of multicellular organism growth	2/655	31/18870	0.292665	0.824583	0.817568	DIO3/SPTBN4	2
GO:0042744	hydrogen peroxide catabolic process	2/655	31/18870	0.292665	0.824583	0.817568	GPX3/PRDX1	2
GO:0060325	face morphogenesis	2/655	31/18870	0.292665	0.824583	0.817568	MYH3/MSX1	2
GO:0060674	placenta blood vessel development	2/655	31/18870	0.292665	0.824583	0.817568	JUNB/FZD5	2
GO:1902042	negative regulation of extrinsic apoptotic signaling pathway via death domain receptors	2/655	31/18870	0.292665	0.824583	0.817568	SCRT2/FAIM	2
GO:1902547	regulation of cellular response to vascular endothelial growth factor stimulus	2/655	31/18870	0.292665	0.824583	0.817568	ADGRA2/EMILIN1	2
GO:1905475	regulation of protein localization to membrane	8/655	181/18870	0.293399	0.824583	0.817568	TNFAIP6/AKT2/PPP1R9B/MTCL1/BBC3/SIRT6/SLC7A11/GPC2	8
GO:0010389	regulation of G2/M transition of mitotic cell cycle	5/655	104/18870	0.293886	0.824583	0.817568	TAOK2/CDC7/BRSK1/NOP53/CTC1	5
GO:0014896	muscle hypertrophy	5/655	104/18870	0.293886	0.824583	0.817568	GATA6/FOXP1/CTDP1/CYBA/RYR2	5
GO:0021549	cerebellum development	5/655	104/18870	0.293886	0.824583	0.817568	PTPRS/GBX2/KCNC1/GLI1/LHX5	5
GO:0032642	regulation of chemokine production	5/655	104/18870	0.293886	0.824583	0.817568	PYCARD/ARG2/CSF1R/FOXP1/AGER	5
GO:1905477	positive regulation of protein localization to membrane	5/655	104/18870	0.293886	0.824583	0.817568	TNFAIP6/AKT2/PPP1R9B/MTCL1/BBC3	5
GO:0031016	pancreas development	4/655	79/18870	0.294047	0.824583	0.817568	BMP6/SHH/GATA6/MNX1	4
GO:0070972	protein localization to endoplasmic reticulum	4/655	79/18870	0.294047	0.824583	0.817568	PPP1R15A/SRP9/GET4/RYR2	4
GO:1903533	regulation of protein targeting	4/655	79/18870	0.294047	0.824583	0.817568	AKT2/MTCL1/FZD5/TOMM7	4
GO:2001057	reactive nitrogen species metabolic process	4/655	79/18870	0.294047	0.824583	0.817568	DDAH2/KLF2/ARG2/ZC3H12A	4
GO:0072593	reactive oxygen species metabolic process	10/655	234/18870	0.295964	0.824583	0.817568	GPX3/SPHK2/H19/CCS/ARG2/DCXR/PRDX1/ZC3H12A/TAFA4/CYBA	10
GO:0014902	myotube differentiation	6/655	130/18870	0.297378	0.824583	0.817568	PLEC/DMPK/RCAN1/SIK1/SHH/PLPP7	6
GO:0032543	mitochondrial translation	6/655	130/18870	0.297378	0.824583	0.817568	MRPS6/MTIF3/MTG2/MRPL4/MRPS33/AURKAIP1	6
GO:0000353	formation of quadruple SL/U4/U5/U6 snRNP	1/655	10/18870	0.297679	0.824583	0.817568	RNU5A-1	1
GO:0000365	mRNA trans splicing, via spliceosome	1/655	10/18870	0.297679	0.824583	0.817568	RNU5A-1	1
GO:0001514	selenocysteine incorporation	1/655	10/18870	0.297679	0.824583	0.817568	DIO2	1
GO:0001731	formation of translation preinitiation complex	1/655	10/18870	0.297679	0.824583	0.817568	EIF2S3B	1
GO:0001915	negative regulation of T cell mediated cytotoxicity	1/655	10/18870	0.297679	0.824583	0.817568	IL7R	1
GO:0006171	cAMP biosynthetic process	1/655	10/18870	0.297679	0.824583	0.817568	ADCY5	1
GO:0006451	translational readthrough	1/655	10/18870	0.297679	0.824583	0.817568	DIO2	1
GO:0006591	ornithine metabolic process	1/655	10/18870	0.297679	0.824583	0.817568	ARG2	1
GO:0007440	foregut morphogenesis	1/655	10/18870	0.297679	0.824583	0.817568	SHH	1
GO:0009170	purine deoxyribonucleoside monophosphate metabolic process	1/655	10/18870	0.297679	0.824583	0.817568	ADK	1
GO:0009756	carbohydrate mediated signaling	1/655	10/18870	0.297679	0.824583	0.817568	AGER	1
GO:0010496	intercellular transport	1/655	10/18870	0.297679	0.824583	0.817568	ARC	1
GO:0010918	positive regulation of mitochondrial membrane potential	1/655	10/18870	0.297679	0.824583	0.817568	AKT2	1
GO:0010998	regulation of translational initiation by eIF2 alpha phosphorylation	1/655	10/18870	0.297679	0.824583	0.817568	NCK1	1
GO:0014866	skeletal myofibril assembly	1/655	10/18870	0.297679	0.824583	0.817568	PLEC	1
GO:0015911	long-chain fatty acid import across plasma membrane	1/655	10/18870	0.297679	0.824583	0.817568	AKT2	1
GO:0016559	peroxisome fission	1/655	10/18870	0.297679	0.824583	0.817568	PEX11G	1
GO:0018195	peptidyl-arginine modification	1/655	10/18870	0.297679	0.824583	0.817568	PRMT7	1
GO:0021520	spinal cord motor neuron cell fate specification	1/655	10/18870	0.297679	0.824583	0.817568	MNX1	1
GO:0021561	facial nerve development	1/655	10/18870	0.297679	0.824583	0.817568	SEMA3F	1
GO:0021604	cranial nerve structural organization	1/655	10/18870	0.297679	0.824583	0.817568	SEMA3F	1
GO:0021610	facial nerve morphogenesis	1/655	10/18870	0.297679	0.824583	0.817568	SEMA3F	1
GO:0022400	regulation of rhodopsin mediated signaling pathway	1/655	10/18870	0.297679	0.824583	0.817568	GRK1	1
GO:0030643	intracellular phosphate ion homeostasis	1/655	10/18870	0.297679	0.824583	0.817568	ABCC6	1
GO:0031125	rRNA 3'-end processing	1/655	10/18870	0.297679	0.824583	0.817568	ERI2	1
GO:0031666	positive regulation of lipopolysaccharide-mediated signaling pathway	1/655	10/18870	0.297679	0.824583	0.817568	BMP6	1
GO:0032070	regulation of deoxyribonuclease activity	1/655	10/18870	0.297679	0.824583	0.817568	DDX11	1
GO:0032377	regulation of intracellular lipid transport	1/655	10/18870	0.297679	0.824583	0.817568	ARV1	1
GO:0033085	negative regulation of T cell differentiation in thymus	1/655	10/18870	0.297679	0.824583	0.817568	SHH	1
GO:0033210	leptin-mediated signaling pathway	1/655	10/18870	0.297679	0.824583	0.817568	LEPR	1
GO:0034651	cortisol biosynthetic process	1/655	10/18870	0.297679	0.824583	0.817568	DGKQ	1
GO:0035696	monocyte extravasation	1/655	10/18870	0.297679	0.824583	0.817568	AGER	1
GO:0035907	dorsal aorta development	1/655	10/18870	0.297679	0.824583	0.817568	NGFR	1
GO:0036109	alpha-linolenic acid metabolic process	1/655	10/18870	0.297679	0.824583	0.817568	ACAA1	1
GO:0042797	tRNA transcription by RNA polymerase III	1/655	10/18870	0.297679	0.824583	0.817568	POLR2F	1
GO:0044650	adhesion of symbiont to host cell	1/655	10/18870	0.297679	0.824583	0.817568	INHBB	1
GO:0045291	mRNA trans splicing, SL addition	1/655	10/18870	0.297679	0.824583	0.817568	RNU5A-1	1
GO:0046689	response to mercury ion	1/655	10/18870	0.297679	0.824583	0.817568	ALAD	1
GO:0048023	positive regulation of melanin biosynthetic process	1/655	10/18870	0.297679	0.824583	0.817568	GIPC1	1
GO:0048194	Golgi vesicle budding	1/655	10/18870	0.297679	0.824583	0.817568	MYO18A	1
GO:0048251	elastic fiber assembly	1/655	10/18870	0.297679	0.824583	0.817568	EMILIN1	1
GO:0048630	skeletal muscle tissue growth	1/655	10/18870	0.297679	0.824583	0.817568	TLL2	1
GO:0048733	sebaceous gland development	1/655	10/18870	0.297679	0.824583	0.817568	GATA6	1
GO:0050861	positive regulation of B cell receptor signaling pathway	1/655	10/18870	0.297679	0.824583	0.817568	FOXP1	1
GO:0051081	nuclear membrane disassembly	1/655	10/18870	0.297679	0.824583	0.817568	VRK1	1
GO:0051124	synaptic assembly at neuromuscular junction	1/655	10/18870	0.297679	0.824583	0.817568	AGRN	1
GO:0051660	establishment of centrosome localization	1/655	10/18870	0.297679	0.824583	0.817568	MAD2L1	1
GO:0060052	neurofilament cytoskeleton organization	1/655	10/18870	0.297679	0.824583	0.817568	NEFH	1
GO:0060346	bone trabecula formation	1/655	10/18870	0.297679	0.824583	0.817568	FBN2	1
GO:0060430	lung saccule development	1/655	10/18870	0.297679	0.824583	0.817568	GATA6	1
GO:0060536	cartilage morphogenesis	1/655	10/18870	0.297679	0.824583	0.817568	MSX1	1
GO:0060947	cardiac vascular smooth muscle cell differentiation	1/655	10/18870	0.297679	0.824583	0.817568	GATA6	1
GO:0070099	regulation of chemokine-mediated signaling pathway	1/655	10/18870	0.297679	0.824583	0.817568	RNF113A	1
GO:0070432	regulation of nucleotide-binding oligomerization domain containing 2 signaling pathway	1/655	10/18870	0.297679	0.824583	0.817568	HSPA1A	1
GO:0070922	RISC complex assembly	1/655	10/18870	0.297679	0.824583	0.817568	TARBP2	1
GO:0071340	skeletal muscle acetylcholine-gated channel clustering	1/655	10/18870	0.297679	0.824583	0.817568	DVL1	1
GO:0072203	cell proliferation involved in metanephros development	1/655	10/18870	0.297679	0.824583	0.817568	SHH	1
GO:0072205	metanephric collecting duct development	1/655	10/18870	0.297679	0.824583	0.817568	SHH	1
GO:0090161	Golgi ribbon formation	1/655	10/18870	0.297679	0.824583	0.817568	MYO18A	1
GO:0097113	AMPA glutamate receptor clustering	1/655	10/18870	0.297679	0.824583	0.817568	SLC7A11	1
GO:0097688	glutamate receptor clustering	1/655	10/18870	0.297679	0.824583	0.817568	SLC7A11	1
GO:0098953	receptor diffusion trapping	1/655	10/18870	0.297679	0.824583	0.817568	CACNG8	1
GO:0098970	postsynaptic neurotransmitter receptor diffusion trapping	1/655	10/18870	0.297679	0.824583	0.817568	CACNG8	1
GO:0099566	regulation of postsynaptic cytosolic calcium ion concentration	1/655	10/18870	0.297679	0.824583	0.817568	SLC8A2	1
GO:0099628	neurotransmitter receptor diffusion trapping	1/655	10/18870	0.297679	0.824583	0.817568	CACNG8	1
GO:0140059	dendrite arborization	1/655	10/18870	0.297679	0.824583	0.817568	TAOK2	1
GO:1900378	positive regulation of secondary metabolite biosynthetic process	1/655	10/18870	0.297679	0.824583	0.817568	GIPC1	1
GO:1900543	negative regulation of purine nucleotide metabolic process	1/655	10/18870	0.297679	0.824583	0.817568	H19	1
GO:1901388	regulation of transforming growth factor beta activation	1/655	10/18870	0.297679	0.824583	0.817568	GATA6	1
GO:1901401	regulation of tetrapyrrole metabolic process	1/655	10/18870	0.297679	0.824583	0.817568	TMEM14A	1
GO:1901750	leukotriene D4 biosynthetic process	1/655	10/18870	0.297679	0.824583	0.817568	GGT7	1
GO:1901838	positive regulation of transcription of nucleolar large rRNA by RNA polymerase I	1/655	10/18870	0.297679	0.824583	0.817568	DDX11	1
GO:1901856	negative regulation of cellular respiration	1/655	10/18870	0.297679	0.824583	0.817568	DNAJC15	1
GO:1901993	regulation of meiotic cell cycle phase transition	1/655	10/18870	0.297679	0.824583	0.817568	OVOL1	1
GO:1902237	positive regulation of endoplasmic reticulum stress-induced intrinsic apoptotic signaling pathway	1/655	10/18870	0.297679	0.824583	0.817568	NCK1	1
GO:1902645	tertiary alcohol biosynthetic process	1/655	10/18870	0.297679	0.824583	0.817568	DGKQ	1
GO:1903943	regulation of hepatocyte apoptotic process	1/655	10/18870	0.297679	0.824583	0.817568	H19	1
GO:1904627	response to phorbol 13-acetate 12-myristate	1/655	10/18870	0.297679	0.824583	0.817568	SPHK2	1
GO:1904628	cellular response to phorbol 13-acetate 12-myristate	1/655	10/18870	0.297679	0.824583	0.817568	SPHK2	1
GO:1905245	regulation of aspartic-type peptidase activity	1/655	10/18870	0.297679	0.824583	0.817568	AGER	1
GO:1990034	calcium ion export across plasma membrane	1/655	10/18870	0.297679	0.824583	0.817568	SLC8A2	1
GO:1990700	nucleolar chromatin organization	1/655	10/18870	0.297679	0.824583	0.817568	DDX11	1
GO:2000048	negative regulation of cell-cell adhesion mediated by cadherin	1/655	10/18870	0.297679	0.824583	0.817568	BMP6	1
GO:2000121	regulation of removal of superoxide radicals	1/655	10/18870	0.297679	0.824583	0.817568	H19	1
GO:2000627	positive regulation of miRNA catabolic process	1/655	10/18870	0.297679	0.824583	0.817568	ZC3H12A	1
GO:2000849	regulation of glucocorticoid secretion	1/655	10/18870	0.297679	0.824583	0.817568	CRY2	1
GO:1905039	carboxylic acid transmembrane transport	7/655	156/18870	0.298605	0.824583	0.817568	AKT2/SLC43A2/SLC19A1/SLC6A15/SLC25A1/SLC7A11/SLC7A7	7
GO:0052548	regulation of endopeptidase activity	12/655	288/18870	0.299892	0.824583	0.817568	HIP1R/BCL2L12/LTF/CRADD/NGFR/PYCARD/F3/TRIAP1/BBC3/PRR7/SERPINF1/AGER	12
GO:0032602	chemokine production	5/655	105/18870	0.300673	0.824583	0.817568	PYCARD/ARG2/CSF1R/FOXP1/AGER	5
GO:0042102	positive regulation of T cell proliferation	5/655	105/18870	0.300673	0.824583	0.817568	EFNB1/NCK1/SHH/PYCARD/AGER	5
GO:0042472	inner ear morphogenesis	5/655	105/18870	0.300673	0.824583	0.817568	GBX2/TPRN/DVL1/SCRIB/TMIE	5
GO:0006479	protein methylation	4/655	80/18870	0.301894	0.824583	0.817568	NTMT1/PRMT7/EHMT2/METTL22	4
GO:0008213	protein alkylation	4/655	80/18870	0.301894	0.824583	0.817568	NTMT1/PRMT7/EHMT2/METTL22	4
GO:0032272	negative regulation of protein polymerization	4/655	80/18870	0.301894	0.824583	0.817568	HIP1R/TMSB15A/TUBB4A/SPTBN4	4
GO:0032371	regulation of sterol transport	4/655	80/18870	0.301894	0.824583	0.817568	ARV1/SHH/NR1H2/YJEFN3	4
GO:0032374	regulation of cholesterol transport	4/655	80/18870	0.301894	0.824583	0.817568	ARV1/SHH/NR1H2/YJEFN3	4
GO:1902806	regulation of cell cycle G1/S phase transition	9/655	209/18870	0.302263	0.824583	0.817568	CRADD/E2F7/GJC2/TRIAP1/DPF1/GLI1/BCL7C/PLK5/FAM83D	9
GO:0015833	peptide transport	11/655	262/18870	0.302505	0.824583	0.817568	GNA11/ADCY5/PIM3/BRSK2/CAPN10/PTPRN2/SIRT6/SLC7A11/INHBB/SMPD3/RAB11FIP5	11
GO:0051983	regulation of chromosome segregation	6/655	131/18870	0.303445	0.824583	0.817568	INCENP/TACC3/SPC25/DPF1/MAD2L1/BCL7C	6
GO:0055007	cardiac muscle cell differentiation	6/655	131/18870	0.303445	0.824583	0.817568	PLEC/SIK1/GATA6/FOXP1/SIRT6/CTDP1	6
GO:1903825	organic acid transmembrane transport	7/655	157/18870	0.304132	0.824583	0.817568	AKT2/SLC43A2/SLC19A1/SLC6A15/SLC25A1/SLC7A11/SLC7A7	7
GO:0008380	RNA splicing	19/655	478/18870	0.304544	0.824583	0.817568	AKAP17A/SNRNP70/PPP1R9B/CLASRP/PUS1/RRAGC/LARP7/SART1/SCAF1/CACTIN/ARVCF/DHX38/SNRPG/RNU5A-1/PRMT7/LSM3/RNF113A/HSPA1A/THOC6	19
GO:0001958	endochondral ossification	2/655	32/18870	0.305619	0.824583	0.817568	BMP6/SMPD3	2
GO:0002360	T cell lineage commitment	2/655	32/18870	0.305619	0.824583	0.817568	TOX/SHH	2
GO:0006505	GPI anchor metabolic process	2/655	32/18870	0.305619	0.824583	0.817568	PIGW/PIGK	2
GO:0007628	adult walking behavior	2/655	32/18870	0.305619	0.824583	0.817568	NPC1/SPTBN4	2
GO:0009218	pyrimidine ribonucleotide metabolic process	2/655	32/18870	0.305619	0.824583	0.817568	UCKL1/CMPK1	2
GO:0010458	exit from mitosis	2/655	32/18870	0.305619	0.824583	0.817568	PPP1R9B/CTDP1	2
GO:0010644	cell communication by electrical coupling	2/655	32/18870	0.305619	0.824583	0.817568	GJC2/RYR2	2
GO:0030149	sphingolipid catabolic process	2/655	32/18870	0.305619	0.824583	0.817568	GALC/SMPD3	2
GO:0030808	regulation of nucleotide biosynthetic process	2/655	32/18870	0.305619	0.824583	0.817568	SPHK2/H19	2
GO:0032367	intracellular cholesterol transport	2/655	32/18870	0.305619	0.824583	0.817568	NPC1/ARV1	2
GO:0033006	regulation of mast cell activation involved in immune response	2/655	32/18870	0.305619	0.824583	0.817568	SPHK2/STXBP2	2
GO:0035590	purinergic nucleotide receptor signaling pathway	2/655	32/18870	0.305619	0.824583	0.817568	ADCY5/P2RX6	2
GO:0036075	replacement ossification	2/655	32/18870	0.305619	0.824583	0.817568	BMP6/SMPD3	2
GO:0042558	pteridine-containing compound metabolic process	2/655	32/18870	0.305619	0.824583	0.817568	GGH/SLC19A1	2
GO:0048710	regulation of astrocyte differentiation	2/655	32/18870	0.305619	0.824583	0.817568	SHH/HES5	2
GO:0050654	chondroitin sulfate proteoglycan metabolic process	2/655	32/18870	0.305619	0.824583	0.817568	DSEL/CHST13	2
GO:0060292	long-term synaptic depression	2/655	32/18870	0.305619	0.824583	0.817568	ARC/AGER	2
GO:0061036	positive regulation of cartilage development	2/655	32/18870	0.305619	0.824583	0.817568	GDF6/BMP6	2
GO:0090169	regulation of spindle assembly	2/655	32/18870	0.305619	0.824583	0.817568	EML3/HSPA1A	2
GO:0095500	acetylcholine receptor signaling pathway	2/655	32/18870	0.305619	0.824583	0.817568	GNA11/AGRN	2
GO:0099171	presynaptic modulation of chemical synaptic transmission	2/655	32/18870	0.305619	0.824583	0.817568	NGFR/GIPC1	2
GO:0140058	neuron projection arborization	2/655	32/18870	0.305619	0.824583	0.817568	TAOK2/DVL1	2
GO:1900371	regulation of purine nucleotide biosynthetic process	2/655	32/18870	0.305619	0.824583	0.817568	SPHK2/H19	2
GO:2000463	positive regulation of excitatory postsynaptic potential	2/655	32/18870	0.305619	0.824583	0.817568	DVL1/GRIN2C	2
GO:0043414	macromolecule methylation	9/655	210/18870	0.307039	0.824583	0.817568	LARP7/SNRPG/TRMT10A/NTMT1/PRMT7/TRMT5/FBLL1/EHMT2/METTL22	9
GO:0045732	positive regulation of protein catabolic process	9/655	210/18870	0.307039	0.824583	0.817568	AXIN1/DNAJB2/DVL1/PSMD10/RNF19B/NOP53/SIRT6/STUB1/HSPA1A	9
GO:0006626	protein targeting to mitochondrion	5/655	106/18870	0.307484	0.824583	0.817568	FZD5/TOMM40/TIMM29/TOMM7/DNAJC15	5
GO:0032760	positive regulation of tumor necrosis factor production	5/655	106/18870	0.307484	0.824583	0.817568	SPHK2/FZD5/PYCARD/AGER/CYBA	5
GO:0034308	primary alcohol metabolic process	5/655	106/18870	0.307484	0.824583	0.817568	BMP6/THTPA/PNPLA2/DGKQ/TPK1	5
GO:0001541	ovarian follicle development	3/655	56/18870	0.307786	0.824583	0.817568	TNFAIP6/AMH/INHBB	3
GO:0002279	mast cell activation involved in immune response	3/655	56/18870	0.307786	0.824583	0.817568	SPHK2/STXBP2/CPLX2	3
GO:0052372	modulation by symbiont of entry into host	3/655	56/18870	0.307786	0.824583	0.817568	TRIM11/FUCA2/RFPL4A	3
GO:0060997	dendritic spine morphogenesis	3/655	56/18870	0.307786	0.824583	0.817568	DVL1/ARC/LZTS3	3
GO:0072659	protein localization to plasma membrane	12/655	290/18870	0.307989	0.824583	0.817568	AKT2/PPP1R9B/PIGW/PSMD10/SCRIB/RILPL1/ASB3/NECTIN3/SIRT6/TTC7A/ARFRP1/SPTBN4	12
GO:0000070	mitotic sister chromatid segregation	8/655	184/18870	0.308707	0.824583	0.817568	KIFC2/INCENP/EML3/RRS1/SPC25/MZT1/MAD2L1/HSPA1A	8
GO:0050890	cognition	13/655	317/18870	0.308748	0.824583	0.817568	SLC8A2/CIC/PPP1R9B/RCAN1/SYNGAP1/BRSK1/ARC/NRXN3/MAPK8IP2/SERPINF1/AGER/SLC7A11/EHMT2	13
GO:0043010	camera-type eye development	14/655	344/18870	0.309141	0.824583	0.817568	NES/FZD5/SHH/LAMB2/DLX2/VSTM4/NECTIN3/FBN2/SERPINF1/SLC7A11/HES5/CC2D2A/DIO3/VAX2	14
GO:1903322	positive regulation of protein modification by small protein conjugation or removal	6/655	132/18870	0.309534	0.824583	0.817568	AXIN1/CENPX/PSMD10/NOP53/STUB1/ZC3H12A	6
GO:0098754	detoxification	7/655	158/18870	0.30968	0.824583	0.817568	GPX3/H19/CCS/SELENOF/GSTM3/PRXL2A/PRDX1	7
GO:0002720	positive regulation of cytokine production involved in immune response	4/655	81/18870	0.309764	0.824583	0.817568	SPHK2/FZD5/PYCARD/SEMA7A	4
GO:0030500	regulation of bone mineralization	4/655	81/18870	0.309764	0.824583	0.817568	LTF/BMP6/COMP/FBN2	4
GO:0051304	chromosome separation	4/655	81/18870	0.309764	0.824583	0.817568	INCENP/RECQL5/SPC25/MAD2L1	4
GO:0050670	regulation of lymphocyte proliferation	10/655	238/18870	0.313942	0.824583	0.817568	EFNB1/ZBTB7B/NCK1/SHH/SCRIB/PYCARD/ARG2/PKN1/IL4I1/AGER	10
GO:1903131	mononuclear cell differentiation	19/655	481/18870	0.314022	0.824583	0.817568	ZBTB7B/RUNX3/JUNB/FZD5/IL7R/TOX/LEPR/SHH/SART1/KLHL25/CSF1R/IL4I1/IRF7/FOXP1/DTX1/PRR7/ITM2A/ZC3H12A/AGER	19
GO:0006672	ceramide metabolic process	5/655	107/18870	0.314317	0.824583	0.817568	SPHK2/CERS1/GALC/ORMDL3/SMPD3	5
GO:0019395	fatty acid oxidation	5/655	107/18870	0.314317	0.824583	0.817568	AKT2/DECR2/ACAA1/KLHL25/SLC27A2	5
GO:0016241	regulation of macroautophagy	7/655	159/18870	0.315247	0.824583	0.817568	NPC1/RUBCN/STING1/SCOC/GPSM1/CERS1/EHMT2	7
GO:0035966	response to topologically incorrect protein	7/655	159/18870	0.315247	0.824583	0.817568	DNAJB2/NCK1/EDEM2/PPP1R15A/COMP/STUB1/HSPA1A	7
GO:0060041	retina development in camera-type eye	7/655	159/18870	0.315247	0.824583	0.817568	LAMB2/DLX2/VSTM4/NECTIN3/SERPINF1/DIO3/VAX2	7
GO:0030168	platelet activation	6/655	133/18870	0.315644	0.824583	0.817568	TUBB1/COMP/ENTPD2/SLC7A11/DGKQ/EMILIN1	6
GO:0030879	mammary gland development	6/655	133/18870	0.315644	0.824583	0.817568	ZBTB7B/AKT2/SCRIB/RREB1/CSF1R/MSX1	6
GO:0006066	alcohol metabolic process	15/655	373/18870	0.31645	0.824583	0.817568	ALG13/SPHK2/MVD/NPC1/ARV1/BMP6/THTPA/LEPR/ALG10/NUDT10/PNPLA2/ALG8/FDXR/DGKQ/TPK1	15
GO:0009914	hormone transport	13/655	319/18870	0.316549	0.824583	0.817568	CRY2/GNA11/TUBB1/BMP6/ADCY5/PIM3/BRSK2/CAPN10/PTPRN2/SIRT6/INHBB/SMPD3/RAB11FIP5	13
GO:0097193	intrinsic apoptotic signaling pathway	13/655	319/18870	0.316549	0.824583	0.817568	NCK1/PPP1R15A/BRSK2/PYCARD/TRIAP1/BBC3/PHLDA3/HSPA1A/MSX1/RAD9A/HIC1/DAPK2/ATP2A1	13
GO:0002448	mast cell mediated immunity	3/655	57/18870	0.317359	0.824583	0.817568	SPHK2/STXBP2/CPLX2	3
GO:0007080	mitotic metaphase chromosome alignment	3/655	57/18870	0.317359	0.824583	0.817568	INCENP/EML3/RRS1	3
GO:0019748	secondary metabolic process	3/655	57/18870	0.317359	0.824583	0.817568	TRPC1/GIPC1/SLC7A11	3
GO:0034332	adherens junction organization	3/655	57/18870	0.317359	0.824583	0.817568	PLEC/BMP6/CDH4	3
GO:0044088	regulation of vacuole organization	3/655	57/18870	0.317359	0.824583	0.817568	EFNB1/TMEM106B/EHMT2	3
GO:0045010	actin nucleation	3/655	57/18870	0.317359	0.824583	0.817568	HIP1R/CARMIL3/IQGAP2	3
GO:0140056	organelle localization by membrane tethering	4/655	82/18870	0.317654	0.824583	0.817568	TSNARE1/STX10/STXBP2/CPLX2	4
GO:1905897	regulation of response to endoplasmic reticulum stress	4/655	82/18870	0.317654	0.824583	0.817568	NCK1/PPP1R15A/NR1H2/HSPA1A	4
GO:0002063	chondrocyte development	2/655	33/18870	0.318528	0.824583	0.817568	COMP/SMPD3	2
GO:0006622	protein targeting to lysosome	2/655	33/18870	0.318528	0.824583	0.817568	HGS/GNPTG	2
GO:0015868	purine ribonucleotide transport	2/655	33/18870	0.318528	0.824583	0.817568	SLC19A1/ABCC6	2
GO:0016556	mRNA modification	2/655	33/18870	0.318528	0.824583	0.817568	PUS1/PUS7L	2
GO:0021591	ventricular system development	2/655	33/18870	0.318528	0.824583	0.817568	WDR89/SLC7A11	2
GO:0030511	positive regulation of transforming growth factor beta receptor signaling pathway	2/655	33/18870	0.318528	0.824583	0.817568	AXIN1/GIPC1	2
GO:0031069	hair follicle morphogenesis	2/655	33/18870	0.318528	0.824583	0.817568	SHH/NGFR	2
GO:0033032	regulation of myeloid cell apoptotic process	2/655	33/18870	0.318528	0.824583	0.817568	IRF7/SLC7A11	2
GO:0033198	response to ATP	2/655	33/18870	0.318528	0.824583	0.817568	P2RX6/DGKQ	2
GO:0033238	regulation of amine metabolic process	2/655	33/18870	0.318528	0.824583	0.817568	SLC7A11/SLC7A7	2
GO:0035115	embryonic forelimb morphogenesis	2/655	33/18870	0.318528	0.824583	0.817568	SHH/MSX1	2
GO:0045671	negative regulation of osteoclast differentiation	2/655	33/18870	0.318528	0.824583	0.817568	TNFAIP6/LTF	2
GO:0048799	animal organ maturation	2/655	33/18870	0.318528	0.824583	0.817568	ADAMTS7/LTF	2
GO:0050869	negative regulation of B cell activation	2/655	33/18870	0.318528	0.824583	0.817568	PARP3/PKN1	2
GO:0051497	negative regulation of stress fiber assembly	2/655	33/18870	0.318528	0.824583	0.817568	ARHGEF18/ARAP1	2
GO:1902235	regulation of endoplasmic reticulum stress-induced intrinsic apoptotic signaling pathway	2/655	33/18870	0.318528	0.824583	0.817568	NCK1/HSPA1A	2
GO:1903846	positive regulation of cellular response to transforming growth factor beta stimulus	2/655	33/18870	0.318528	0.824583	0.817568	AXIN1/GIPC1	2
GO:2000765	regulation of cytoplasmic translation	2/655	33/18870	0.318528	0.824583	0.817568	NCK1/CPEB1	2
GO:0006941	striated muscle contraction	8/655	186/18870	0.319006	0.824583	0.817568	MYLK2/DMPK/ASB3/MYH3/ARG2/ZC3H12A/RYR2/ATP2A1	8
GO:1901653	cellular response to peptide	15/655	374/18870	0.320072	0.824583	0.817568	ZBTB7B/AKT2/DDX11/PPP1R9B/NCK1/SH2B2/KLF2/NGFR/TRIM41/CAPN10/CPEB1/GFER/AGER/INHBB/SMPD3	15
GO:0008033	tRNA processing	6/655	134/18870	0.321772	0.824583	0.817568	DUS1L/PUS1/OSGEPL1/TRMT10A/TRMT5/THG1L	6
GO:0000050	urea cycle	1/655	11/18870	0.322071	0.824583	0.817568	ARG2	1
GO:0001547	antral ovarian follicle growth	1/655	11/18870	0.322071	0.824583	0.817568	TNFAIP6	1
GO:0001765	membrane raft assembly	1/655	11/18870	0.322071	0.824583	0.817568	LRCH4	1
GO:0002158	osteoclast proliferation	1/655	11/18870	0.322071	0.824583	0.817568	JUNB	1
GO:0003310	pancreatic A cell differentiation	1/655	11/18870	0.322071	0.824583	0.817568	GATA6	1
GO:0006568	tryptophan metabolic process	1/655	11/18870	0.322071	0.824583	0.817568	IL4I1	1
GO:0006686	sphingomyelin biosynthetic process	1/655	11/18870	0.322071	0.824583	0.817568	ORMDL3	1
GO:0006751	glutathione catabolic process	1/655	11/18870	0.322071	0.824583	0.817568	GGT7	1
GO:0008611	ether lipid biosynthetic process	1/655	11/18870	0.322071	0.824583	0.817568	PEDS1	1
GO:0010887	negative regulation of cholesterol storage	1/655	11/18870	0.322071	0.824583	0.817568	NR1H2	1
GO:0018027	peptidyl-lysine dimethylation	1/655	11/18870	0.322071	0.824583	0.817568	EHMT2	1
GO:0019336	phenol-containing compound catabolic process	1/655	11/18870	0.322071	0.824583	0.817568	DIO3	1
GO:0021548	pons development	1/655	11/18870	0.322071	0.824583	0.817568	SCRIB	1
GO:0021559	trigeminal nerve development	1/655	11/18870	0.322071	0.824583	0.817568	SEMA3F	1
GO:0021903	rostrocaudal neural tube patterning	1/655	11/18870	0.322071	0.824583	0.817568	GBX2	1
GO:0030157	pancreatic juice secretion	1/655	11/18870	0.322071	0.824583	0.817568	NR1H2	1
GO:0030397	membrane disassembly	1/655	11/18870	0.322071	0.824583	0.817568	VRK1	1
GO:0031340	positive regulation of vesicle fusion	1/655	11/18870	0.322071	0.824583	0.817568	AKT2	1
GO:0031915	positive regulation of synaptic plasticity	1/655	11/18870	0.322071	0.824583	0.817568	CPLX2	1
GO:0031987	locomotion involved in locomotory behavior	1/655	11/18870	0.322071	0.824583	0.817568	RCAN1	1
GO:0032000	positive regulation of fatty acid beta-oxidation	1/655	11/18870	0.322071	0.824583	0.817568	AKT2	1
GO:0032253	dense core granule localization	1/655	11/18870	0.322071	0.824583	0.817568	TRIM46	1
GO:0032261	purine nucleotide salvage	1/655	11/18870	0.322071	0.824583	0.817568	ADK	1
GO:0032276	regulation of gonadotropin secretion	1/655	11/18870	0.322071	0.824583	0.817568	INHBB	1
GO:0032342	aldosterone biosynthetic process	1/655	11/18870	0.322071	0.824583	0.817568	BMP6	1
GO:0032836	glomerular basement membrane development	1/655	11/18870	0.322071	0.824583	0.817568	LAMB2	1
GO:0032966	negative regulation of collagen biosynthetic process	1/655	11/18870	0.322071	0.824583	0.817568	EMILIN1	1
GO:0033148	positive regulation of intracellular estrogen receptor signaling pathway	1/655	11/18870	0.322071	0.824583	0.817568	KMT2D	1
GO:0033327	Leydig cell differentiation	1/655	11/18870	0.322071	0.824583	0.817568	AMH	1
GO:0034139	regulation of toll-like receptor 3 signaling pathway	1/655	11/18870	0.322071	0.824583	0.817568	TRIM3	1
GO:0034163	regulation of toll-like receptor 9 signaling pathway	1/655	11/18870	0.322071	0.824583	0.817568	PTPRS	1
GO:0035561	regulation of chromatin binding	1/655	11/18870	0.322071	0.824583	0.817568	DDX11	1
GO:0035581	sequestering of extracellular ligand from receptor	1/655	11/18870	0.322071	0.824583	0.817568	FBN2	1
GO:0035666	TRIF-dependent toll-like receptor signaling pathway	1/655	11/18870	0.322071	0.824583	0.817568	IRF3	1
GO:0038003	G protein-coupled opioid receptor signaling pathway	1/655	11/18870	0.322071	0.824583	0.817568	PPP1R9B	1
GO:0042118	endothelial cell activation	1/655	11/18870	0.322071	0.824583	0.817568	FOXP1	1
GO:0042447	hormone catabolic process	1/655	11/18870	0.322071	0.824583	0.817568	DIO3	1
GO:0042451	purine nucleoside biosynthetic process	1/655	11/18870	0.322071	0.824583	0.817568	ADK	1
GO:0042455	ribonucleoside biosynthetic process	1/655	11/18870	0.322071	0.824583	0.817568	ADK	1
GO:0042989	sequestering of actin monomers	1/655	11/18870	0.322071	0.824583	0.817568	TMSB15A	1
GO:0043278	response to morphine	1/655	11/18870	0.322071	0.824583	0.817568	PPP1R9B	1
GO:0044571	[2Fe-2S] cluster assembly	1/655	11/18870	0.322071	0.824583	0.817568	NDUFAB1	1
GO:0045050	protein insertion into ER membrane by stop-transfer membrane-anchor sequence	1/655	11/18870	0.322071	0.824583	0.817568	EMC9	1
GO:0045980	negative regulation of nucleotide metabolic process	1/655	11/18870	0.322071	0.824583	0.817568	H19	1
GO:0046129	purine ribonucleoside biosynthetic process	1/655	11/18870	0.322071	0.824583	0.817568	ADK	1
GO:0046504	glycerol ether biosynthetic process	1/655	11/18870	0.322071	0.824583	0.817568	PEDS1	1
GO:0046549	retinal cone cell development	1/655	11/18870	0.322071	0.824583	0.817568	DIO3	1
GO:0046834	lipid phosphorylation	1/655	11/18870	0.322071	0.824583	0.817568	DGKQ	1
GO:0046940	nucleoside monophosphate phosphorylation	1/655	11/18870	0.322071	0.824583	0.817568	CMPK1	1
GO:0048671	negative regulation of collateral sprouting	1/655	11/18870	0.322071	0.824583	0.817568	PTPRS	1
GO:0051133	regulation of NK T cell activation	1/655	11/18870	0.322071	0.824583	0.817568	ZBTB7B	1
GO:0051256	mitotic spindle midzone assembly	1/655	11/18870	0.322071	0.824583	0.817568	INCENP	1
GO:0051561	positive regulation of mitochondrial calcium ion concentration	1/655	11/18870	0.322071	0.824583	0.817568	ATP2A1	1
GO:0051987	positive regulation of attachment of spindle microtubules to kinetochore	1/655	11/18870	0.322071	0.824583	0.817568	INCENP	1
GO:0060020	Bergmann glial cell differentiation	1/655	11/18870	0.322071	0.824583	0.817568	SHH	1
GO:0060439	trachea morphogenesis	1/655	11/18870	0.322071	0.824583	0.817568	SHH	1
GO:0060601	lateral sprouting from an epithelium	1/655	11/18870	0.322071	0.824583	0.817568	SHH	1
GO:0060736	prostate gland growth	1/655	11/18870	0.322071	0.824583	0.817568	SHH	1
GO:0061140	lung secretory cell differentiation	1/655	11/18870	0.322071	0.824583	0.817568	GATA6	1
GO:0070213	protein auto-ADP-ribosylation	1/655	11/18870	0.322071	0.824583	0.817568	PARP3	1
GO:0070601	centromeric sister chromatid cohesion	1/655	11/18870	0.322071	0.824583	0.817568	NAA10	1
GO:0071313	cellular response to caffeine	1/655	11/18870	0.322071	0.824583	0.817568	RYR2	1
GO:0071492	cellular response to UV-A	1/655	11/18870	0.322071	0.824583	0.817568	CERS1	1
GO:0071609	chemokine (C-C motif) ligand 5 production	1/655	11/18870	0.322071	0.824583	0.817568	ARG2	1
GO:0071649	regulation of chemokine (C-C motif) ligand 5 production	1/655	11/18870	0.322071	0.824583	0.817568	ARG2	1
GO:0071838	cell proliferation in bone marrow	1/655	11/18870	0.322071	0.824583	0.817568	MAP3K3	1
GO:0071872	cellular response to epinephrine stimulus	1/655	11/18870	0.322071	0.824583	0.817568	RYR2	1
GO:0071918	urea transmembrane transport	1/655	11/18870	0.322071	0.824583	0.817568	POU3F3	1
GO:0072015	podocyte development	1/655	11/18870	0.322071	0.824583	0.817568	LAMB2	1
GO:0072173	metanephric tubule morphogenesis	1/655	11/18870	0.322071	0.824583	0.817568	HES5	1
GO:0072697	protein localization to cell cortex	1/655	11/18870	0.322071	0.824583	0.817568	PPP1R9B	1
GO:0072711	cellular response to hydroxyurea	1/655	11/18870	0.322071	0.824583	0.817568	DDX11	1
GO:0086016	AV node cell action potential	1/655	11/18870	0.322071	0.824583	0.817568	RYR2	1
GO:0086027	AV node cell to bundle of His cell signaling	1/655	11/18870	0.322071	0.824583	0.817568	RYR2	1
GO:0086070	SA node cell to atrial cardiac muscle cell communication	1/655	11/18870	0.322071	0.824583	0.817568	RYR2	1
GO:0086100	endothelin receptor signaling pathway	1/655	11/18870	0.322071	0.824583	0.817568	GNA11	1
GO:0090179	planar cell polarity pathway involved in neural tube closure	1/655	11/18870	0.322071	0.824583	0.817568	DVL1	1
GO:0090557	establishment of endothelial intestinal barrier	1/655	11/18870	0.322071	0.824583	0.817568	PTPRS	1
GO:0097250	mitochondrial respirasome assembly	1/655	11/18870	0.322071	0.824583	0.817568	COX7A2L	1
GO:0098887	neurotransmitter receptor transport, endosome to postsynaptic membrane	1/655	11/18870	0.322071	0.824583	0.817568	SCRIB	1
GO:0099519	dense core granule cytoskeletal transport	1/655	11/18870	0.322071	0.824583	0.817568	TRIM46	1
GO:0099639	neurotransmitter receptor transport, endosome to plasma membrane	1/655	11/18870	0.322071	0.824583	0.817568	SCRIB	1
GO:0110011	regulation of basement membrane organization	1/655	11/18870	0.322071	0.824583	0.817568	LAMB2	1
GO:1901731	positive regulation of platelet aggregation	1/655	11/18870	0.322071	0.824583	0.817568	EMILIN1	1
GO:1901950	dense core granule transport	1/655	11/18870	0.322071	0.824583	0.817568	TRIM46	1
GO:1901998	toxin transport	1/655	11/18870	0.322071	0.824583	0.817568	RAB29	1
GO:1902412	regulation of mitotic cytokinesis	1/655	11/18870	0.322071	0.824583	0.817568	INCENP	1
GO:1903027	regulation of opsonization	1/655	11/18870	0.322071	0.824583	0.817568	MYO18A	1
GO:1903059	regulation of protein lipidation	1/655	11/18870	0.322071	0.824583	0.817568	ATG101	1
GO:1903564	regulation of protein localization to cilium	1/655	11/18870	0.322071	0.824583	0.817568	CROCC	1
GO:1904424	regulation of GTP binding	1/655	11/18870	0.322071	0.824583	0.817568	GPSM1	1
GO:1904869	regulation of protein localization to Cajal body	1/655	11/18870	0.322071	0.824583	0.817568	LARP7	1
GO:1904871	positive regulation of protein localization to Cajal body	1/655	11/18870	0.322071	0.824583	0.817568	LARP7	1
GO:2000109	regulation of macrophage apoptotic process	1/655	11/18870	0.322071	0.824583	0.817568	IRF7	1
GO:2000392	regulation of lamellipodium morphogenesis	1/655	11/18870	0.322071	0.824583	0.817568	RREB1	1
GO:2000625	regulation of miRNA catabolic process	1/655	11/18870	0.322071	0.824583	0.817568	ZC3H12A	1
GO:2000672	negative regulation of motor neuron apoptotic process	1/655	11/18870	0.322071	0.824583	0.817568	MAP3K12	1
GO:2000833	positive regulation of steroid hormone secretion	1/655	11/18870	0.322071	0.824583	0.817568	BMP6	1
GO:2001054	negative regulation of mesenchymal cell apoptotic process	1/655	11/18870	0.322071	0.824583	0.817568	SHH	1
GO:2001204	regulation of osteoclast development	1/655	11/18870	0.322071	0.824583	0.817568	LTF	1
GO:0070663	regulation of leukocyte proliferation	11/655	267/18870	0.323929	0.824583	0.817568	EFNB1/ZBTB7B/NCK1/SHH/SCRIB/PYCARD/ARG2/PKN1/CSF1R/IL4I1/AGER	11
GO:0051279	regulation of release of sequestered calcium ion into cytosol	4/655	83/18870	0.325559	0.824583	0.817568	LIME1/TRPC1/CYBA/RYR2	4
GO:0043270	positive regulation of monoatomic ion transport	9/655	214/18870	0.326306	0.824583	0.817568	SPHK2/WNK2/ARC/TRPC1/GJC2/KCNC1/COX17/RYR2/ATP2A1	9
GO:0048515	spermatid differentiation	9/655	214/18870	0.326306	0.824583	0.817568	CEP131/SBF1/CHD5/SELENOF/GLI1/TSSK6/EHMT2/CFAP58/SYCP3	9
GO:0006749	glutathione metabolic process	3/655	58/18870	0.326936	0.824583	0.817568	GGT7/GSTM3/SLC7A11	3
GO:0031102	neuron projection regeneration	3/655	58/18870	0.326936	0.824583	0.817568	PTPRS/MAPK8IP3/LAMB2	3
GO:0033866	nucleoside bisphosphate biosynthetic process	3/655	58/18870	0.326936	0.824583	0.817568	SLC27A2/SLC25A1/ACSF3	3
GO:0034030	ribonucleoside bisphosphate biosynthetic process	3/655	58/18870	0.326936	0.824583	0.817568	SLC27A2/SLC25A1/ACSF3	3
GO:0034033	purine nucleoside bisphosphate biosynthetic process	3/655	58/18870	0.326936	0.824583	0.817568	SLC27A2/SLC25A1/ACSF3	3
GO:0042306	regulation of protein import into nucleus	3/655	58/18870	0.326936	0.824583	0.817568	SHH/SIRT6/ZC3H12A	3
GO:0045428	regulation of nitric oxide biosynthetic process	3/655	58/18870	0.326936	0.824583	0.817568	DDAH2/KLF2/ZC3H12A	3
GO:0045936	negative regulation of phosphate metabolic process	15/655	376/18870	0.327345	0.824583	0.817568	RUBCN/H19/CRY2/NCK1/PPP1R15A/DVL1/CACTIN/HEXIM1/PYCARD/MICAL1/PKN1/ZC3H12A/DUSP3/DGKQ/TARBP2	15
GO:0002274	myeloid leukocyte activation	10/655	241/18870	0.327586	0.824583	0.817568	SPHK2/TNIP2/SBNO2/PYCARD/STXBP2/MYO18A/FOXP1/CPLX2/ZC3H12A/AGER	10
GO:0030072	peptide hormone secretion	10/655	241/18870	0.327586	0.824583	0.817568	GNA11/ADCY5/PIM3/BRSK2/CAPN10/PTPRN2/SIRT6/INHBB/SMPD3/RAB11FIP5	10
GO:0031570	DNA integrity checkpoint signaling	6/655	135/18870	0.327917	0.824583	0.817568	TAOK2/CRADD/BRSK1/NOP53/TRIAP1/RAD9A	6
GO:0009895	negative regulation of catabolic process	14/655	349/18870	0.327947	0.824583	0.817568	SNRNP70/NPC1/RUBCN/RRAGC/LEPR/SHH/NOP53/DHX34/SIRT6/GRIN2C/MAD2L1/GIPC1/EHMT2/ALAD	14
GO:0006109	regulation of carbohydrate metabolic process	8/655	188/18870	0.329368	0.824583	0.817568	AKT2/KHK/SIK1/LEPR/SIRT6/DGKQ/SMPD3/SDHAF3	8
GO:0010563	negative regulation of phosphorus metabolic process	15/655	377/18870	0.330997	0.824583	0.817568	RUBCN/H19/CRY2/NCK1/PPP1R15A/DVL1/CACTIN/HEXIM1/PYCARD/MICAL1/PKN1/ZC3H12A/DUSP3/DGKQ/TARBP2	15
GO:0071692	protein localization to extracellular region	15/655	377/18870	0.330997	0.824583	0.817568	GNA11/BMP6/ADCY5/COMP/PIM3/BRSK2/NR1H2/CAPN10/PTPRN2/MYO18A/FBN2/SIRT6/INHBB/RAB11FIP5/ANKRD1	15
GO:0060348	bone development	9/655	215/18870	0.33116	0.824583	0.817568	ADAMTS7/LTF/BMP6/LEPR/COMP/CTC1/FOXP1/SMPD3/MSX1	9
GO:0072594	establishment of protein localization to organelle	18/655	459/18870	0.331289	0.824583	0.817568	CRY2/HGS/FZD5/TOMM40/CACNG8/SHH/TIMM29/SCRIB/GNPTG/BBC3/SIRT6/TOMM7/ZC3H12A/SRP9/RGPD5/GET4/DNAJC15/RYR2	18
GO:0000096	sulfur amino acid metabolic process	2/655	34/18870	0.331378	0.824583	0.817568	SMS/SLC7A11	2
GO:0007035	vacuolar acidification	2/655	34/18870	0.331378	0.824583	0.817568	TMEM106B/CREG1	2
GO:0010669	epithelial structure maintenance	2/655	34/18870	0.331378	0.824583	0.817568	CROCC/LDB2	2
GO:0030212	hyaluronan metabolic process	2/655	34/18870	0.331378	0.824583	0.817568	TNFAIP6/SMPD3	2
GO:0034405	response to fluid shear stress	2/655	34/18870	0.331378	0.824583	0.817568	PLEC/KLF2	2
GO:0043276	anoikis	2/655	34/18870	0.331378	0.824583	0.817568	SIK1/DAPK2	2
GO:0043372	positive regulation of CD4-positive, alpha-beta T cell differentiation	2/655	34/18870	0.331378	0.824583	0.817568	ZBTB7B/KLHL25	2
GO:0046320	regulation of fatty acid oxidation	2/655	34/18870	0.331378	0.824583	0.817568	AKT2/KLHL25	2
GO:0046825	regulation of protein export from nucleus	2/655	34/18870	0.331378	0.824583	0.817568	IFI27/SIRT6	2
GO:0048665	neuron fate specification	2/655	34/18870	0.331378	0.824583	0.817568	MNX1/EHMT2	2
GO:0055075	potassium ion homeostasis	2/655	34/18870	0.331378	0.824583	0.817568	SLC12A9/KCNMA1	2
GO:0060351	cartilage development involved in endochondral bone morphogenesis	2/655	34/18870	0.331378	0.824583	0.817568	COMP/SMPD3	2
GO:0090022	regulation of neutrophil chemotaxis	2/655	34/18870	0.331378	0.824583	0.817568	TNFAIP6/DAPK2	2
GO:0090313	regulation of protein targeting to membrane	2/655	34/18870	0.331378	0.824583	0.817568	AKT2/MTCL1	2
GO:1902624	positive regulation of neutrophil migration	2/655	34/18870	0.331378	0.824583	0.817568	CD99/DAPK2	2
GO:1903955	positive regulation of protein targeting to mitochondrion	2/655	34/18870	0.331378	0.824583	0.817568	FZD5/TOMM7	2
GO:1905145	cellular response to acetylcholine	2/655	34/18870	0.331378	0.824583	0.817568	GNA11/AGRN	2
GO:0070661	leukocyte proliferation	14/655	350/18870	0.331741	0.824583	0.817568	EFNB1/ZBTB7B/JUNB/NCK1/IL7R/SHH/SCRIB/PYCARD/ARG2/PKN1/CSF1R/IL4I1/ELF4/AGER	14
GO:0021915	neural tube development	7/655	162/18870	0.332051	0.824583	0.817568	GBX2/DVL1/SHH/SCRIB/HES5/CC2D2A/SALL4	7
GO:0032944	regulation of mononuclear cell proliferation	10/655	242/18870	0.33216	0.824583	0.817568	EFNB1/ZBTB7B/NCK1/SHH/SCRIB/PYCARD/ARG2/PKN1/IL4I1/AGER	10
GO:0048511	rhythmic process	12/655	296/18870	0.332601	0.824583	0.817568	TNFAIP6/CRY2/GNA11/PHLPP1/BMAL2/SIK1/HES7/AMH/NGFR/CA12/SIRT6/SERPINF1	12
GO:0002292	T cell differentiation involved in immune response	4/655	84/18870	0.333477	0.824583	0.817568	ZBTB7B/JUNB/FOXP1/ZC3H12A	4
GO:0048678	response to axon injury	4/655	84/18870	0.333477	0.824583	0.817568	PTPRS/MAPK8IP3/LAMB2/SARM1	4
GO:0060395	SMAD protein signal transduction	4/655	84/18870	0.333477	0.824583	0.817568	GDF6/BMP6/JUN/AMH	4
GO:0072332	intrinsic apoptotic signaling pathway by p53 class mediator	4/655	84/18870	0.333477	0.824583	0.817568	PYCARD/TRIAP1/PHLDA3/MSX1	4
GO:1904427	positive regulation of calcium ion transmembrane transport	4/655	84/18870	0.333477	0.824583	0.817568	TRPC1/GJC2/RYR2/ATP2A1	4
GO:0007498	mesoderm development	6/655	136/18870	0.334078	0.824583	0.817568	AXIN1/SHH/HES7/OVOL1/AMH/TLX2	6
GO:1903557	positive regulation of tumor necrosis factor superfamily cytokine production	5/655	110/18870	0.334924	0.824583	0.817568	SPHK2/FZD5/PYCARD/AGER/CYBA	5
GO:0009161	ribonucleoside monophosphate metabolic process	3/655	59/18870	0.336512	0.824583	0.817568	UCKL1/ADK/CMPK1	3
GO:0010965	regulation of mitotic sister chromatid separation	3/655	59/18870	0.336512	0.824583	0.817568	INCENP/SPC25/MAD2L1	3
GO:0014009	glial cell proliferation	3/655	59/18870	0.336512	0.824583	0.817568	LEPR/SHH/CSF1R	3
GO:0046686	response to cadmium ion	3/655	59/18870	0.336512	0.824583	0.817568	NPC1/JUN/ALAD	3
GO:0051480	regulation of cytosolic calcium ion concentration	3/655	59/18870	0.336512	0.824583	0.817568	SLC8A2/TRPC1/RYR2	3
GO:0060047	heart contraction	10/655	243/18870	0.336747	0.824583	0.817568	SLC8A2/MYLK2/DMPK/TRPC1/ASB3/GATA6/ZC3H12A/RYR2/SPTBN4/ATP2A1	10
GO:0007292	female gamete generation	7/655	163/18870	0.337682	0.824583	0.817568	TNFAIP6/KMT2D/AMH/PAQR7/INHBB/EHMT2/MCM9	7
GO:0044409	entry into host	7/655	163/18870	0.337682	0.824583	0.817568	TRIM11/NPC1/ANPEP/NECTIN3/FUCA2/HSPA1A/RFPL4A	7
GO:0050804	modulation of chemical synaptic transmission	19/655	489/18870	0.339691	0.824583	0.817568	SLC8A2/PTPRS/GRID1/DMPK/DVL1/CACNG8/NEFH/SYNGAP1/BRSK1/ARC/NGFR/LRRC4/CPLX2/MAPK8IP2/GRIN2C/GIPC1/PCDH8/AGER/SLC7A11	19
GO:0017157	regulation of exocytosis	8/655	190/18870	0.339787	0.824583	0.817568	SPHK2/HGS/DVL1/MICAL1/STXBP2/CPLX2/SMPD3/CBARP	8
GO:2001242	regulation of intrinsic apoptotic signaling pathway	8/655	190/18870	0.339787	0.824583	0.817568	NCK1/PYCARD/TRIAP1/BBC3/HSPA1A/MSX1/RAD9A/DAPK2	8
GO:0002028	regulation of sodium ion transport	4/655	85/18870	0.341403	0.824583	0.817568	DMPK/WNK2/SIK1/SPTBN4	4
GO:0006289	nucleotide-excision repair	4/655	85/18870	0.341403	0.824583	0.817568	PNKP/RPA3/DPF1/BCL7C	4
GO:0099177	regulation of trans-synaptic signaling	19/655	490/18870	0.342935	0.824583	0.817568	SLC8A2/PTPRS/GRID1/DMPK/DVL1/CACNG8/NEFH/SYNGAP1/BRSK1/ARC/NGFR/LRRC4/CPLX2/MAPK8IP2/GRIN2C/GIPC1/PCDH8/AGER/SLC7A11	19
GO:1990778	protein localization to cell periphery	14/655	353/18870	0.343181	0.824583	0.817568	AKT2/PPP1R9B/PIGW/PSMD10/SCRIB/RILPL1/ASB3/RAB29/NECTIN3/SIRT6/GRIN2C/TTC7A/ARFRP1/SPTBN4	14
GO:0000038	very long-chain fatty acid metabolic process	2/655	35/18870	0.344158	0.824583	0.817568	ACAA1/SLC27A2	2
GO:0000132	establishment of mitotic spindle orientation	2/655	35/18870	0.344158	0.824583	0.817568	GPSM1/MAD2L1	2
GO:0001893	maternal placenta development	2/655	35/18870	0.344158	0.824583	0.817568	JUNB/EPOR	2
GO:0006298	mismatch repair	2/655	35/18870	0.344158	0.824583	0.817568	RPA3/MCM9	2
GO:0006884	cell volume homeostasis	2/655	35/18870	0.344158	0.824583	0.817568	SLC12A9/KCNMA1	2
GO:0009112	nucleobase metabolic process	2/655	35/18870	0.344158	0.824583	0.817568	ADK/CMPK1	2
GO:0010614	negative regulation of cardiac muscle hypertrophy	2/655	35/18870	0.344158	0.824583	0.817568	FOXP1/CTDP1	2
GO:0030947	regulation of vascular endothelial growth factor receptor signaling pathway	2/655	35/18870	0.344158	0.824583	0.817568	HGS/EMILIN1	2
GO:0032366	intracellular sterol transport	2/655	35/18870	0.344158	0.824583	0.817568	NPC1/ARV1	2
GO:0035305	negative regulation of dephosphorylation	2/655	35/18870	0.344158	0.824583	0.817568	CRY2/PPP1R15A	2
GO:0051968	positive regulation of synaptic transmission, glutamatergic	2/655	35/18870	0.344158	0.824583	0.817568	CACNG8/GRIN2C	2
GO:0061081	positive regulation of myeloid leukocyte cytokine production involved in immune response	2/655	35/18870	0.344158	0.824583	0.817568	PYCARD/SEMA7A	2
GO:0086004	regulation of cardiac muscle cell contraction	2/655	35/18870	0.344158	0.824583	0.817568	RYR2/ATP2A1	2
GO:0090659	walking behavior	2/655	35/18870	0.344158	0.824583	0.817568	NPC1/SPTBN4	2
GO:0110110	positive regulation of animal organ morphogenesis	2/655	35/18870	0.344158	0.824583	0.817568	NGFR/MSX1	2
GO:1902253	regulation of intrinsic apoptotic signaling pathway by p53 class mediator	2/655	35/18870	0.344158	0.824583	0.817568	TRIAP1/MSX1	2
GO:0021543	pallium development	8/655	191/18870	0.345015	0.824583	0.817568	PTPRS/POU3F3/PPP1R9B/KIF26A/TACC3/DLX2/LHX5/ARX	8
GO:0000022	mitotic spindle elongation	1/655	12/18870	0.345616	0.824583	0.817568	INCENP	1
GO:0000727	double-strand break repair via break-induced replication	1/655	12/18870	0.345616	0.824583	0.817568	CDC7	1
GO:0001973	G protein-coupled adenosine receptor signaling pathway	1/655	12/18870	0.345616	0.824583	0.817568	ADCY5	1
GO:0002328	pro-B cell differentiation	1/655	12/18870	0.345616	0.824583	0.817568	HES5	1
GO:0002424	T cell mediated immune response to tumor cell	1/655	12/18870	0.345616	0.824583	0.817568	IL4I1	1
GO:0002759	regulation of antimicrobial humoral response	1/655	12/18870	0.345616	0.824583	0.817568	GATA6	1
GO:0003163	sinoatrial node development	1/655	12/18870	0.345616	0.824583	0.817568	GATA6	1
GO:0005984	disaccharide metabolic process	1/655	12/18870	0.345616	0.824583	0.817568	GANC	1
GO:0006534	cysteine metabolic process	1/655	12/18870	0.345616	0.824583	0.817568	SLC7A11	1
GO:0006705	mineralocorticoid biosynthetic process	1/655	12/18870	0.345616	0.824583	0.817568	BMP6	1
GO:0009134	nucleoside diphosphate catabolic process	1/655	12/18870	0.345616	0.824583	0.817568	ENTPD2	1
GO:0009176	pyrimidine deoxyribonucleoside monophosphate metabolic process	1/655	12/18870	0.345616	0.824583	0.817568	DUT	1
GO:0010459	negative regulation of heart rate	1/655	12/18870	0.345616	0.824583	0.817568	SPTBN4	1
GO:0010713	negative regulation of collagen metabolic process	1/655	12/18870	0.345616	0.824583	0.817568	EMILIN1	1
GO:0010752	regulation of cGMP-mediated signaling	1/655	12/18870	0.345616	0.824583	0.817568	RUNDC3A	1
GO:0014072	response to isoquinoline alkaloid	1/655	12/18870	0.345616	0.824583	0.817568	PPP1R9B	1
GO:0015840	urea transport	1/655	12/18870	0.345616	0.824583	0.817568	POU3F3	1
GO:0016479	negative regulation of transcription by RNA polymerase I	1/655	12/18870	0.345616	0.824583	0.817568	NOP53	1
GO:0019321	pentose metabolic process	1/655	12/18870	0.345616	0.824583	0.817568	DCXR	1
GO:0019532	oxalate transport	1/655	12/18870	0.345616	0.824583	0.817568	SLC26A2	1
GO:0021527	spinal cord association neuron differentiation	1/655	12/18870	0.345616	0.824583	0.817568	LHX5	1
GO:0031630	regulation of synaptic vesicle fusion to presynaptic active zone membrane	1/655	12/18870	0.345616	0.824583	0.817568	CPLX2	1
GO:0033083	regulation of immature T cell proliferation	1/655	12/18870	0.345616	0.824583	0.817568	SHH	1
GO:0033084	regulation of immature T cell proliferation in thymus	1/655	12/18870	0.345616	0.824583	0.817568	SHH	1
GO:0034085	establishment of sister chromatid cohesion	1/655	12/18870	0.345616	0.824583	0.817568	DDX11	1
GO:0034135	regulation of toll-like receptor 2 signaling pathway	1/655	12/18870	0.345616	0.824583	0.817568	CYBA	1
GO:0034154	toll-like receptor 7 signaling pathway	1/655	12/18870	0.345616	0.824583	0.817568	PIK3AP1	1
GO:0034454	microtubule anchoring at centrosome	1/655	12/18870	0.345616	0.824583	0.817568	MAP1S	1
GO:0034650	cortisol metabolic process	1/655	12/18870	0.345616	0.824583	0.817568	DGKQ	1
GO:0035588	G protein-coupled purinergic receptor signaling pathway	1/655	12/18870	0.345616	0.824583	0.817568	ADCY5	1
GO:0035881	amacrine cell differentiation	1/655	12/18870	0.345616	0.824583	0.817568	DLX2	1
GO:0035933	glucocorticoid secretion	1/655	12/18870	0.345616	0.824583	0.817568	CRY2	1
GO:0042117	monocyte activation	1/655	12/18870	0.345616	0.824583	0.817568	FOXP1	1
GO:0042487	regulation of odontogenesis of dentin-containing tooth	1/655	12/18870	0.345616	0.824583	0.817568	NGFR	1
GO:0042754	negative regulation of circadian rhythm	1/655	12/18870	0.345616	0.824583	0.817568	CRY2	1
GO:0043312	neutrophil degranulation	1/655	12/18870	0.345616	0.824583	0.817568	STXBP2	1
GO:0044341	sodium-dependent phosphate transport	1/655	12/18870	0.345616	0.824583	0.817568	CRY2	1
GO:0044828	negative regulation by host of viral genome replication	1/655	12/18870	0.345616	0.824583	0.817568	ZC3H12A	1
GO:0045060	negative thymic T cell selection	1/655	12/18870	0.345616	0.824583	0.817568	SHH	1
GO:0045472	response to ether	1/655	12/18870	0.345616	0.824583	0.817568	ZC3H12A	1
GO:0048548	regulation of pinocytosis	1/655	12/18870	0.345616	0.824583	0.817568	NR1H2	1
GO:0048755	branching morphogenesis of a nerve	1/655	12/18870	0.345616	0.824583	0.817568	DLX2	1
GO:0050655	dermatan sulfate proteoglycan metabolic process	1/655	12/18870	0.345616	0.824583	0.817568	DSEL	1
GO:0060442	branching involved in prostate gland morphogenesis	1/655	12/18870	0.345616	0.824583	0.817568	SHH	1
GO:0060456	positive regulation of digestive system process	1/655	12/18870	0.345616	0.824583	0.817568	NR1H2	1
GO:0060707	trophoblast giant cell differentiation	1/655	12/18870	0.345616	0.824583	0.817568	E2F7	1
GO:0070327	thyroid hormone transport	1/655	12/18870	0.345616	0.824583	0.817568	TUBB1	1
GO:0071236	cellular response to antibiotic	1/655	12/18870	0.345616	0.824583	0.817568	GFER	1
GO:0071635	negative regulation of transforming growth factor beta production	1/655	12/18870	0.345616	0.824583	0.817568	GATA6	1
GO:0072017	distal tubule development	1/655	12/18870	0.345616	0.824583	0.817568	POU3F3	1
GO:0072310	glomerular epithelial cell development	1/655	12/18870	0.345616	0.824583	0.817568	LAMB2	1
GO:0072710	response to hydroxyurea	1/655	12/18870	0.345616	0.824583	0.817568	DDX11	1
GO:0086067	AV node cell to bundle of His cell communication	1/655	12/18870	0.345616	0.824583	0.817568	RYR2	1
GO:0090178	regulation of establishment of planar polarity involved in neural tube closure	1/655	12/18870	0.345616	0.824583	0.817568	DVL1	1
GO:0097084	vascular associated smooth muscle cell development	1/655	12/18870	0.345616	0.824583	0.817568	COMP	1
GO:0097264	self proteolysis	1/655	12/18870	0.345616	0.824583	0.817568	SHH	1
GO:0097384	cellular lipid biosynthetic process	1/655	12/18870	0.345616	0.824583	0.817568	PEDS1	1
GO:0098911	regulation of ventricular cardiac muscle cell action potential	1/655	12/18870	0.345616	0.824583	0.817568	RYR2	1
GO:0098976	excitatory chemical synaptic transmission	1/655	12/18870	0.345616	0.824583	0.817568	GRIN2C	1
GO:1901203	positive regulation of extracellular matrix assembly	1/655	12/18870	0.345616	0.824583	0.817568	EMILIN1	1
GO:1901503	ether biosynthetic process	1/655	12/18870	0.345616	0.824583	0.817568	PEDS1	1
GO:1901535	regulation of DNA demethylation	1/655	12/18870	0.345616	0.824583	0.817568	TOX	1
GO:1901632	regulation of synaptic vesicle membrane organization	1/655	12/18870	0.345616	0.824583	0.817568	CPLX2	1
GO:1901748	leukotriene D4 metabolic process	1/655	12/18870	0.345616	0.824583	0.817568	GGT7	1
GO:1902946	protein localization to early endosome	1/655	12/18870	0.345616	0.824583	0.817568	SCRIB	1
GO:1903405	protein localization to nuclear body	1/655	12/18870	0.345616	0.824583	0.817568	LARP7	1
GO:1903441	protein localization to ciliary membrane	1/655	12/18870	0.345616	0.824583	0.817568	RAB29	1
GO:1904338	regulation of dopaminergic neuron differentiation	1/655	12/18870	0.345616	0.824583	0.817568	SHH	1
GO:1904587	response to glycoprotein	1/655	12/18870	0.345616	0.824583	0.817568	EDEM2	1
GO:1904867	protein localization to Cajal body	1/655	12/18870	0.345616	0.824583	0.817568	LARP7	1
GO:1905456	regulation of lymphoid progenitor cell differentiation	1/655	12/18870	0.345616	0.824583	0.817568	HES5	1
GO:1905671	regulation of lysosome organization	1/655	12/18870	0.345616	0.824583	0.817568	TMEM106B	1
GO:2000562	negative regulation of CD4-positive, alpha-beta T cell proliferation	1/655	12/18870	0.345616	0.824583	0.817568	ARG2	1
GO:2001046	positive regulation of integrin-mediated signaling pathway	1/655	12/18870	0.345616	0.824583	0.817568	LAMB2	1
GO:2001267	regulation of cysteine-type endopeptidase activity involved in apoptotic signaling pathway	1/655	12/18870	0.345616	0.824583	0.817568	PRR7	1
GO:0010803	regulation of tumor necrosis factor-mediated signaling pathway	3/655	60/18870	0.34608	0.824583	0.817568	H2BC11/PYCARD/HSPA1A	3
GO:0046324	regulation of glucose import	3/655	60/18870	0.34608	0.824583	0.817568	AKT2/CAPN10/SIRT6	3
GO:0080164	regulation of nitric oxide metabolic process	3/655	60/18870	0.34608	0.824583	0.817568	DDAH2/KLF2/ZC3H12A	3
GO:1990542	mitochondrial transmembrane transport	3/655	60/18870	0.34608	0.824583	0.817568	TOMM40/TOMM7/DNAJC15	3
GO:0007098	centrosome cycle	6/655	138/18870	0.346439	0.824583	0.817568	CEP131/CROCC/CCDC57/BRSK1/PCLAF/HAUS8	6
GO:0034728	nucleosome organization	6/655	138/18870	0.346439	0.824583	0.817568	NAP1L3/H2BC11/ASF1A/TSPYL2/CHRAC1/H3C12	6
GO:0042886	amide transport	14/655	354/18870	0.347012	0.824583	0.817568	POU3F3/GNA11/ADCY5/SLC19A1/PIM3/BRSK2/CAPN10/PTPRN2/SIRT6/GIPC1/SLC7A11/INHBB/SMPD3/RAB11FIP5	14
GO:0050796	regulation of insulin secretion	7/655	165/18870	0.348981	0.824583	0.817568	GNA11/ADCY5/PIM3/BRSK2/CAPN10/SIRT6/INHBB	7
GO:0008625	extrinsic apoptotic signaling pathway via death domain receptors	4/655	86/18870	0.349335	0.824583	0.817568	CRADD/SCRT2/FAIM/TNFRSF10A	4
GO:0032418	lysosome localization	4/655	86/18870	0.349335	0.824583	0.817568	SPHK2/TMEM106B/STXBP2/CPLX2	4
GO:1901879	regulation of protein depolymerization	4/655	86/18870	0.349335	0.824583	0.817568	CFL2/NES/MAP1S/SPTBN4	4
GO:1990849	vacuolar localization	4/655	86/18870	0.349335	0.824583	0.817568	SPHK2/TMEM106B/STXBP2/CPLX2	4
GO:2000134	negative regulation of G1/S transition of mitotic cell cycle	4/655	86/18870	0.349335	0.824583	0.817568	CRADD/E2F7/GJC2/TRIAP1	4
GO:2000243	positive regulation of reproductive process	4/655	86/18870	0.349335	0.824583	0.817568	SHH/OVOL1/INHBB/MSX1	4
GO:0030258	lipid modification	8/655	192/18870	0.350254	0.824583	0.817568	AKT2/PLPPR3/DECR2/ACAA1/KLHL25/SLC27A2/DGKQ/PLPPR5	8
GO:0002790	peptide secretion	10/655	246/18870	0.350573	0.824583	0.817568	GNA11/ADCY5/PIM3/BRSK2/CAPN10/PTPRN2/SIRT6/INHBB/SMPD3/RAB11FIP5	10
GO:0022407	regulation of cell-cell adhesion	19/655	493/18870	0.352711	0.824583	0.817568	EFNB1/ZBTB7B/RUNX3/NCK1/BMP6/IL7R/SHH/SART1/SCRIB/PYCARD/KLHL25/ARG2/IL4I1/DTX1/ZC3H12A/DUSP3/PCDH8/AGER/EMILIN1	19
GO:0022604	regulation of cell morphogenesis	10/655	247/18870	0.355202	0.824583	0.817568	TAOK2/DVL1/ARC/ZMYM6/RREB1/CSF1R/PLXNC1/ARHGEF18/ARAP1/DAPK3	10
GO:0090257	regulation of muscle system process	10/655	247/18870	0.355202	0.824583	0.817568	MYLK2/DMPK/ASB3/FOXP1/ZC3H12A/ORMDL3/DAPK3/CTDP1/RYR2/ATP2A1	10
GO:0010921	regulation of phosphatase activity	3/655	61/18870	0.355634	0.824583	0.817568	CRY2/PPP1R15A/PPP6R1	3
GO:0031113	regulation of microtubule polymerization	3/655	61/18870	0.355634	0.824583	0.817568	TUBB4A/HAUS8/HSPA1A	3
GO:0048599	oocyte development	3/655	61/18870	0.355634	0.824583	0.817568	KMT2D/INHBB/EHMT2	3
GO:0050994	regulation of lipid catabolic process	3/655	61/18870	0.355634	0.824583	0.817568	AKT2/PNPLA2/SIRT6	3
GO:0055008	cardiac muscle tissue morphogenesis	3/655	61/18870	0.355634	0.824583	0.817568	MYLK2/RYR2/ANKRD1	3
GO:0060350	endochondral bone morphogenesis	3/655	61/18870	0.355634	0.824583	0.817568	BMP6/COMP/SMPD3	3
GO:1905517	macrophage migration	3/655	61/18870	0.355634	0.824583	0.817568	CSF1R/TAFA4/EMILIN1	3
GO:0009206	purine ribonucleoside triphosphate biosynthetic process	5/655	113/18870	0.355641	0.824583	0.817568	SPHK2/H19/NDUFA5/ATP5MF/NDUFAB1	5
GO:1901222	regulation of non-canonical NF-kappaB signal transduction	5/655	113/18870	0.355641	0.824583	0.817568	LIME1/PYCARD/PRDX1/ZC3H12A/AGER	5
GO:0000462	maturation of SSU-rRNA from tricistronic rRNA transcript (SSU-rRNA, 5.8S rRNA, LSU-rRNA)	2/655	36/18870	0.356859	0.824583	0.817568	RRS1/KRI1	2
GO:0002068	glandular epithelial cell development	2/655	36/18870	0.356859	0.824583	0.817568	FZD5/BMP6	2
GO:0007617	mating behavior	2/655	36/18870	0.356859	0.824583	0.817568	PPP1R9B/MAPK8IP2	2
GO:0021696	cerebellar cortex morphogenesis	2/655	36/18870	0.356859	0.824583	0.817568	GLI1/LHX5	2
GO:0032232	negative regulation of actin filament bundle assembly	2/655	36/18870	0.356859	0.824583	0.817568	ARHGEF18/ARAP1	2
GO:0033687	osteoblast proliferation	2/655	36/18870	0.356859	0.824583	0.817568	JUNB/LTF	2
GO:0035137	hindlimb morphogenesis	2/655	36/18870	0.356859	0.824583	0.817568	SHH/MSX1	2
GO:0045589	regulation of regulatory T cell differentiation	2/655	36/18870	0.356859	0.824583	0.817568	KLHL25/IL4I1	2
GO:0050931	pigment cell differentiation	2/655	36/18870	0.356859	0.824583	0.817568	GNA11/ADAMTSL4	2
GO:0051503	adenine nucleotide transport	2/655	36/18870	0.356859	0.824583	0.817568	SLC19A1/ABCC6	2
GO:0055023	positive regulation of cardiac muscle tissue growth	2/655	36/18870	0.356859	0.824583	0.817568	GATA6/GLI1	2
GO:0071425	hematopoietic stem cell proliferation	2/655	36/18870	0.356859	0.824583	0.817568	YJEFN3/CTC1	2
GO:0010232	vascular transport	4/655	87/18870	0.357268	0.824583	0.817568	SLC8A2/LEPR/SLC19A1/AGER	4
GO:0048708	astrocyte differentiation	4/655	87/18870	0.357268	0.824583	0.817568	SHH/LAMB2/AGER/HES5	4
GO:0071277	cellular response to calcium ion	4/655	87/18870	0.357268	0.824583	0.817568	JUNB/CPNE8/CARF/INHBB	4
GO:0071868	cellular response to monoamine stimulus	4/655	87/18870	0.357268	0.824583	0.817568	GNA11/ADCY5/HCN3/RYR2	4
GO:0071870	cellular response to catecholamine stimulus	4/655	87/18870	0.357268	0.824583	0.817568	GNA11/ADCY5/HCN3/RYR2	4
GO:0150104	transport across blood-brain barrier	4/655	87/18870	0.357268	0.824583	0.817568	SLC8A2/LEPR/SLC19A1/AGER	4
GO:1901292	nucleoside phosphate catabolic process	4/655	87/18870	0.357268	0.824583	0.817568	NUDT10/DUT/SARM1/ENTPD2	4
GO:1903039	positive regulation of leukocyte cell-cell adhesion	11/655	275/18870	0.358835	0.824583	0.817568	EFNB1/ZBTB7B/RUNX3/NCK1/IL7R/SHH/SART1/PYCARD/KLHL25/IL4I1/AGER	11
GO:0001909	leukocyte mediated cytotoxicity	6/655	140/18870	0.35884	0.824583	0.817568	IL7R/RNF19B/GFER/STXBP2/PRDX1/AGER	6
GO:0008203	cholesterol metabolic process	6/655	140/18870	0.35884	0.824583	0.817568	MVD/NPC1/ARV1/LEPR/FDXR/DGKQ	6
GO:0008360	regulation of cell shape	6/655	140/18870	0.35884	0.824583	0.817568	TAOK2/CSF1R/PLXNC1/ARHGEF18/ARAP1/DAPK3	6
GO:0051251	positive regulation of lymphocyte activation	13/655	330/18870	0.360229	0.824583	0.817568	EFNB1/ZBTB7B/RUNX3/NCK1/IL7R/TNIP2/TOX/SHH/SART1/PYCARD/KLHL25/IL4I1/AGER	13
GO:0048839	inner ear development	8/655	194/18870	0.36076	0.824583	0.817568	GBX2/TPRN/DVL1/SHH/SCRIB/TMIE/HES5/MSX1	8
GO:0000045	autophagosome assembly	5/655	114/18870	0.36256	0.824583	0.817568	EFNB1/ATG101/STING1/ATG4A/EHMT2	5
GO:0018958	phenol-containing compound metabolic process	5/655	114/18870	0.36256	0.824583	0.817568	TRPC1/DIO2/GIPC1/SLC7A11/DIO3	5
GO:0034440	lipid oxidation	5/655	114/18870	0.36256	0.824583	0.817568	AKT2/DECR2/ACAA1/KLHL25/SLC27A2	5
GO:0001101	response to acid chemical	6/655	141/18870	0.365052	0.824583	0.817568	PLEC/PPP1R9B/RRAGC/KLF2/CPEB1/ALAD	6
GO:1904064	positive regulation of cation transmembrane transport	6/655	141/18870	0.365052	0.824583	0.817568	WNK2/TRPC1/GJC2/KCNC1/RYR2/ATP2A1	6
GO:0032731	positive regulation of interleukin-1 beta production	3/655	62/18870	0.365171	0.824583	0.817568	FZD5/PYCARD/AGER	3
GO:0032786	positive regulation of DNA-templated transcription, elongation	3/655	62/18870	0.365171	0.824583	0.817568	GTF2F1/MED16/MED30	3
GO:0033013	tetrapyrrole metabolic process	3/655	62/18870	0.365171	0.824583	0.817568	CPOX/TMEM14A/ALAD	3
GO:0043030	regulation of macrophage activation	3/655	62/18870	0.365171	0.824583	0.817568	TNIP2/MYO18A/ZC3H12A	3
GO:0046824	positive regulation of nucleocytoplasmic transport	3/655	62/18870	0.365171	0.824583	0.817568	SHH/SIRT6/ZC3H12A	3
GO:0051306	mitotic sister chromatid separation	3/655	62/18870	0.365171	0.824583	0.817568	INCENP/SPC25/MAD2L1	3
GO:0090303	positive regulation of wound healing	3/655	62/18870	0.365171	0.824583	0.817568	F3/RREB1/EMILIN1	3
GO:0097035	regulation of membrane lipid distribution	3/655	62/18870	0.365171	0.824583	0.817568	ARV1/TRIAP1/SLC66A2	3
GO:1903053	regulation of extracellular matrix organization	3/655	62/18870	0.365171	0.824583	0.817568	LAMB2/AEBP1/EMILIN1	3
GO:0072665	protein localization to vacuole	4/655	88/18870	0.3652	0.824583	0.817568	HGS/RRAGC/CACNG8/GNPTG	4
GO:0098586	cellular response to virus	4/655	88/18870	0.3652	0.824583	0.817568	H19/VWCE/IRF3/ZC3H12A	4
GO:1990845	adaptive thermogenesis	7/655	168/18870	0.366003	0.824583	0.817568	ZBTB7B/LEPR/CKB/GADD45G/NR1H2/DIO2/SIRT6	7
GO:0090596	sensory organ morphogenesis	11/655	277/18870	0.367653	0.824583	0.817568	GBX2/FZD5/TPRN/DVL1/SCRIB/NECTIN3/FBN2/TMIE/MSX1/DIO3/VAX2	11
GO:0001696	gastric acid secretion	1/655	13/18870	0.368345	0.824583	0.817568	HIP1R	1
GO:0002069	columnar/cuboidal epithelial cell maturation	1/655	13/18870	0.368345	0.824583	0.817568	FZD5	1
GO:0002357	defense response to tumor cell	1/655	13/18870	0.368345	0.824583	0.817568	PLK5	1
GO:0002638	negative regulation of immunoglobulin production	1/655	13/18870	0.368345	0.824583	0.817568	PARP3	1
GO:0002664	regulation of T cell tolerance induction	1/655	13/18870	0.368345	0.824583	0.817568	PHLPP1	1
GO:0003334	keratinocyte development	1/655	13/18870	0.368345	0.824583	0.817568	PLEC	1
GO:0005513	detection of calcium ion	1/655	13/18870	0.368345	0.824583	0.817568	RYR2	1
GO:0006167	AMP biosynthetic process	1/655	13/18870	0.368345	0.824583	0.817568	ADK	1
GO:0006448	regulation of translational elongation	1/655	13/18870	0.368345	0.824583	0.817568	SRP9	1
GO:0006586	indolalkylamine metabolic process	1/655	13/18870	0.368345	0.824583	0.817568	IL4I1	1
GO:0007512	adult heart development	1/655	13/18870	0.368345	0.824583	0.817568	SCUBE1	1
GO:0009133	nucleoside diphosphate biosynthetic process	1/655	13/18870	0.368345	0.824583	0.817568	CMPK1	1
GO:0009143	nucleoside triphosphate catabolic process	1/655	13/18870	0.368345	0.824583	0.817568	DUT	1
GO:0009415	response to water	1/655	13/18870	0.368345	0.824583	0.817568	PLEC	1
GO:0010642	negative regulation of platelet-derived growth factor receptor signaling pathway	1/655	13/18870	0.368345	0.824583	0.817568	HGS	1
GO:0010896	regulation of triglyceride catabolic process	1/655	13/18870	0.368345	0.824583	0.817568	PNPLA2	1
GO:0015074	DNA integration	1/655	13/18870	0.368345	0.824583	0.817568	GIN1	1
GO:0015824	proline transport	1/655	13/18870	0.368345	0.824583	0.817568	SLC6A15	1
GO:0018158	protein oxidation	1/655	13/18870	0.368345	0.824583	0.817568	LOXL4	1
GO:0019627	urea metabolic process	1/655	13/18870	0.368345	0.824583	0.817568	ARG2	1
GO:0021702	cerebellar Purkinje cell differentiation	1/655	13/18870	0.368345	0.824583	0.817568	LHX5	1
GO:0021781	glial cell fate commitment	1/655	13/18870	0.368345	0.824583	0.817568	HES5	1
GO:0021978	telencephalon regionalization	1/655	13/18870	0.368345	0.824583	0.817568	SHH	1
GO:0030836	positive regulation of actin filament depolymerization	1/655	13/18870	0.368345	0.824583	0.817568	CFL2	1
GO:0031115	negative regulation of microtubule polymerization	1/655	13/18870	0.368345	0.824583	0.817568	TUBB4A	1
GO:0032341	aldosterone metabolic process	1/655	13/18870	0.368345	0.824583	0.817568	BMP6	1
GO:0032790	ribosome disassembly	1/655	13/18870	0.368345	0.824583	0.817568	MTIF3	1
GO:0032823	regulation of natural killer cell differentiation	1/655	13/18870	0.368345	0.824583	0.817568	TOX	1
GO:0033079	immature T cell proliferation	1/655	13/18870	0.368345	0.824583	0.817568	SHH	1
GO:0033080	immature T cell proliferation in thymus	1/655	13/18870	0.368345	0.824583	0.817568	SHH	1
GO:0033262	regulation of nuclear cell cycle DNA replication	1/655	13/18870	0.368345	0.824583	0.817568	CDC7	1
GO:0033690	positive regulation of osteoblast proliferation	1/655	13/18870	0.368345	0.824583	0.817568	LTF	1
GO:0034145	positive regulation of toll-like receptor 4 signaling pathway	1/655	13/18870	0.368345	0.824583	0.817568	LTF	1
GO:0034380	high-density lipoprotein particle assembly	1/655	13/18870	0.368345	0.824583	0.817568	NR1H2	1
GO:0036302	atrioventricular canal development	1/655	13/18870	0.368345	0.824583	0.817568	GATA6	1
GO:0036363	transforming growth factor beta activation	1/655	13/18870	0.368345	0.824583	0.817568	GATA6	1
GO:0036462	TRAIL-activated apoptotic signaling pathway	1/655	13/18870	0.368345	0.824583	0.817568	TNFRSF10A	1
GO:0042670	retinal cone cell differentiation	1/655	13/18870	0.368345	0.824583	0.817568	DIO3	1
GO:0043383	negative T cell selection	1/655	13/18870	0.368345	0.824583	0.817568	SHH	1
GO:0044771	meiotic cell cycle phase transition	1/655	13/18870	0.368345	0.824583	0.817568	OVOL1	1
GO:0045039	protein insertion into mitochondrial inner membrane	1/655	13/18870	0.368345	0.824583	0.817568	TIMM29	1
GO:0048681	negative regulation of axon regeneration	1/655	13/18870	0.368345	0.824583	0.817568	PTPRS	1
GO:0048711	positive regulation of astrocyte differentiation	1/655	13/18870	0.368345	0.824583	0.817568	SHH	1
GO:0051657	maintenance of organelle location	1/655	13/18870	0.368345	0.824583	0.817568	ATP2A1	1
GO:0060134	prepulse inhibition	1/655	13/18870	0.368345	0.824583	0.817568	DVL1	1
GO:0060670	branching involved in labyrinthine layer morphogenesis	1/655	13/18870	0.368345	0.824583	0.817568	FZD5	1
GO:0061000	negative regulation of dendritic spine development	1/655	13/18870	0.368345	0.824583	0.817568	PTPRS	1
GO:0061517	macrophage proliferation	1/655	13/18870	0.368345	0.824583	0.817568	CSF1R	1
GO:0070486	leukocyte aggregation	1/655	13/18870	0.368345	0.824583	0.817568	STK10	1
GO:0071285	cellular response to lithium ion	1/655	13/18870	0.368345	0.824583	0.817568	SHH	1
GO:0071941	nitrogen cycle metabolic process	1/655	13/18870	0.368345	0.824583	0.817568	ARG2	1
GO:0072683	T cell extravasation	1/655	13/18870	0.368345	0.824583	0.817568	CD99	1
GO:0090177	establishment of planar polarity involved in neural tube closure	1/655	13/18870	0.368345	0.824583	0.817568	DVL1	1
GO:0090235	regulation of metaphase plate congression	1/655	13/18870	0.368345	0.824583	0.817568	INCENP	1
GO:0106074	aminoacyl-tRNA metabolism involved in translational fidelity	1/655	13/18870	0.368345	0.824583	0.817568	VARS2	1
GO:0140719	constitutive heterochromatin formation	1/655	13/18870	0.368345	0.824583	0.817568	SIRT6	1
GO:1900115	extracellular regulation of signal transduction	1/655	13/18870	0.368345	0.824583	0.817568	FBN2	1
GO:1900116	extracellular negative regulation of signal transduction	1/655	13/18870	0.368345	0.824583	0.817568	FBN2	1
GO:1900272	negative regulation of long-term synaptic potentiation	1/655	13/18870	0.368345	0.824583	0.817568	AGER	1
GO:1902902	negative regulation of autophagosome assembly	1/655	13/18870	0.368345	0.824583	0.817568	EHMT2	1
GO:1905907	negative regulation of amyloid fibril formation	1/655	13/18870	0.368345	0.824583	0.817568	PFDN4	1
GO:2000622	regulation of nuclear-transcribed mRNA catabolic process, nonsense-mediated decay	1/655	13/18870	0.368345	0.824583	0.817568	DHX34	1
GO:2001198	regulation of dendritic cell differentiation	1/655	13/18870	0.368345	0.824583	0.817568	AGER	1
GO:0003161	cardiac conduction system development	2/655	37/18870	0.369469	0.824583	0.817568	GATA6/MSX1	2
GO:0008207	C21-steroid hormone metabolic process	2/655	37/18870	0.369469	0.824583	0.817568	BMP6/DGKQ	2
GO:0009132	nucleoside diphosphate metabolic process	2/655	37/18870	0.369469	0.824583	0.817568	CMPK1/ENTPD2	2
GO:0010934	macrophage cytokine production	2/655	37/18870	0.369469	0.824583	0.817568	PYCARD/SEMA7A	2
GO:0010935	regulation of macrophage cytokine production	2/655	37/18870	0.369469	0.824583	0.817568	PYCARD/SEMA7A	2
GO:0014741	negative regulation of muscle hypertrophy	2/655	37/18870	0.369469	0.824583	0.817568	FOXP1/CTDP1	2
GO:0031076	embryonic camera-type eye development	2/655	37/18870	0.369469	0.824583	0.817568	NES/FZD5	2
GO:0033144	negative regulation of intracellular steroid hormone receptor signaling pathway	2/655	37/18870	0.369469	0.824583	0.817568	CRY2/FOXP1	2
GO:0035883	enteroendocrine cell differentiation	2/655	37/18870	0.369469	0.824583	0.817568	BMP6/GATA6	2
GO:0036260	RNA capping	2/655	37/18870	0.369469	0.824583	0.817568	SNRPG/THG1L	2
GO:0043243	positive regulation of protein-containing complex disassembly	2/655	37/18870	0.369469	0.824583	0.817568	CFL2/NES	2
GO:0044058	regulation of digestive system process	2/655	37/18870	0.369469	0.824583	0.817568	HIP1R/NR1H2	2
GO:0045324	late endosome to vacuole transport	2/655	37/18870	0.369469	0.824583	0.817568	HGS/TMEM50B	2
GO:0045773	positive regulation of axon extension	2/655	37/18870	0.369469	0.824583	0.817568	SEMA7A/CDH4	2
GO:0046326	positive regulation of glucose import	2/655	37/18870	0.369469	0.824583	0.817568	AKT2/CAPN10	2
GO:0046621	negative regulation of organ growth	2/655	37/18870	0.369469	0.824583	0.817568	FOXP1/CTDP1	2
GO:0046677	response to antibiotic	2/655	37/18870	0.369469	0.824583	0.817568	GFER/EHMT2	2
GO:0048730	epidermis morphogenesis	2/655	37/18870	0.369469	0.824583	0.817568	SHH/NGFR	2
GO:0051084	'de novo' post-translational protein folding	2/655	37/18870	0.369469	0.824583	0.817568	SELENOF/HSPA1A	2
GO:0060323	head morphogenesis	2/655	37/18870	0.369469	0.824583	0.817568	MYH3/MSX1	2
GO:0070269	pyroptosis	2/655	37/18870	0.369469	0.824583	0.817568	IFI27/PYCARD	2
GO:1905144	response to acetylcholine	2/655	37/18870	0.369469	0.824583	0.817568	GNA11/AGRN	2
GO:0062014	negative regulation of small molecule metabolic process	5/655	115/18870	0.369483	0.824583	0.817568	H19/SIK1/LEPR/KLHL25/SIRT6	5
GO:0006457	protein folding	9/655	223/18870	0.370388	0.824583	0.817568	SNRNP70/DNAJB2/RP2/CDC37/SELENOF/PFDN4/ENGASE/HSPA1A/PTGES3L	9
GO:0001889	liver development	6/655	142/18870	0.371268	0.824583	0.817568	NPC1/DUT/E2F7/GATA6/GFER/GLI1	6
GO:0008154	actin polymerization or depolymerization	8/655	196/18870	0.371297	0.824583	0.817568	HIP1R/PPP1R9B/CFL2/NCK1/TMSB15A/PYCARD/MICAL1/SPTBN4	8
GO:0001819	positive regulation of cytokine production	19/655	499/18870	0.372429	0.824583	0.817568	ZBTB7B/SPHK2/H19/FZD5/STING1/ZNF580/IRF3/SCRIB/GATA6/PYCARD/F3/CSF1R/IRF7/FOXP1/SEMA7A/AGER/HSPA1A/CYBA/CD58	19
GO:0001960	negative regulation of cytokine-mediated signaling pathway	4/655	89/18870	0.373128	0.824583	0.817568	CACTIN/H2BC11/NR1H2/RNF113A	4
GO:0034620	cellular response to unfolded protein	4/655	89/18870	0.373128	0.824583	0.817568	NCK1/PPP1R15A/STUB1/HSPA1A	4
GO:0055017	cardiac muscle tissue growth	4/655	89/18870	0.373128	0.824583	0.817568	GATA6/FOXP1/GLI1/CTDP1	4
GO:0046883	regulation of hormone secretion	10/655	251/18870	0.373795	0.824583	0.817568	CRY2/GNA11/BMP6/ADCY5/PIM3/BRSK2/CAPN10/SIRT6/INHBB/RAB11FIP5	10
GO:0002090	regulation of receptor internalization	3/655	63/18870	0.374683	0.824583	0.817568	ANKRD13B/SCRIB/ARC	3
GO:0060113	inner ear receptor cell differentiation	3/655	63/18870	0.374683	0.824583	0.817568	TPRN/SCRIB/HES5	3
GO:0070050	neuron cellular homeostasis	3/655	63/18870	0.374683	0.824583	0.817568	SLC8A2/DNAJB2/TMEM106B	3
GO:0007596	blood coagulation	9/655	224/18870	0.375328	0.824583	0.817568	TUBB1/SHH/COMP/F3/ENTPD2/SLC7A11/DGKQ/EMILIN1/SCUBE1	9
GO:0002697	regulation of immune effector process	15/655	389/18870	0.375466	0.824583	0.817568	ZBTB7B/SPHK2/JUNB/FZD5/IL7R/PYCARD/PARP3/PKN1/GFER/STXBP2/MYO18A/IL4I1/SEMA7A/ZC3H12A/AGER	15
GO:0015908	fatty acid transport	5/655	116/18870	0.376406	0.824583	0.817568	AKT2/SLC27A3/CRABP1/SLC27A2/PROCA1	5
GO:1902749	regulation of cell cycle G2/M phase transition	5/655	116/18870	0.376406	0.824583	0.817568	TAOK2/CDC7/BRSK1/NOP53/CTC1	5
GO:0044843	cell cycle G1/S phase transition	11/655	279/18870	0.376497	0.824583	0.817568	ZNF324/CDC7/CRADD/E2F7/GJC2/TRIAP1/DPF1/GLI1/BCL7C/PLK5/FAM83D	11
GO:0046651	lymphocyte proliferation	12/655	307/18870	0.378663	0.824583	0.817568	EFNB1/ZBTB7B/NCK1/IL7R/SHH/SCRIB/PYCARD/ARG2/PKN1/IL4I1/ELF4/AGER	12
GO:0007212	dopamine receptor signaling pathway	2/655	38/18870	0.38198	0.824583	0.817568	GNA11/ADCY5	2
GO:0007616	long-term memory	2/655	38/18870	0.38198	0.824583	0.817568	ARC/EHMT2	2
GO:0015865	purine nucleotide transport	2/655	38/18870	0.38198	0.824583	0.817568	SLC19A1/ABCC6	2
GO:0032196	transposition	2/655	38/18870	0.38198	0.824583	0.817568	SIRT6/PGBD5	2
GO:0032965	regulation of collagen biosynthetic process	2/655	38/18870	0.38198	0.824583	0.817568	CBX8/EMILIN1	2
GO:0042401	biogenic amine biosynthetic process	2/655	38/18870	0.38198	0.824583	0.817568	SMOX/SMS	2
GO:0045429	positive regulation of nitric oxide biosynthetic process	2/655	38/18870	0.38198	0.824583	0.817568	DDAH2/KLF2	2
GO:0046466	membrane lipid catabolic process	2/655	38/18870	0.38198	0.824583	0.817568	GALC/SMPD3	2
GO:0048536	spleen development	2/655	38/18870	0.38198	0.824583	0.817568	PKN1/CTC1	2
GO:0048741	skeletal muscle fiber development	2/655	38/18870	0.38198	0.824583	0.817568	PLEC/RCAN1	2
GO:0070316	regulation of G0 to G1 transition	2/655	38/18870	0.38198	0.824583	0.817568	DPF1/BCL7C	2
GO:0070873	regulation of glycogen metabolic process	2/655	38/18870	0.38198	0.824583	0.817568	AKT2/KHK	2
GO:0071404	cellular response to low-density lipoprotein particle stimulus	2/655	38/18870	0.38198	0.824583	0.817568	NPC1/SMPD3	2
GO:1902229	regulation of intrinsic apoptotic signaling pathway in response to DNA damage	2/655	38/18870	0.38198	0.824583	0.817568	TRIAP1/RAD9A	2
GO:0046879	hormone secretion	12/655	308/18870	0.382892	0.824583	0.817568	CRY2/GNA11/BMP6/ADCY5/PIM3/BRSK2/CAPN10/PTPRN2/SIRT6/INHBB/SMPD3/RAB11FIP5	12
GO:0001654	eye development	15/655	391/18870	0.382969	0.824583	0.817568	NES/FZD5/BMP6/SHH/LAMB2/DLX2/VSTM4/NECTIN3/FBN2/SERPINF1/SLC7A11/HES5/CC2D2A/DIO3/VAX2	15
GO:0016197	endosomal transport	10/655	253/18870	0.38313	0.824583	0.817568	HGS/DENND10/TMEM50B/RAB35/UBXN6/SCRIB/RAB29/STX10/SLC66A2/ARFRP1	10
GO:0007269	neurotransmitter secretion	6/655	144/18870	0.383711	0.824583	0.817568	DVL1/SCRIB/BRSK1/PTPRN2/STXBP2/CPLX2	6
GO:0099643	signal release from synapse	6/655	144/18870	0.383711	0.824583	0.817568	DVL1/SCRIB/BRSK1/PTPRN2/STXBP2/CPLX2	6
GO:0042180	cellular ketone metabolic process	9/655	226/18870	0.385225	0.824583	0.817568	AKT2/BMP6/NR1H2/KLHL25/FDXR/SIRT6/SLC7A11/DGKQ/SLC7A7	9
GO:0001843	neural tube closure	4/655	91/18870	0.388956	0.824583	0.817568	DVL1/SCRIB/CC2D2A/SALL4	4
[truncated: 2,443 more rows]
