# Supplementary material for: Effect of the TLR9 signaling pathway on acyclovir infection with herpes simplex virus type 2 in HaCaT cells
Source: Front Microbiol. 2025 Mar 24;16:1560340. doi: 10.3389/fmicb.2025.1560340 (PMC11974507; doi:10.3389/fmicb.2025.1560340)
Supplement: Supplementary file 1 [file Data_Sheet_1.zip › 5 go and kegg/GO_CC_enrichment.xlsx]

## Sheet: Sheet1
ID	Description	GeneRatio	BgRatio	pvalue	p.adjust	qvalue	geneID	Count
GO:0098984	neuron to neuron synapse	29/697	362/19886	3.33775e-05	0.00670829	0.00668403	HIP1R/SLC8A2/PTPRS/PPP1R9B/GRID1/SLC30A3/KLHL17/ABHD17A/LRFN4/DVL1/CACNG8/NEFH/SYNGAP1/SCRIB/ARC/SEMA4B/NGFR/ABHD17C/CPEB1/ROGDI/SAMD14/NECTIN3/LRRC4/FAM81A/MAPK8IP2/GRIN2C/PLXNC1/PRR7/LZTS3	29
GO:0098839	postsynaptic density membrane	13/697	99/19886	4.16387e-05	0.00670829	0.00668403	PTPRS/GRID1/ABHD17A/LRFN4/CACNG8/SCRIB/ARC/SEMA4B/ABHD17C/NECTIN3/LRRC4/GRIN2C/PRR7	13
GO:0032279	asymmetric synapse	27/697	331/19886	4.53189e-05	0.00670829	0.00668403	HIP1R/SLC8A2/PTPRS/PPP1R9B/GRID1/KLHL17/ABHD17A/LRFN4/DVL1/CACNG8/NEFH/SYNGAP1/SCRIB/ARC/SEMA4B/NGFR/ABHD17C/CPEB1/SAMD14/NECTIN3/LRRC4/FAM81A/MAPK8IP2/GRIN2C/PLXNC1/PRR7/LZTS3	27
GO:0014069	postsynaptic density	26/697	315/19886	5.12083e-05	0.00670829	0.00668403	HIP1R/SLC8A2/PTPRS/PPP1R9B/GRID1/KLHL17/ABHD17A/LRFN4/DVL1/CACNG8/NEFH/SYNGAP1/SCRIB/ARC/SEMA4B/NGFR/ABHD17C/CPEB1/SAMD14/NECTIN3/LRRC4/FAM81A/MAPK8IP2/GRIN2C/PRR7/LZTS3	26
GO:0099572	postsynaptic specialization	27/697	346/19886	9.6112e-05	0.0084092	0.00837879	HIP1R/SLC8A2/PTPRS/PPP1R9B/GRID1/KLHL17/ABHD17A/LRFN4/DVL1/CACNG8/NEFH/SYNGAP1/SCRIB/ARC/SEMA4B/NGFR/ABHD17C/CPEB1/SAMD14/NECTIN3/LRRC4/FAM81A/P2RX6/MAPK8IP2/GRIN2C/PRR7/LZTS3	27
GO:0099634	postsynaptic specialization membrane	14/697	122/19886	9.62885e-05	0.0084092	0.00837879	PTPRS/GRID1/ABHD17A/LRFN4/CACNG8/SCRIB/ARC/SEMA4B/ABHD17C/NECTIN3/LRRC4/P2RX6/GRIN2C/PRR7	14
GO:0045211	postsynaptic membrane	20/697	275/19886	0.00174935	0.130951	0.130478	PTPRS/GRID1/ABHD17A/LRFN4/CACNG8/SSPN/TMUB1/SCRIB/ARC/SEMA4B/GABRA3/ABHD17C/KCNC1/NECTIN3/LRRC4/P2RX6/GRIN2C/PRR7/PCDH8/KCNMA1	20
GO:0098978	glutamatergic synapse	26/697	407/19886	0.00250985	0.164395	0.163801	ARHGAP39/HIP1R/PTPRS/GRID1/SLC30A3/KLHL17/ABHD17A/LRFN4/DVL1/SYNGAP1/SCRIB/ARC/SEMA4B/ABHD17C/LRRC4/FAM81A/CPLX2/P2RX6/ICAM5/GRIN2C/PLXNC1/PRR7/GIPC1/SEMA3F/PCDH8/DGKQ	26
GO:0097060	synaptic membrane	25/697	393/19886	0.00317703	0.184974	0.184305	HIP1R/PTPRS/PPP1R9B/GRID1/ABHD17A/LRFN4/KCNJ9/CACNG8/SSPN/TMUB1/SCRIB/ARC/SEMA4B/NRXN3/GABRA3/ABHD17C/KCNC1/NECTIN3/LRRC4/TMEM240/P2RX6/GRIN2C/PRR7/PCDH8/KCNMA1	25
GO:0005814	centriole	13/697	157/19886	0.00360476	0.18889	0.188207	CEP131/CEP20/CROCC/NEURL4/CCDC57/RP2/TEDC1/SFI1/NEDD1/RILPL1/PARP3/TUBD1/HSPA1A	13
GO:0045171	intercellular bridge	9/697	92/19886	0.00494492	0.235558	0.234706	TUBB1/CDC7/HNF4G/RAB35/GSTM3/MICAL1/PARP3/TUBB4A/FAM83D	9
GO:0000792	heterochromatin	8/697	79/19886	0.00639697	0.279335	0.278324	TNKS1BP1/INCENP/CHD5/CBX8/CHRAC1/SIRT6/CBX6/SALL4	8
GO:0043197	dendritic spine	13/697	174/19886	0.00844808	0.308715	0.307599	HIP1R/SLC8A2/PPP1R9B/ABHD17A/DVL1/ARC/NGFR/ABHD17C/LRRC4/P2RX6/GIPC1/LZTS3/MOB4	13
GO:0005775	vacuolar lumen	13/697	176/19886	0.00925333	0.308715	0.307599	GGH/ACTR10/STK11IP/CREG1/AGRN/DPP7/PYCARD/C6orf120/GALC/TCN2/FUCA2/GPC2/DAPK2	13
GO:0044309	neuron spine	13/697	176/19886	0.00925333	0.308715	0.307599	HIP1R/SLC8A2/PPP1R9B/ABHD17A/DVL1/ARC/NGFR/ABHD17C/LRRC4/P2RX6/GIPC1/LZTS3/MOB4	13
GO:1990909	Wnt signalosome	3/697	13/19886	0.00942642	0.308715	0.307599	AXIN1/DVL1/ADGRA2	3
GO:1990498	mitotic spindle microtubule	3/697	14/19886	0.0116889	0.360292	0.358989	EML3/MAP1S/HAUS8	3
GO:0035578	azurophil granule lumen	8/697	91/19886	0.0145011	0.422144	0.420617	GGH/ACTR10/STK11IP/CREG1/DPP7/PYCARD/C6orf120/FUCA2	8
GO:0001650	fibrillar center	11/697	150/19886	0.0166988	0.447306	0.445689	NOP53/CCDC137/NEDD1/RREB1/DCLRE1A/PRMT7/POLR2F/AGER/FBLL1/EN2/ANKRD1	11
GO:0035102	PRC1 complex	3/697	16/19886	0.0170728	0.447306	0.445689	CBX4/CBX8/CBX6	3
GO:0150034	distal axon	17/697	276/19886	0.0179574	0.448079	0.446459	SLC8A2/PTPRS/PPP1R9B/TAOK2/STMN3/MAPK8IP3/DVL1/ACAP3/BRSK1/BRSK2/NGFR/MICAL1/MAP3K12/KCNC1/HCN3/CPLX2/CBARP	17
GO:0005758	mitochondrial intermembrane space	7/697	79/19886	0.0207087	0.493243	0.491459	CPOX/TIMM29/CHCHD5/GFER/TRIAP1/COX17/SDHAF3	7
GO:0000164	protein phosphatase type 1 complex	3/697	19/19886	0.0273383	0.622838	0.620586	PPP1R9B/NCK1/PPP1R15A	3
GO:0072686	mitotic spindle	12/697	184/19886	0.029052	0.634302	0.632009	KIFC2/TUBB1/CDC7/HNF4G/TACC3/EML3/MAP1S/YPEL5/TUBB4A/MAD2L1/HAUS8/FAM83D	12
GO:0005819	spindle	23/697	431/19886	0.03085	0.646616	0.644278	KIFC2/DDX11/CCDC57/MTCL1/TUBB1/CDC7/INCENP/HNF4G/TACC3/EML3/PIN4/E4F1/SKA2/PTP4A1/MAP1S/NEDD1/YPEL5/MZT1/TUBB4A/MAD2L1/HAUS8/CTDP1/FAM83D	23
GO:0031970	organelle envelope lumen	7/697	89/19886	0.0366602	0.738844	0.736172	CPOX/TIMM29/CHCHD5/GFER/TRIAP1/COX17/SDHAF3	7
GO:0031519	PcG protein complex	4/697	38/19886	0.0430838	0.836144	0.833121	CBX4/CBX8/CBX6/EPOP	4
GO:0099571	postsynaptic cytoskeleton	2/697	10/19886	0.0458065	0.857236	0.854136	NEFM/NEFH	2
GO:0033270	paranode region of axon	2/697	12/19886	0.0641663	0.874531	0.871368	GJC2/SPTBN4	2
GO:1990124	messenger ribonucleoprotein complex	2/697	12/19886	0.0641663	0.874531	0.871368	ARVCF/CPEB1	2
GO:1990229	iron-sulfur cluster assembly complex	2/697	12/19886	0.0641663	0.874531	0.871368	NDUFAB1/BOLA3	2
GO:0035097	histone methyltransferase complex	5/697	63/19886	0.0695764	0.874531	0.871368	KMT2D/C17orf49/EPOP/CXXC1/SENP3	5
GO:0060076	excitatory synapse	5/697	63/19886	0.0695764	0.874531	0.871368	KCNJ9/ELFN1/LRRC4/P2RX6/PLXNC1	5
GO:0000775	chromosome, centromeric region	14/697	258/19886	0.0711103	0.874531	0.871368	DSCC1/CENPX/INCENP/ZNF276/SKA2/H2BC11/SPC25/SGO2/CENPT/CHRAC1/SIRT6/MAD2L1/H2AC8/SYCP3	14
GO:0030426	growth cone	10/697	168/19886	0.0720026	0.874531	0.871368	PTPRS/PPP1R9B/TAOK2/STMN3/MAPK8IP3/DVL1/ACAP3/NGFR/MAP3K12/CBARP	10
GO:0046540	U4/U6 x U5 tri-snRNP complex	4/697	45/19886	0.0720344	0.874531	0.871368	SART1/SNRPG/RNU5A-1/LSM3	4
GO:0005736	RNA polymerase I complex	2/697	13/19886	0.074119	0.874531	0.871368	POLR2K/POLR2F	2
GO:0044194	cytolytic granule	2/697	13/19886	0.074119	0.874531	0.871368	RNF19B/STXBP2	2
GO:0097550	transcription preinitiation complex	2/697	13/19886	0.074119	0.874531	0.871368	BRF1/RECQL5	2
GO:0043209	myelin sheath	4/697	46/19886	0.076813	0.874531	0.871368	PLEC/SCRIB/GJC2/TUBB4A	4
GO:0097526	spliceosomal tri-snRNP complex	4/697	46/19886	0.076813	0.874531	0.871368	SART1/SNRPG/RNU5A-1/LSM3	4
GO:0030532	small nuclear ribonucleoprotein complex	7/697	106/19886	0.0789876	0.874531	0.871368	SNRNP70/LARP7/SART1/HEXIM1/SNRPG/RNU5A-1/LSM3	7
GO:0005741	mitochondrial outer membrane	12/697	217/19886	0.0807366	0.874531	0.871368	PLEC/RHOT2/DMPK/STING1/IFI27/TOMM40/PPP1R15A/SARM1/TOMM7/RAB11FIP5/THG1L/FUNDC1	12
GO:0030427	site of polarized growth	10/697	173/19886	0.0837438	0.874531	0.871368	PTPRS/PPP1R9B/TAOK2/STMN3/MAPK8IP3/DVL1/ACAP3/NGFR/MAP3K12/CBARP	10
GO:0000800	lateral element	2/697	14/19886	0.084524	0.874531	0.871368	INCENP/SYCP3	2
GO:0031010	ISWI-type complex	2/697	14/19886	0.084524	0.874531	0.871368	C17orf49/CHRAC1	2
GO:0098845	postsynaptic endosome	2/697	14/19886	0.084524	0.874531	0.871368	ABHD17A/ARC	2
GO:0099092	postsynaptic density, intracellular component	2/697	14/19886	0.084524	0.874531	0.871368	FAM81A/PRR7	2
GO:0044304	main axon	5/697	67/19886	0.0855724	0.874531	0.871368	GJC2/KCNC1/TUBB4A/TRIM46/SPTBN4	5
GO:0005721	pericentric heterochromatin	3/697	30/19886	0.086551	0.874531	0.871368	INCENP/CHRAC1/SIRT6	3
GO:0120111	neuron projection cytoplasm	6/697	88/19886	0.0885537	0.874531	0.871368	HIP1R/KLHL17/MAPK8IP3/ACTR10/ARC/TRIM46	6
GO:0043025	neuronal cell body	23/697	489/19886	0.0948158	0.874531	0.871368	HIP1R/SLC8A2/PTPRS/KCNN3/PPP1R9B/KLHL17/FZD5/DVL1/MAP1S/ARC/NGFR/PYCARD/GJC2/ROGDI/KCNC1/HCN3/CPLX2/P2RX6/MAPK8IP2/TUBB4A/SERPINF1/MOB4/SPTBN4	23
GO:0005665	RNA polymerase II, core complex	2/697	15/19886	0.0953376	0.874531	0.871368	POLR2K/POLR2F	2
GO:0005766	primary lysosome	9/697	155/19886	0.0954154	0.874531	0.871368	GGH/ACTR10/STK11IP/CREG1/DPP7/PYCARD/C6orf120/FUCA2/STXBP2	9
GO:0042582	azurophil granule	9/697	155/19886	0.0954154	0.874531	0.871368	GGH/ACTR10/STK11IP/CREG1/DPP7/PYCARD/C6orf120/FUCA2/STXBP2	9
GO:0071005	U2-type precatalytic spliceosome	4/697	50/19886	0.0974495	0.874531	0.871368	SART1/SNRPG/LSM3/RNF113A	4
GO:0016607	nuclear speck	20/697	417/19886	0.0982413	0.874531	0.871368	AKAP17A/SNRNP70/CRY2/ABHD17A/CHD5/SART1/CACTIN/E2F7/EPOR/CBX4/REXO4/RREB1/GLIS2/CXXC1/DGKQ/POMP/RNF113A/HSPA1A/EHMT2/THOC6	20
GO:0000314	organellar small ribosomal subunit	3/697	32/19886	0.100555	0.874531	0.871368	MRPS6/MRPS33/AURKAIP1	3
GO:0005763	mitochondrial small ribosomal subunit	3/697	32/19886	0.100555	0.874531	0.871368	MRPS6/MRPS33/AURKAIP1	3
GO:0005684	U2-type spliceosomal complex	6/697	92/19886	0.104064	0.874531	0.871368	SNRNP70/CCDC12/SART1/SNRPG/LSM3/RNF113A	6
GO:0070603	SWI/SNF superfamily-type complex	6/697	92/19886	0.104064	0.874531	0.871368	ING3/CHD5/C17orf49/CHRAC1/DPF1/BCL7C	6
GO:0098685	Schaffer collateral - CA1 synapse	6/697	92/19886	0.104064	0.874531	0.871368	PTPRS/DVL1/NEFH/LRRC4/GIPC1/PCDH8	6
GO:0071011	precatalytic spliceosome	4/697	53/19886	0.114443	0.874531	0.871368	SART1/SNRPG/LSM3/RNF113A	4
GO:0120114	Sm-like protein family complex	7/697	117/19886	0.11709	0.874531	0.871368	SNRNP70/LARP7/SART1/HEXIM1/SNRPG/RNU5A-1/LSM3	7
GO:0071004	U2-type prespliceosome	2/697	17/19886	0.118027	0.874531	0.871368	SNRNP70/SNRPG	2
GO:0071010	prespliceosome	2/697	17/19886	0.118027	0.874531	0.871368	SNRNP70/SNRPG	2
GO:0098637	protein complex involved in cell-matrix adhesion	2/697	17/19886	0.118027	0.874531	0.871368	LAMB2/EMILIN1	2
GO:0034708	methyltransferase complex	6/697	96/19886	0.120889	0.874531	0.871368	KMT2D/C17orf49/SNRPG/EPOP/CXXC1/SENP3	6
GO:0042383	sarcolemma	8/697	141/19886	0.122861	0.874531	0.871368	SLC8A2/PLEC/CACNG8/SSPN/COL6A3/ASB3/OBSCN/RYR2	8
GO:0070820	tertiary granule	9/697	164/19886	0.123182	0.874531	0.871368	TNFAIP6/ATAD3B/LTF/GGH/YPEL5/PTPRN2/STXBP2/CYBA/CD58	9
GO:0005912	adherens junction	10/697	188/19886	0.125552	0.874531	0.871368	PPP1R9B/TNKS1BP1/SCRIB/ARVCF/SHROOM1/NECTIN3/AJM1/MPP3/CDH4/SPTBN4	10
GO:1904724	tertiary granule lumen	4/697	55/19886	0.126444	0.874531	0.871368	TNFAIP6/LTF/GGH/YPEL5	4
GO:0005666	RNA polymerase III complex	2/697	18/19886	0.129828	0.874531	0.871368	POLR2K/POLR2F	2
GO:0043505	CENP-A containing nucleosome	2/697	18/19886	0.129828	0.874531	0.871368	H2BC11/H2AC8	2
GO:0061638	CENP-A containing chromatin	2/697	18/19886	0.129828	0.874531	0.871368	H2BC11/H2AC8	2
GO:0099091	postsynaptic specialization, intracellular component	2/697	18/19886	0.129828	0.874531	0.871368	FAM81A/PRR7	2
GO:0000939	inner kinetochore	2/697	19/19886	0.141885	0.874531	0.871368	CENPX/CENPT	2
GO:0030687	preribosome, large subunit precursor	2/697	19/19886	0.141885	0.874531	0.871368	RRS1/WDR74	2
GO:0034506	chromosome, centromeric core domain	2/697	19/19886	0.141885	0.874531	0.871368	H2BC11/H2AC8	2
GO:0044305	calyx of Held	2/697	19/19886	0.141885	0.874531	0.871368	KCNC1/CPLX2	2
GO:0098688	parallel fiber to Purkinje cell synapse	2/697	19/19886	0.141885	0.874531	0.871368	KCNJ9/P2RX6	2
GO:0000940	outer kinetochore	2/697	20/19886	0.154167	0.874531	0.871368	SKA2/SPC25	2
GO:0005876	spindle microtubule	5/697	81/19886	0.154744	0.874531	0.871368	CCDC57/EML3/SKA2/MAP1S/HAUS8	5
GO:0031968	organelle outer membrane	12/697	246/19886	0.156848	0.874531	0.871368	PLEC/RHOT2/DMPK/STING1/IFI27/TOMM40/PPP1R15A/SARM1/TOMM7/RAB11FIP5/THG1L/FUNDC1	12
GO:0031514	motile cilium	13/697	271/19886	0.158177	0.874531	0.871368	CEP20/STARD10/CROCC/SPAG4/CIMIP2A/IQCD/GSTM3/TEKT2/IL4I1/SPATA33/SPATA6/ADGB/CFAP58	13
GO:0019867	outer membrane	12/697	248/19886	0.16314	0.874531	0.871368	PLEC/RHOT2/DMPK/STING1/IFI27/TOMM40/PPP1R15A/SARM1/TOMM7/RAB11FIP5/THG1L/FUNDC1	12
GO:0032590	dendrite membrane	3/697	40/19886	0.164191	0.874531	0.871368	PPP1R9B/GABRA3/KCNC1	3
GO:0000922	spindle pole	9/697	176/19886	0.166172	0.874531	0.871368	DDX11/MTCL1/TACC3/NEDD1/YPEL5/MAD2L1/HAUS8/CTDP1/FAM83D	9
GO:0043194	axon initial segment	2/697	21/19886	0.166644	0.874531	0.871368	TRIM46/SPTBN4	2
GO:0098798	mitochondrial protein-containing complex	14/697	300/19886	0.17055	0.874531	0.871368	POLRMT/TOMM40/TIMM29/NDUFA5/MRPS6/TOMM7/MRPL4/COX5A/ATP5MF/MRPS33/COX7A2L/AURKAIP1/NDUFAB1/DNAJC15	14
GO:0035861	site of double-strand break	5/697	85/19886	0.177796	0.874531	0.871368	PNKP/RPA3/ASF1A/PARP3/SIRT6	5
GO:0005742	mitochondrial outer membrane translocase complex	2/697	22/19886	0.179286	0.874531	0.871368	TOMM40/TOMM7	2
GO:0098686	hippocampal mossy fiber to CA3 synapse	3/697	42/19886	0.181635	0.874531	0.871368	SLC30A3/ROGDI/NECTIN3	3
GO:0071682	endocytic vesicle lumen	2/697	23/19886	0.192066	0.874531	0.871368	LTF/HGS	2
GO:0098799	outer mitochondrial membrane protein complex	2/697	23/19886	0.192066	0.874531	0.871368	TOMM40/TOMM7	2
GO:0000152	nuclear ubiquitin ligase complex	3/697	44/19886	0.199545	0.874531	0.871368	CBX4/CBX8/CBX6	3
GO:0033017	sarcoplasmic reticulum membrane	3/697	44/19886	0.199545	0.874531	0.871368	DMPK/RYR2/ATP2A1	3
GO:0042581	specific granule	8/697	160/19886	0.200106	0.874531	0.871368	LTF/GGH/STK10/ACAA1/SLC27A2/STXBP2/ORMDL3/CYBA	8
GO:0000313	organellar ribosome	5/697	89/19886	0.202044	0.874531	0.871368	MRPS6/MTG2/MRPL4/MRPS33/AURKAIP1	5
GO:0005761	mitochondrial ribosome	5/697	89/19886	0.202044	0.874531	0.871368	MRPS6/MTG2/MRPL4/MRPS33/AURKAIP1	5
GO:0101002	ficolin-1-rich granule	9/697	185/19886	0.202451	0.874531	0.871368	TNFAIP6/ATAD3B/ACTR10/YPEL5/PTPRN2/OSTF1/HSPA1A/ALAD/CD58	9
GO:0030867	rough endoplasmic reticulum membrane	2/697	24/19886	0.20496	0.874531	0.871368	ZC3H12A/SRP9	2
GO:0032982	myosin filament	2/697	24/19886	0.20496	0.874531	0.871368	MYH3/MYO18A	2
GO:0005874	microtubule	20/697	467/19886	0.208438	0.874531	0.871368	KIFC2/NCKAP5L/CCDC57/HOOK2/TUBB1/INCENP/KIF26A/DVL1/EML3/SKA2/MAP1S/SHROOM1/PYCARD/SARM1/TEKT2/CEP57L1/DCXR/TUBD1/TUBB4A/HAUS8	20
GO:0001772	immunological synapse	3/697	45/19886	0.208653	0.874531	0.871368	SCRIB/IL4I1/DUSP3	3
GO:0009295	nucleoid	3/697	45/19886	0.208653	0.874531	0.871368	POLRMT/ATAD3A/TOP1MT	3
GO:0042645	mitochondrial nucleoid	3/697	45/19886	0.208653	0.874531	0.871368	POLRMT/ATAD3A/TOP1MT	3
GO:0000151	ubiquitin ligase complex	14/697	314/19886	0.214386	0.874531	0.871368	RNF19B/CBX4/YPEL5/ANKRD9/KLHL25/GAN/ZSWIM5/CBX8/FBXL6/STUB1/CBX6/MED30/ZYG11A/FBXO8	14
GO:0071013	catalytic step 2 spliceosome	5/697	91/19886	0.214565	0.874531	0.871368	SART1/CACTIN/DHX38/SNRPG/LSM3	5
GO:0005682	U5 snRNP	2/697	25/19886	0.217944	0.874531	0.871368	SNRPG/RNU5A-1	2
GO:0005751	mitochondrial respiratory chain complex IV	2/697	25/19886	0.217944	0.874531	0.871368	COX5A/COX7A2L	2
GO:0031462	Cul2-RING ubiquitin ligase complex	2/697	25/19886	0.217944	0.874531	0.871368	ZSWIM5/ZYG11A	2
GO:0016460	myosin II complex	2/697	26/19886	0.230995	0.874531	0.871368	MYH3/MYO18A	2
GO:0070847	core mediator complex	2/697	26/19886	0.230995	0.874531	0.871368	MED16/MED30	2
GO:0031201	SNARE complex	3/697	48/19886	0.236484	0.874531	0.871368	TSNARE1/STX10/CPLX2	3
GO:0016234	inclusion body	4/697	71/19886	0.237774	0.874531	0.871368	NEFM/NEFH/STUB1/HSPA1A	4
GO:0032839	dendrite cytoplasm	2/697	27/19886	0.244093	0.874531	0.871368	HIP1R/KLHL17	2
GO:0097525	spliceosomal snRNP complex	5/697	96/19886	0.246857	0.874531	0.871368	SNRNP70/SART1/SNRPG/RNU5A-1/LSM3	5
GO:0000776	kinetochore	8/697	171/19886	0.251994	0.874531	0.871368	CENPX/INCENP/ZNF276/SKA2/SPC25/SGO2/CENPT/MAD2L1	8
GO:1904949	ATPase complex	7/697	146/19886	0.252253	0.874531	0.871368	ING3/CHD5/C17orf49/CHRAC1/DPF1/BCL7C/ATP5MF	7
GO:0005902	microvillus	5/697	97/19886	0.253464	0.874531	0.871368	STARD10/SLC26A2/DCXR/SLC7A11/IQGAP2	5
GO:0036064	ciliary basal body	8/697	172/19886	0.256914	0.874531	0.871368	CEP131/CEP20/RABEP2/CIMIP2A/RP2/NEDD1/RILPL1/IQCD	8
GO:0045277	respiratory chain complex IV	2/697	28/19886	0.25722	0.874531	0.871368	COX5A/COX7A2L	2
GO:0005759	mitochondrial matrix	20/697	487/19886	0.264443	0.874531	0.871368	PUS1/POLRMT/ATAD3A/TOP1MT/NAT8L/PIN4/MRPS6/ARG2/MTG2/FDXR/AMT/TRMT5/MRPL4/MRPS33/AURKAIP1/NDUFAB1/ACSF3/SDHAF3/BOLA3/DNAJC15	20
GO:0098791	Golgi apparatus subcompartment	16/697	382/19886	0.267553	0.874531	0.871368	HOOK2/B4GALNT4/VRK1/SCOC/RAB29/STX10/MYO18A/TEPSIN/B4GALNT3/ARAP1/SMPD3/TMBIM4/SLC66A2/ARFRP1/MOB4/C17orf75	16
GO:0043204	perikaryon	7/697	149/19886	0.268392	0.874531	0.871368	SLC8A2/PTPRS/FZD5/NGFR/GJC2/ROGDI/CPLX2	7
GO:1904813	ficolin-1-rich granule lumen	6/697	124/19886	0.268684	0.874531	0.871368	TNFAIP6/ACTR10/YPEL5/OSTF1/HSPA1A/ALAD	6
GO:0008287	protein serine/threonine phosphatase complex	3/697	52/19886	0.274471	0.874531	0.871368	PPP1R9B/NCK1/PPP1R15A	3
GO:0005795	Golgi stack	7/697	151/19886	0.279303	0.874531	0.871368	B4GALNT4/VRK1/B4GALNT3/ARAP1/SMPD3/TMBIM4/MOB4	7
GO:0090575	RNA polymerase II transcription regulator complex	11/697	254/19886	0.279335	0.874531	0.871368	RUNX3/JUNB/MAFF/BMAL2/JUN/E2F7/GTF2F1/NR1H2/MED16/MAFK/MED30	11
GO:0097225	sperm midpiece	3/697	53/19886	0.284072	0.874531	0.871368	IL4I1/SPATA33/CFAP58	3
GO:0005681	spliceosomal complex	9/697	205/19886	0.292783	0.874531	0.871368	AKAP17A/SNRNP70/CCDC12/SART1/CACTIN/DHX38/SNRPG/LSM3/RNF113A	9
GO:1903293	phosphatase complex	3/697	54/19886	0.293701	0.874531	0.871368	PPP1R9B/NCK1/PPP1R15A	3
GO:0071339	MLL1 complex	2/697	31/19886	0.296591	0.874531	0.871368	C17orf49/SENP3	2
GO:0000346	transcription export complex	1/697	10/19886	0.300136	0.874531	0.871368	THOC6	1
GO:0008278	cohesin complex	1/697	10/19886	0.300136	0.874531	0.871368	SGO2	1
GO:0008303	caspase complex	1/697	10/19886	0.300136	0.874531	0.871368	PIGK	1
GO:0031414	N-terminal protein acetyltransferase complex	1/697	10/19886	0.300136	0.874531	0.871368	NAA10	1
GO:0035098	ESC/E(Z) complex	1/697	10/19886	0.300136	0.874531	0.871368	EPOP	1
GO:0071014	post-mRNA release spliceosomal complex	1/697	10/19886	0.300136	0.874531	0.871368	CCDC12	1
GO:0072546	EMC complex	1/697	10/19886	0.300136	0.874531	0.871368	EMC9	1
GO:1990877	FNIP-folliculin RagC/D GAP	1/697	10/19886	0.300136	0.874531	0.871368	RRAGC	1
GO:0000779	condensed chromosome, centromeric region	8/697	182/19886	0.307567	0.874531	0.871368	CENPX/INCENP/ZNF276/SKA2/SPC25/SGO2/CENPT/MAD2L1	8
GO:0044665	MLL1/2 complex	2/697	32/19886	0.30966	0.874531	0.871368	C17orf49/SENP3	2
GO:0000794	condensed nuclear chromosome	4/697	81/19886	0.315996	0.874531	0.871368	INCENP/RRS1/RAD9A/SYCP3	4
GO:0098800	inner mitochondrial membrane protein complex	7/697	158/19886	0.318275	0.874531	0.871368	TIMM29/NDUFA5/COX5A/ATP5MF/COX7A2L/NDUFAB1/DNAJC15	7
GO:0005685	U1 snRNP	2/697	33/19886	0.322678	0.874531	0.871368	SNRNP70/SNRPG	2
GO:0031528	microvillus membrane	2/697	33/19886	0.322678	0.874531	0.871368	SLC26A2/SLC7A11	2
GO:0005637	nuclear inner membrane	3/697	57/19886	0.322684	0.874531	0.871368	MATR3/SPAG4/IFI27	3
GO:0002116	semaphorin receptor complex	1/697	11/19886	0.324679	0.874531	0.871368	PLXNC1	1
GO:0002178	palmitoyltransferase complex	1/697	11/19886	0.324679	0.874531	0.871368	ORMDL3	1
GO:0005614	interstitial matrix	1/697	11/19886	0.324679	0.874531	0.871368	ADAMTSL4	1
GO:0005688	U6 snRNP	1/697	11/19886	0.324679	0.874531	0.871368	LSM3	1
GO:0017101	aminoacyl-tRNA synthetase multienzyme complex	1/697	11/19886	0.324679	0.874531	0.871368	EEF1E1	1
GO:0030877	beta-catenin destruction complex	1/697	11/19886	0.324679	0.874531	0.871368	AXIN1	1
GO:0031094	platelet dense tubular network	1/697	11/19886	0.324679	0.874531	0.871368	ATP2A1	1
GO:0034992	microtubule organizing center attachment site	1/697	11/19886	0.324679	0.874531	0.871368	SPAG4	1
GO:0034993	meiotic nuclear membrane microtubule tethering complex	1/697	11/19886	0.324679	0.874531	0.871368	SPAG4	1
GO:0035145	exon-exon junction complex	1/697	11/19886	0.324679	0.874531	0.871368	CCDC9	1
GO:0097224	sperm connecting piece	1/697	11/19886	0.324679	0.874531	0.871368	SPATA6	1
GO:0106083	nuclear membrane protein complex	1/697	11/19886	0.324679	0.874531	0.871368	SPAG4	1
GO:0106094	nuclear membrane microtubule tethering complex	1/697	11/19886	0.324679	0.874531	0.871368	SPAG4	1
GO:1902773	GTPase activator complex	1/697	11/19886	0.324679	0.874531	0.871368	RRAGC	1
GO:0098687	chromosomal region	16/697	399/19886	0.326251	0.874531	0.871368	DSCC1/CENPX/INCENP/ZNF276/SKA2/H2BC11/SPC25/SGO2/CENPT/CTC1/CHRAC1/SIRT6/MAD2L1/H2AC8/THOC6/SYCP3	16
GO:0005903	brush border	5/697	108/19886	0.328408	0.874531	0.871368	PLEC/RALGDS/SLC19A1/DCXR/SLC7A11	5
GO:0000786	nucleosome	6/697	134/19886	0.329811	0.874531	0.871368	SPHK2/ING3/H3Y1/H2BC11/H2AC8/H3C12	6
GO:0030684	preribosome	5/697	109/19886	0.335361	0.874531	0.871368	RRS1/RRP1/WDR74/FBLL1/KRI1	5
GO:0043596	nuclear replication fork	2/697	34/19886	0.335633	0.874531	0.871368	WDHD1/RPA3	2
GO:0062023	collagen-containing extracellular matrix	17/697	429/19886	0.336618	0.874531	0.871368	COL9A2/ADAMTSL4/SHH/LAMB2/COMP/COL6A3/AGRN/F3/AEBP1/ENTPD2/FBN2/SERPINF1/SEMA7A/GPC2/EMILIN1/EYS/LOXL4	17
GO:1905369	endopeptidase complex	4/697	84/19886	0.339971	0.874531	0.871368	ADRM1/CRADD/PSMD10/PIGK	4
GO:0030017	sarcomere	9/697	216/19886	0.346332	0.874531	0.871368	PLEC/MYLK2/CFL2/MYH3/OBSCN/STUB1/TPM2/RYR2/ANKRD1	9
GO:0000176	nuclear exosome (RNase complex)	1/697	12/19886	0.348362	0.874531	0.871368	C1D	1
GO:0000782	telomere cap complex	1/697	12/19886	0.348362	0.874531	0.871368	CTC1	1
GO:0000783	nuclear telomere cap complex	1/697	12/19886	0.348362	0.874531	0.871368	CTC1	1
GO:0042405	nuclear inclusion body	1/697	12/19886	0.348362	0.874531	0.871368	STUB1	1
GO:0044224	juxtaparanode region of axon	1/697	12/19886	0.348362	0.874531	0.871368	SPTBN4	1
GO:0044615	nuclear pore nuclear basket	1/697	12/19886	0.348362	0.874531	0.871368	MAD2L1	1
GO:0044666	MLL3/4 complex	1/697	12/19886	0.348362	0.874531	0.871368	KMT2D	1
GO:1990454	L-type voltage-gated calcium channel complex	1/697	12/19886	0.348362	0.874531	0.871368	CACNG8	1
GO:0032589	neuron projection membrane	3/697	60/19886	0.351676	0.874531	0.871368	PPP1R9B/GABRA3/KCNC1	3
GO:0042470	melanosome	5/697	112/19886	0.356282	0.874531	0.871368	GGH/RAB35/RAB29/PRDX1/SERPINF1	5
GO:0048770	pigment granule	5/697	112/19886	0.356282	0.874531	0.871368	GGH/RAB35/RAB29/PRDX1/SERPINF1	5
GO:0031463	Cul3-RING ubiquitin ligase complex	2/697	36/19886	0.361309	0.874531	0.871368	KLHL25/GAN	2
GO:0101003	ficolin-1-rich granule membrane	3/697	61/19886	0.361315	0.874531	0.871368	ATAD3B/PTPRN2/CD58	3
GO:0043679	axon terminus	5/697	113/19886	0.363269	0.874531	0.871368	SLC8A2/MICAL1/KCNC1/HCN3/CPLX2	5
GO:0035580	specific granule lumen	3/697	62/19886	0.370931	0.874531	0.871368	LTF/GGH/ACAA1	3
GO:0000812	Swr1 complex	1/697	13/19886	0.371215	0.874531	0.871368	ING3	1
GO:0001527	microfibril	1/697	13/19886	0.371215	0.874531	0.871368	FBN2	1
GO:0005677	chromatin silencing complex	1/697	13/19886	0.371215	0.874531	0.871368	BAHD1	1
GO:0005687	U4 snRNP	1/697	13/19886	0.371215	0.874531	0.871368	SNRPG	1
GO:0034709	methylosome	1/697	13/19886	0.371215	0.874531	0.871368	SNRPG	1
GO:0036038	MKS complex	1/697	13/19886	0.371215	0.874531	0.871368	CC2D2A	1
GO:0043240	Fanconi anaemia nuclear complex	1/697	13/19886	0.371215	0.874531	0.871368	CENPX	1
GO:0043601	nuclear replisome	1/697	13/19886	0.371215	0.874531	0.871368	RPA3	1
GO:0044292	dendrite terminus	1/697	13/19886	0.371215	0.874531	0.871368	TAOK2	1
GO:0099524	postsynaptic cytosol	1/697	13/19886	0.371215	0.874531	0.871368	PLCB3	1
GO:0140445	chromosome, telomeric repeat region	1/697	13/19886	0.371215	0.874531	0.871368	CTC1	1
GO:1905286	serine-type peptidase complex	1/697	13/19886	0.371215	0.874531	0.871368	F3	1
GO:0016592	mediator complex	2/697	37/19886	0.374009	0.874531	0.871368	MED16/MED30	2
GO:0051233	spindle midzone	2/697	37/19886	0.374009	0.874531	0.871368	INCENP/CTDP1	2
GO:1904115	axon cytoplasm	3/697	63/19886	0.38052	0.874531	0.871368	MAPK8IP3/ACTR10/TRIM46	3
GO:0097431	mitotic spindle pole	2/697	38/19886	0.386604	0.874531	0.871368	YPEL5/FAM83D	2
GO:0005604	basement membrane	4/697	90/19886	0.387993	0.874531	0.871368	LAMB2/AGRN/ENTPD2/SERPINF1	4
GO:0090734	site of DNA damage	5/697	117/19886	0.391225	0.874531	0.871368	PNKP/RPA3/ASF1A/PARP3/SIRT6	5
GO:0010369	chromocenter	1/697	14/19886	0.393269	0.874531	0.871368	INCENP	1
GO:0030014	CCR4-NOT complex	1/697	14/19886	0.393269	0.874531	0.871368	TNKS1BP1	1
GO:0045263	proton-transporting ATP synthase complex, coupling factor F(o)	1/697	14/19886	0.393269	0.874531	0.871368	ATP5MF	1
GO:0072379	ER membrane insertion complex	1/697	14/19886	0.393269	0.874531	0.871368	GET4	1
GO:0098574	cytoplasmic side of lysosomal membrane	1/697	14/19886	0.393269	0.874531	0.871368	EEF1A2	1
GO:0099243	extrinsic component of synaptic membrane	1/697	14/19886	0.393269	0.874531	0.871368	SCRIB	1
GO:0140288	GBAF complex	1/697	14/19886	0.393269	0.874531	0.871368	BCL7C	1
GO:0032838	plasma membrane bounded cell projection cytoplasm	10/697	253/19886	0.394679	0.874531	0.871368	HIP1R/KLHL17/MAPK8IP3/ACTR10/ARC/TEKT2/GLI1/TUBB4A/CFAP46/TRIM46	10
GO:0035579	specific granule membrane	4/697	91/19886	0.395966	0.874531	0.871368	STK10/SLC27A2/ORMDL3/CYBA	4
GO:0098803	respiratory chain complex	4/697	91/19886	0.395966	0.874531	0.871368	NDUFA5/COX5A/COX7A2L/NDUFAB1	4
GO:0000793	condensed chromosome	11/697	281/19886	0.39755	0.874531	0.871368	CENPX/INCENP/RRS1/ZNF276/SKA2/SPC25/SGO2/CENPT/MAD2L1/RAD9A/SYCP3	11
GO:0031985	Golgi cisterna	5/697	118/19886	0.398204	0.874531	0.871368	B4GALNT4/B4GALNT3/ARAP1/SMPD3/MOB4	5
GO:0034451	centriolar satellite	5/697	118/19886	0.398204	0.874531	0.871368	CEP131/CEP20/CCDC57/TACC3/RAB11FIP5	5
GO:0005778	peroxisomal membrane	3/697	65/19886	0.399596	0.874531	0.871368	DECR2/SLC27A2/PEX11G	3
GO:0031903	microbody membrane	3/697	65/19886	0.399596	0.874531	0.871368	DECR2/SLC27A2/PEX11G	3
GO:0031674	I band	6/697	146/19886	0.405012	0.874531	0.871368	PLEC/CFL2/OBSCN/STUB1/RYR2/ANKRD1	6
GO:0000228	nuclear chromosome	9/697	228/19886	0.406171	0.874531	0.871368	ING3/WDHD1/INCENP/RPA3/RRS1/JUN/CHRAC1/RAD9A/SYCP3	9
GO:0000795	synaptonemal complex	2/697	40/19886	0.411451	0.874531	0.871368	INCENP/SYCP3	2
GO:0099086	synaptonemal structure	2/697	40/19886	0.411451	0.874531	0.871368	INCENP/SYCP3	2
GO:0016528	sarcoplasm	4/697	93/19886	0.41186	0.874531	0.871368	PLEC/DMPK/RYR2/ATP2A1	4
GO:0032580	Golgi cisterna membrane	4/697	93/19886	0.41186	0.874531	0.871368	B4GALNT4/B4GALNT3/ARAP1/MOB4	4
GO:1905368	peptidase complex	5/697	120/19886	0.412137	0.874531	0.871368	ADRM1/CRADD/PSMD10/PIGK/F3	5
GO:0005852	eukaryotic translation initiation factor 3 complex	1/697	15/19886	0.414549	0.874531	0.871368	EIF3G	1
GO:0005859	muscle myosin complex	1/697	15/19886	0.414549	0.874531	0.871368	MYH3	1
GO:0030673	axolemma	1/697	15/19886	0.414549	0.874531	0.871368	KCNC1	1
GO:0030688	preribosome, small subunit precursor	1/697	15/19886	0.414549	0.874531	0.871368	RRP1	1
GO:0030894	replisome	1/697	15/19886	0.414549	0.874531	0.871368	RPA3	1
GO:0031588	nucleotide-activated protein kinase complex	1/697	15/19886	0.414549	0.874531	0.871368	TSSK6	1
GO:0032591	dendritic spine membrane	1/697	15/19886	0.414549	0.874531	0.871368	PPP1R9B	1
GO:0035253	ciliary rootlet	1/697	15/19886	0.414549	0.874531	0.871368	CROCC	1
GO:0048188	Set1C/COMPASS complex	1/697	15/19886	0.414549	0.874531	0.871368	CXXC1	1
GO:0072687	meiotic spindle	1/697	15/19886	0.414549	0.874531	0.871368	INCENP	1
GO:0098985	asymmetric, glutamatergic, excitatory synapse	1/697	15/19886	0.414549	0.874531	0.871368	PLXNC1	1
GO:0005657	replication fork	3/697	67/19886	0.418505	0.874531	0.871368	WDHD1/RPA3/RECQL5	3
GO:0016328	lateral plasma membrane	3/697	67/19886	0.418505	0.874531	0.871368	AXIN1/MTCL1/DVL1	3
GO:0005746	mitochondrial respirasome	4/697	94/19886	0.419775	0.874531	0.871368	NDUFA5/COX5A/COX7A2L/NDUFAB1	4
GO:0005802	trans-Golgi network	10/697	259/19886	0.42306	0.874531	0.871368	HOOK2/SCOC/RAB29/STX10/MYO18A/TEPSIN/ARAP1/SLC66A2/ARFRP1/C17orf75	10
GO:0008328	ionotropic glutamate receptor complex	2/697	41/19886	0.423687	0.874531	0.871368	CACNG8/GRIN2C	2
GO:0043198	dendritic shaft	2/697	41/19886	0.423687	0.874531	0.871368	SYNGAP1/GIPC1	2
GO:1905360	GTPase complex	2/697	41/19886	0.423687	0.874531	0.871368	GNA11/RRAGC	2
GO:0030496	midbody	8/697	204/19886	0.424123	0.874531	0.871368	DDX11/MTCL1/INCENP/EML3/MICAL1/YPEL5/PKN1/CTDP1	8
GO:0034399	nuclear periphery	6/697	150/19886	0.430059	0.874531	0.871368	CFL2/MATR3/CXXC1/DGKQ/MSX1/SPTBN4	6
GO:0000930	gamma-tubulin complex	1/697	16/19886	0.435085	0.874531	0.871368	MZT1	1
GO:0005744	TIM23 mitochondrial import inner membrane translocase complex	1/697	16/19886	0.435085	0.874531	0.871368	DNAJC15	1
GO:0005786	signal recognition particle, endoplasmic reticulum targeting	1/697	16/19886	0.435085	0.874531	0.871368	SRP9	1
GO:0016581	NuRD complex	1/697	16/19886	0.435085	0.874531	0.871368	CHD5	1
GO:0033268	node of Ranvier	1/697	16/19886	0.435085	0.874531	0.871368	SPTBN4	1
GO:0044322	endoplasmic reticulum quality control compartment	1/697	16/19886	0.435085	0.874531	0.871368	EDEM2	1
GO:0048500	signal recognition particle	1/697	16/19886	0.435085	0.874531	0.871368	SRP9	1
GO:0071565	nBAF complex	1/697	16/19886	0.435085	0.874531	0.871368	DPF1	1
GO:0090545	CHD-type complex	1/697	16/19886	0.435085	0.874531	0.871368	CHD5	1
GO:0150005	enzyme activator complex	1/697	16/19886	0.435085	0.874531	0.871368	RRAGC	1
GO:0070069	cytochrome complex	2/697	42/19886	0.435789	0.874531	0.871368	COX5A/COX7A2L	2
GO:0101031	protein folding chaperone complex	2/697	42/19886	0.435789	0.874531	0.871368	CDC37/STUB1	2
GO:0030016	myofibril	9/697	236/19886	0.446192	0.874531	0.871368	PLEC/MYLK2/CFL2/MYH3/OBSCN/STUB1/TPM2/RYR2/ANKRD1	9
GO:0043202	lysosomal lumen	4/697	98/19886	0.451153	0.874531	0.871368	AGRN/GALC/TCN2/GPC2	4
GO:0140534	endoplasmic reticulum protein-containing complex	5/697	126/19886	0.453585	0.874531	0.871368	PIGK/EMC9/SRP9/ORMDL3/GET1	5
GO:0033290	eukaryotic 48S preinitiation complex	1/697	17/19886	0.454901	0.874531	0.871368	EIF3G	1
GO:0061702	canonical inflammasome complex	1/697	17/19886	0.454901	0.874531	0.871368	PYCARD	1
GO:0034774	secretory granule lumen	12/697	322/19886	0.455684	0.874531	0.871368	LTF/GGH/ACTR10/STK11IP/CREG1/DPP7/PYCARD/C6orf120/ACAA1/FUCA2/OSTF1/ALAD	12
GO:0044291	cell-cell contact zone	3/697	72/19886	0.464834	0.874531	0.871368	SCRIB/NECTIN3/SPTBN4	3
GO:0016363	nuclear matrix	5/697	128/19886	0.467235	0.874531	0.871368	CFL2/MATR3/CXXC1/DGKQ/SPTBN4	5
GO:0060205	cytoplasmic vesicle lumen	12/697	325/19886	0.468501	0.874531	0.871368	LTF/GGH/ACTR10/STK11IP/CREG1/DPP7/PYCARD/C6orf120/ACAA1/FUCA2/OSTF1/ALAD	12
GO:0043195	terminal bouton	2/697	45/19886	0.471243	0.874531	0.871368	MICAL1/CPLX2	2
GO:0031983	vesicle lumen	12/697	326/19886	0.472764	0.874531	0.871368	LTF/GGH/ACTR10/STK11IP/CREG1/DPP7/PYCARD/C6orf120/ACAA1/FUCA2/OSTF1/ALAD	12
GO:0030864	cortical actin cytoskeleton	3/697	73/19886	0.473908	0.874531	0.871368	PPP1R9B/SHROOM1/SPTBN4	3
GO:0044306	neuron projection terminus	5/697	129/19886	0.474021	0.874531	0.871368	SLC8A2/MICAL1/KCNC1/HCN3/CPLX2	5
GO:0000178	exosome (RNase complex)	1/697	18/19886	0.474023	0.874531	0.871368	C1D	1
GO:0016010	dystrophin-associated glycoprotein complex	1/697	18/19886	0.474023	0.874531	0.871368	SSPN	1
GO:0016282	eukaryotic 43S preinitiation complex	1/697	18/19886	0.474023	0.874531	0.871368	EIF3G	1
GO:0034719	SMN-Sm protein complex	1/697	18/19886	0.474023	0.874531	0.871368	SNRPG	1
GO:0043020	NADPH oxidase complex	1/697	18/19886	0.474023	0.874531	0.871368	CYBA	1
GO:0043034	costamere	1/697	18/19886	0.474023	0.874531	0.871368	PLEC	1
GO:0005743	mitochondrial inner membrane	18/697	497/19886	0.47751	0.874531	0.871368	SPHK2/ATAD3B/ATAD3A/TOMM40/TIMM29/NDUFA5/MRPS6/MTG2/FDXR/SLC25A1/MRPL4/COX5A/ATP5MF/MRPS33/COX7A2L/AURKAIP1/NDUFAB1/DNAJC15	18
GO:0070469	respirasome	4/697	102/19886	0.481966	0.874531	0.871368	NDUFA5/COX5A/COX7A2L/NDUFAB1	4
GO:0098878	neurotransmitter receptor complex	2/697	46/19886	0.482761	0.874531	0.871368	CACNG8/GRIN2C	2
GO:0030669	clathrin-coated endocytic vesicle membrane	3/697	74/19886	0.482912	0.874531	0.871368	FZD5/IL7R/RAB35	3
GO:0043292	contractile fiber	9/697	245/19886	0.49076	0.874531	0.871368	PLEC/MYLK2/CFL2/MYH3/OBSCN/STUB1/TPM2/RYR2/ANKRD1	9
GO:0005905	clathrin-coated pit	3/697	75/19886	0.491841	0.874531	0.871368	HIP1R/RAB35/EPN1	3
GO:0015935	small ribosomal subunit	3/697	75/19886	0.491841	0.874531	0.871368	MRPS6/MRPS33/AURKAIP1	3
GO:0016529	sarcoplasmic reticulum	3/697	75/19886	0.491841	0.874531	0.871368	DMPK/RYR2/ATP2A1	3
GO:0005838	proteasome regulatory particle	1/697	19/19886	0.492475	0.874531	0.871368	ADRM1	1
GO:0042575	DNA polymerase complex	1/697	19/19886	0.492475	0.874531	0.871368	CHRAC1	1
GO:0070993	translation preinitiation complex	1/697	19/19886	0.492475	0.874531	0.871368	EIF3G	1
GO:0097449	astrocyte projection	1/697	19/19886	0.492475	0.874531	0.871368	SLC7A11	1
GO:1902711	GABA-A receptor complex	1/697	19/19886	0.492475	0.874531	0.871368	GABRA3	1
GO:1905354	exoribonuclease complex	1/697	19/19886	0.492475	0.874531	0.871368	C1D	1
GO:0008023	transcription elongation factor complex	2/697	47/19886	0.494122	0.874531	0.871368	NELFB/EPOP	2
GO:0030018	Z disc	5/697	132/19886	0.494203	0.874531	0.871368	PLEC/CFL2/OBSCN/STUB1/RYR2	5
GO:0042641	actomyosin	3/697	76/19886	0.500694	0.874531	0.871368	SH2B2/MYO18A/MST1R	3
GO:0005938	cell cortex	11/697	305/19886	0.504788	0.874531	0.871368	HIP1R/AKT2/PPP1R9B/AXIN1/ARV1/GPSM1/ARC/SHROOM1/GIPC1/IQGAP2/SPTBN4	11
GO:0002177	manchette	1/697	20/19886	0.510281	0.874531	0.871368	CEP131	1
GO:0099522	cytosolic region	1/697	20/19886	0.510281	0.874531	0.871368	PLCB3	1
GO:0120293	dynein axonemal particle	1/697	20/19886	0.510281	0.874531	0.871368	WDR18	1
GO:0005747	mitochondrial respiratory chain complex I	2/697	49/19886	0.516363	0.874531	0.871368	NDUFA5/NDUFAB1	2
GO:0030964	NADH dehydrogenase complex	2/697	49/19886	0.516363	0.874531	0.871368	NDUFA5/NDUFAB1	2
GO:0045271	respiratory chain complex I	2/697	49/19886	0.516363	0.874531	0.871368	NDUFA5/NDUFAB1	2
GO:0034703	cation channel complex	7/697	193/19886	0.517313	0.874531	0.871368	CACNG8/TRPC1/KCNC1/HCN3/KCNMA1/RYR2/ATP2A1	7
GO:0055038	recycling endosome membrane	4/697	107/19886	0.519475	0.874531	0.871368	ABHD17A/RAB35/ABHD17C/RAB11FIP5	4
GO:0030665	clathrin-coated vesicle membrane	5/697	136/19886	0.52065	0.874531	0.871368	HIP1R/FZD5/IL7R/RAB35/EPN1	5
GO:0042734	presynaptic membrane	6/697	165/19886	0.521751	0.874531	0.871368	PTPRS/KCNJ9/SCRIB/NRXN3/KCNC1/PCDH8	6
GO:0098862	cluster of actin-based cell projections	6/697	165/19886	0.521751	0.874531	0.871368	PLEC/TPRN/RALGDS/SLC19A1/DCXR/SLC7A11	6
GO:0008076	voltage-gated potassium channel complex	3/697	79/19886	0.526767	0.874531	0.871368	KCNC1/HCN3/KCNMA1	3
GO:0034704	calcium channel complex	3/697	79/19886	0.526767	0.874531	0.871368	CACNG8/RYR2/ATP2A1	3
GO:0005753	mitochondrial proton-transporting ATP synthase complex	1/697	21/19886	0.527462	0.874531	0.871368	ATP5MF	1
GO:0005847	mRNA cleavage and polyadenylation specificity factor complex	1/697	21/19886	0.527462	0.874531	0.871368	CPSF1	1
GO:0005922	connexin complex	1/697	21/19886	0.527462	0.874531	0.871368	GJC2	1
GO:0043083	synaptic cleft	1/697	21/19886	0.527462	0.874531	0.871368	LAMB2	1
GO:0044233	mitochondria-associated endoplasmic reticulum membrane	1/697	21/19886	0.527462	0.874531	0.871368	TOMM40	1
GO:1902710	GABA receptor complex	1/697	21/19886	0.527462	0.874531	0.871368	GABRA3	1
GO:0031901	early endosome membrane	7/697	195/19886	0.528264	0.874531	0.871368	HGS/FZD5/UBXN6/ARC/SNX21/RAB11FIP5/KREMEN2	7
GO:0005769	early endosome	15/697	427/19886	0.533718	0.874531	0.871368	AKT2/RUBCN/ANKRD13B/LTF/TRIM3/RABEP2/HGS/FZD5/UBXN6/PTP4A1/ARC/RAB29/SNX21/RAB11FIP5/KREMEN2	15
GO:0016605	PML body	4/697	109/19886	0.534118	0.874531	0.871368	LRCH4/ELF4/DAPK3/SPTBN4	4
GO:0030315	T-tubule	2/697	51/19886	0.537945	0.874531	0.871368	CACNG8/ASB3	2
GO:0005788	endoplasmic reticulum lumen	11/697	313/19886	0.539577	0.874531	0.871368	ADAMTS7/COL9A2/ADAMTSL4/EDEM2/SHH/LAMB2/COL6A3/SELENOF/PNPLA2/SLC27A2/FUCA2	11
GO:0030667	secretory granule membrane	11/697	314/19886	0.543869	0.874531	0.871368	ATAD3B/STING1/ANPEP/STK10/PTPRN2/SLC27A2/SPACA6/ORMDL3/IQGAP2/CYBA/CD58	11
GO:0000242	pericentriolar material	1/697	22/19886	0.544042	0.874531	0.871368	NEDD1	1
GO:0005865	striated muscle thin filament	1/697	22/19886	0.544042	0.874531	0.871368	TPM2	1
GO:0016327	apicolateral plasma membrane	1/697	22/19886	0.544042	0.874531	0.871368	MTCL1	1
GO:0031430	M band	1/697	22/19886	0.544042	0.874531	0.871368	OBSCN	1
GO:0045259	proton-transporting ATP synthase complex	1/697	22/19886	0.544042	0.874531	0.871368	ATP5MF	1
GO:0098858	actin-based cell projection	8/697	227/19886	0.544078	0.874531	0.871368	STARD10/PPP1R9B/TPRN/SLC26A2/DCXR/ADGRA2/SLC7A11/IQGAP2	8
GO:0022624	proteasome accessory complex	1/697	23/19886	0.560041	0.8947	0.891465	ADRM1	1
GO:0090665	glycoprotein complex	1/697	23/19886	0.560041	0.8947	0.891465	SSPN	1
GO:0005777	peroxisome	5/697	143/19886	0.565425	0.895695	0.892456	STING1/DECR2/ACAA1/SLC27A2/PEX11G	5
GO:0042579	microbody	5/697	143/19886	0.565425	0.895695	0.892456	STING1/DECR2/ACAA1/SLC27A2/PEX11G	5
GO:0055037	recycling endosome	7/697	202/19886	0.565792	0.895695	0.892456	LTF/ABHD17A/RAB35/TMUB1/ABHD17C/RAB29/RAB11FIP5	7
GO:0000428	DNA-directed RNA polymerase complex	4/697	114/19886	0.569714	0.897667	0.894422	POLRMT/POLR2K/GTF2F1/POLR2F	4
GO:0099568	cytoplasmic region	10/697	291/19886	0.570464	0.897667	0.894422	HIP1R/KLHL17/MAPK8IP3/ACTR10/ARC/TEKT2/GLI1/TUBB4A/CFAP46/TRIM46	10
GO:0035371	microtubule plus-end	1/697	24/19886	0.575479	0.901419	0.89816	NCKAP5L	1
GO:0031902	late endosome membrane	6/697	175/19886	0.579507	0.901419	0.89816	NPC1/SLC30A3/HGS/UBXN6/TMEM106B/CYB561A3	6
GO:0005581	collagen trimer	3/697	86/19886	0.584522	0.901419	0.89816	COL9A2/COL6A3/EMILIN1	3
GO:0005791	rough endoplasmic reticulum	2/697	56/19886	0.588931	0.901419	0.89816	ZC3H12A/SRP9	2
GO:0016459	myosin complex	2/697	56/19886	0.588931	0.901419	0.89816	MYH3/MYO18A	2
GO:0097381	photoreceptor disc membrane	1/697	25/19886	0.590377	0.901419	0.89816	GRK1	1
GO:0098992	neuronal dense core vesicle	1/697	25/19886	0.590377	0.901419	0.89816	DVL1	1
GO:0016591	RNA polymerase II, holoenzyme	3/697	87/19886	0.592398	0.901419	0.89816	POLR2K/GTF2F1/POLR2F	3
GO:0005884	actin filament	4/697	118/19886	0.597069	0.901419	0.89816	SH2B2/MICAL1/TPM2/SPTBN4	4
GO:0030880	RNA polymerase complex	4/697	118/19886	0.597069	0.901419	0.89816	POLRMT/POLR2K/GTF2F1/POLR2F	4
GO:0098636	protein complex involved in cell adhesion	2/697	57/19886	0.598613	0.901419	0.89816	LAMB2/EMILIN1	2
GO:0005849	mRNA cleavage factor complex	1/697	26/19886	0.604752	0.901419	0.89816	CPSF1	1
GO:0032281	AMPA glutamate receptor complex	1/697	26/19886	0.604752	0.901419	0.89816	CACNG8	1
GO:0033177	proton-transporting two-sector ATPase complex, proton-transporting domain	1/697	26/19886	0.604752	0.901419	0.89816	ATP5MF	1
GO:0036379	myofilament	1/697	26/19886	0.604752	0.901419	0.89816	TPM2	1
GO:0046930	pore complex	1/697	26/19886	0.604752	0.901419	0.89816	TOMM40	1
GO:0097346	INO80-type complex	1/697	26/19886	0.604752	0.901419	0.89816	ING3	1
GO:0031461	cullin-RING ubiquitin ligase complex	6/697	181/19886	0.612414	0.901419	0.89816	ANKRD9/KLHL25/GAN/ZSWIM5/FBXL6/ZYG11A	6
GO:0034705	potassium channel complex	3/697	90/19886	0.615438	0.901419	0.89816	KCNC1/HCN3/KCNMA1	3
GO:0097729	9+2 motile cilium	6/697	182/19886	0.617757	0.901419	0.89816	CROCC/GSTM3/IL4I1/SPATA33/SPATA6/CFAP58	6
GO:0043186	P granule	1/697	27/19886	0.618624	0.901419	0.89816	SNRPG	1
GO:0044295	axonal growth cone	1/697	27/19886	0.618624	0.901419	0.89816	TAOK2	1
GO:0045495	pole plasm	1/697	27/19886	0.618624	0.901419	0.89816	SNRPG	1
GO:0060293	germ plasm	1/697	27/19886	0.618624	0.901419	0.89816	SNRPG	1
GO:0071782	endoplasmic reticulum tubular network	1/697	27/19886	0.618624	0.901419	0.89816	ARV1	1
GO:0008021	synaptic vesicle	7/697	213/19886	0.621813	0.901419	0.89816	PTPRS/SLC30A3/BRSK1/PTPRN2/ROGDI/GIPC1/CBARP	7
GO:0000502	proteasome complex	2/697	60/19886	0.626624	0.901419	0.89816	ADRM1/PSMD10	2
GO:0031526	brush border membrane	2/697	60/19886	0.626624	0.901419	0.89816	SLC19A1/SLC7A11	2
GO:0005882	intermediate filament	7/697	214/19886	0.626706	0.901419	0.89816	NEFM/PLEC/NES/KRTAP5-1/NEFH/IFFO2/MICAL1	7
GO:0045334	clathrin-coated endocytic vesicle	3/697	92/19886	0.630302	0.901419	0.89816	FZD5/IL7R/RAB35	3
GO:0031312	extrinsic component of organelle membrane	1/697	28/19886	0.632009	0.901419	0.89816	TEPSIN	1
GO:0036452	ESCRT complex	1/697	28/19886	0.632009	0.901419	0.89816	HGS	1
GO:0061695	transferase complex, transferring phosphorus-containing groups	10/697	306/19886	0.633971	0.901419	0.89816	POLRMT/ATG101/POLR2K/STING1/GTF2F1/PYCARD/GNPTG/CHRAC1/POLR2F/TSSK6	10
GO:0005840	ribosome	8/697	246/19886	0.634995	0.901419	0.89816	RRBP1/NCK1/ZNF598/MRPS6/MTG2/MRPL4/MRPS33/AURKAIP1	8
GO:0005875	microtubule associated complex	5/697	156/19886	0.642461	0.901419	0.89816	KIFC2/INCENP/ACTR10/MAP1S/HAUS8	5
GO:0005686	U2 snRNP	1/697	29/19886	0.644925	0.901419	0.89816	SNRPG	1
GO:0005689	U12-type spliceosomal complex	1/697	29/19886	0.644925	0.901419	0.89816	SNRPG	1
GO:0005732	sno(s)RNA-containing ribonucleoprotein complex	1/697	29/19886	0.644925	0.901419	0.89816	FBLL1	1
GO:0030686	90S preribosome	1/697	29/19886	0.644925	0.901419	0.89816	KRI1	1
GO:0032585	multivesicular body membrane	1/697	29/19886	0.644925	0.901419	0.89816	HGS	1
GO:0032809	neuronal cell body membrane	1/697	29/19886	0.644925	0.901419	0.89816	KCNC1	1
GO:0016323	basolateral plasma membrane	8/697	249/19886	0.648402	0.901419	0.89816	SLC8A2/LEPR/SLC43A2/SCRIB/SLC19A1/CA12/ABCC6/SLC7A7	8
GO:0030672	synaptic vesicle membrane	4/697	126/19886	0.64854	0.901419	0.89816	PTPRS/SLC30A3/PTPRN2/CBARP	4
GO:0099501	exocytic vesicle membrane	4/697	126/19886	0.64854	0.901419	0.89816	PTPRS/SLC30A3/PTPRN2/CBARP	4
GO:0001750	photoreceptor outer segment	3/697	95/19886	0.651843	0.901758	0.898498	GNA11/GRK1/EYS	3
GO:0045111	intermediate filament cytoskeleton	8/697	250/19886	0.652807	0.901758	0.898498	NEFM/PLEC/NES/KRTAP5-1/NEFH/IFFO2/PSMD10/MICAL1	8
GO:0005790	smooth endoplasmic reticulum	1/697	30/19886	0.657389	0.901758	0.898498	RYR2	1
GO:0016514	SWI/SNF complex	1/697	30/19886	0.657389	0.901758	0.898498	BCL7C	1
GO:0071007	U2-type catalytic step 2 spliceosome	1/697	30/19886	0.657389	0.901758	0.898498	SNRPG	1
GO:0000137	Golgi cis cisterna	1/697	31/19886	0.669415	0.904056	0.900787	SMPD3	1
GO:0005640	nuclear outer membrane	1/697	31/19886	0.669415	0.904056	0.900787	DMPK	1
GO:0008305	integrin complex	1/697	31/19886	0.669415	0.904056	0.900787	EMILIN1	1
GO:0016342	catenin complex	1/697	31/19886	0.669415	0.904056	0.900787	CDH4	1
GO:0035267	NuA4 histone acetyltransferase complex	1/697	31/19886	0.669415	0.904056	0.900787	ING3	1
GO:0043189	H4/H2A histone acetyltransferase complex	1/697	31/19886	0.669415	0.904056	0.900787	ING3	1
GO:0000932	P-body	3/697	99/19886	0.679147	0.910343	0.907052	CPEB1/ZC3H12A/LSM3	3
GO:0002080	acrosomal membrane	1/697	32/19886	0.68102	0.910343	0.907052	SPACA6	1
GO:0005921	gap junction	1/697	32/19886	0.68102	0.910343	0.907052	GJC2	1
GO:0044298	cell body membrane	1/697	32/19886	0.68102	0.910343	0.907052	KCNC1	1
GO:0036126	sperm flagellum	5/697	164/19886	0.685393	0.911972	0.908674	GSTM3/IL4I1/SPATA33/SPATA6/CFAP58	5
GO:0032587	ruffle membrane	3/697	100/19886	0.685719	0.911972	0.908674	HIP1R/AKT2/PPP1R9B	3
GO:0005793	endoplasmic reticulum-Golgi intermediate compartment	4/697	134/19886	0.695459	0.922584	0.919248	STING1/ANPEP/MYO18A/TMED1	4
GO:0030125	clathrin vesicle coat	1/697	34/19886	0.703024	0.923206	0.919868	EPN1	1
GO:0031672	A band	1/697	34/19886	0.703024	0.923206	0.919868	OBSCN	1
GO:1990752	microtubule end	1/697	34/19886	0.703024	0.923206	0.919868	NCKAP5L	1
GO:0070382	exocytic vesicle	7/697	232/19886	0.708394	0.923206	0.919868	PTPRS/SLC30A3/BRSK1/PTPRN2/ROGDI/GIPC1/CBARP	7
GO:0001725	stress fiber	2/697	70/19886	0.709016	0.923206	0.919868	SH2B2/MST1R	2
GO:0097517	contractile actin filament bundle	2/697	70/19886	0.709016	0.923206	0.919868	SH2B2/MST1R	2
GO:0005834	heterotrimeric G-protein complex	1/697	35/19886	0.713451	0.923206	0.919868	GNA11	1
GO:0016235	aggresome	1/697	35/19886	0.713451	0.923206	0.919868	HSPA1A	1
GO:1902555	endoribonuclease complex	1/697	35/19886	0.713451	0.923206	0.919868	TARBP2	1
GO:0001917	photoreceptor inner segment	2/697	71/19886	0.716359	0.923206	0.919868	CROCC/HKDC1	2
GO:0030863	cortical cytoskeleton	3/697	105/19886	0.717071	0.923206	0.919868	PPP1R9B/SHROOM1/SPTBN4	3
GO:0032588	trans-Golgi network membrane	3/697	105/19886	0.717071	0.923206	0.919868	STX10/TEPSIN/ARFRP1	3
GO:0030662	coated vesicle membrane	6/697	203/19886	0.719746	0.92438	0.921037	HIP1R/FZD5/IL7R/RAB35/EPN1/TEPSIN	6
GO:0005796	Golgi lumen	3/697	106/19886	0.723041	0.924726	0.921382	AGRN/GPC2/MUC3A	3
GO:0035869	ciliary transition zone	2/697	72/19886	0.723545	0.924726	0.921382	CEP131/CC2D2A	2
GO:0034702	monoatomic ion channel complex	9/697	300/19886	0.728524	0.928824	0.925465	CACNG8/TRPC1/GABRA3/KCNC1/HCN3/GRIN2C/KCNMA1/RYR2/ATP2A1	9
GO:0031045	dense core granule	1/697	37/19886	0.73322	0.929253	0.925893	DVL1	1
GO:0097386	glial cell projection	1/697	37/19886	0.73322	0.929253	0.925893	SLC7A11	1
GO:0030175	filopodium	3/697	108/19886	0.734687	0.929253	0.925893	PPP1R9B/ADGRA2/IQGAP2	3
GO:0019898	extrinsic component of membrane	6/697	207/19886	0.736855	0.929253	0.925893	PLEKHG4B/GNA11/MCF2L/SCRIB/TEPSIN/CDH4	6
GO:0045335	phagocytic vesicle	4/697	142/19886	0.737727	0.929253	0.925893	LTF/HGS/RAB11FIP5/CYBA	4
GO:0000407	phagophore assembly site	1/697	38/19886	0.742588	0.933133	0.929759	ATG101	1
GO:0031594	neuromuscular junction	2/697	76/19886	0.750767	0.936464	0.933078	LAMB2/NGFR	2
GO:0055029	nuclear DNA-directed RNA polymerase complex	3/697	111/19886	0.751427	0.936464	0.933078	POLR2K/GTF2F1/POLR2F	3
GO:1905348	endonuclease complex	1/697	39/19886	0.751628	0.936464	0.933078	TARBP2	1
GO:0001669	acrosomal vesicle	4/697	145/19886	0.752388	0.936464	0.933078	CEP131/ARC/SPACA6/IL4I1	4
GO:0031256	leading edge membrane	5/697	179/19886	0.75611	0.93797	0.934578	HIP1R/AKT2/PPP1R9B/GABRA3/KCNC1	5
GO:0030136	clathrin-coated vesicle	6/697	212/19886	0.757178	0.93797	0.934578	HIP1R/FZD5/IL7R/DVL1/RAB35/EPN1	6
GO:0031965	nuclear membrane	9/697	311/19886	0.765854	0.944477	0.941062	CEP131/MATR3/DNAJB2/DMPK/SPAG4/IFI27/SMOX/GATA6/ATP5MF	9
GO:1902911	protein kinase complex	4/697	148/19886	0.766411	0.944477	0.941062	ATG101/STING1/PYCARD/TSSK6	4
GO:0032432	actin filament bundle	2/697	79/19886	0.769641	0.944477	0.941062	SH2B2/MST1R	2
GO:0098982	GABA-ergic synapse	2/697	79/19886	0.769641	0.944477	0.941062	GRID1/LRFN4	2
GO:0043296	apical junction complex	4/697	150/19886	0.775411	0.947663	0.944237	FZD5/SHROOM1/NECTIN3/AJM1	4
GO:0009925	basal plasma membrane	8/697	282/19886	0.775854	0.947663	0.944237	SLC8A2/LEPR/SLC43A2/SCRIB/SLC19A1/CA12/ABCC6/SLC7A7	8
GO:0005770	late endosome	9/697	315/19886	0.778489	0.947957	0.944529	NPC1/RUBCN/ANKRD13B/SLC30A3/HGS/DENND10/UBXN6/TMEM106B/CYB561A3	9
GO:0015030	Cajal body	2/697	81/19886	0.781521	0.947957	0.944529	SART1/FBLL1	2
GO:0033116	endoplasmic reticulum-Golgi intermediate compartment membrane	2/697	81/19886	0.781521	0.947957	0.944529	STING1/TMED1	2
GO:0005879	axonemal microtubule	1/697	43/19886	0.784725	0.949644	0.94621	TEKT2	1
GO:0000118	histone deacetylase complex	2/697	82/19886	0.787258	0.950514	0.947077	ING3/CHD5	2
GO:0097733	photoreceptor cell cilium	3/697	120/19886	0.796588	0.958768	0.955301	GNA11/GRK1/EYS	3
GO:0005669	transcription factor TFIID complex	1/697	45/19886	0.799583	0.958768	0.955301	GTF2F1	1
GO:1902562	H4 histone acetyltransferase complex	1/697	45/19886	0.799583	0.958768	0.955301	ING3	1
GO:0005871	kinesin complex	1/697	47/19886	0.813417	0.961289	0.957813	KIFC2	1
GO:0097546	ciliary base	1/697	47/19886	0.813417	0.961289	0.957813	GLI1	1
GO:1902495	transmembrane transporter complex	11/697	394/19886	0.818742	0.961289	0.957813	CACNG8/NDUFA5/TRPC1/GABRA3/KCNC1/HCN3/GRIN2C/KCNMA1/NDUFAB1/RYR2/ATP2A1	11
GO:0030118	clathrin coat	1/697	48/19886	0.819972	0.961289	0.957813	EPN1	1
GO:0097542	ciliary tip	1/697	48/19886	0.819972	0.961289	0.957813	GLI1	1
GO:0019897	extrinsic component of plasma membrane	3/697	126/19886	0.822726	0.961289	0.957813	GNA11/SCRIB/CDH4	3
GO:0005635	nuclear envelope	14/697	494/19886	0.827052	0.961289	0.957813	CEP131/NPC1/MATR3/DNAJB2/DMPK/SPAG4/IFI27/SMOX/GATA6/ROGDI/MAD2L1/RGPD5/ATP5MF/PLPP7	14
GO:1902554	serine/threonine protein kinase complex	3/697	128/19886	0.830778	0.961289	0.957813	ATG101/STING1/PYCARD	3
GO:1990204	oxidoreductase complex	3/697	128/19886	0.830778	0.961289	0.957813	NDUFA5/NDUFAB1/CYBA	3
GO:0045178	basal part of cell	8/697	301/19886	0.832097	0.961289	0.957813	SLC8A2/LEPR/SLC43A2/SCRIB/SLC19A1/CA12/ABCC6/SLC7A7	8
GO:0014704	intercalated disc	1/697	50/19886	0.832401	0.961289	0.957813	SPTBN4	1
GO:0016469	proton-transporting two-sector ATPase complex	1/697	50/19886	0.832401	0.961289	0.957813	ATP5MF	1
GO:0044232	organelle membrane contact site	1/697	50/19886	0.832401	0.961289	0.957813	TOMM40	1
GO:0005930	axoneme	4/697	165/19886	0.834415	0.961289	0.957813	TEKT2/GLI1/TUBB4A/CFAP46	4
GO:0030027	lamellipodium	5/697	201/19886	0.837278	0.961289	0.957813	PPP1R9B/SCRIB/PLEKHG5/CARMIL3/IQGAP2	5
GO:0097014	ciliary plasm	4/697	166/19886	0.837844	0.961289	0.957813	TEKT2/GLI1/TUBB4A/CFAP46	4
GO:0005782	peroxisomal matrix	1/697	51/19886	0.83829	0.961289	0.957813	ACAA1	1
GO:0031907	microbody lumen	1/697	51/19886	0.83829	0.961289	0.957813	ACAA1	1
GO:0016324	apical plasma membrane	11/697	403/19886	0.839822	0.961289	0.957813	HIP1R/MTCL1/SLC19A1/SHROOM1/SLC26A2/AJM1/CA12/ARHGEF18/AGER/KCNMA1/MPP3	11
GO:0030666	endocytic vesicle membrane	5/697	202/19886	0.840372	0.961289	0.957813	FZD5/IL7R/RAB35/CACNG8/CYBA	5
GO:0097730	non-motile cilium	4/697	167/19886	0.841213	0.961289	0.957813	GNA11/GLIS2/GRK1/EYS	4
GO:0045177	apical part of cell	13/697	469/19886	0.842045	0.961289	0.957813	HIP1R/MTCL1/SLC19A1/NEDD1/SHROOM1/SLC26A2/AJM1/CA12/ARHGEF18/AGER/KCNMA1/MPP3/SLC7A11	13
GO:0000421	autophagosome membrane	1/697	52/19886	0.843972	0.961395	0.957918	STING1	1
GO:0097731	9+0 non-motile cilium	3/697	132/19886	0.845944	0.961516	0.958039	GNA11/GRK1/EYS	3
GO:0032154	cleavage furrow	1/697	53/19886	0.849455	0.961516	0.958039	PKN1	1
GO:0030135	coated vesicle	8/697	311/19886	0.856928	0.961516	0.958039	HIP1R/FZD5/IL7R/DVL1/RAB35/EPN1/TEPSIN/TMED1	8
GO:0005643	nuclear pore	2/697	97/19886	0.858608	0.961516	0.958039	MAD2L1/RGPD5	2
GO:0005891	voltage-gated calcium channel complex	1/697	55/19886	0.859851	0.961516	0.958039	CACNG8	1
GO:0034707	chloride channel complex	1/697	55/19886	0.859851	0.961516	0.958039	GABRA3	1
GO:0009898	cytoplasmic side of plasma membrane	4/697	173/19886	0.860212	0.961516	0.958039	PPP1R9B/GNA11/PTP4A1/SAMD10	4
GO:0030139	endocytic vesicle	9/697	348/19886	0.864283	0.961516	0.958039	LTF/HGS/FZD5/IL7R/RAB35/CACNG8/PLEKHG5/RAB11FIP5/CYBA	9
GO:0000315	organellar large ribosomal subunit	1/697	56/19886	0.864777	0.961516	0.958039	MRPL4	1
GO:0005762	mitochondrial large ribosomal subunit	1/697	56/19886	0.864777	0.961516	0.958039	MRPL4	1
GO:0032420	stereocilium	1/697	56/19886	0.864777	0.961516	0.958039	TPRN	1
GO:0098562	cytoplasmic side of membrane	5/697	211/19886	0.866098	0.961516	0.958039	PPP1R9B/EEF1A2/GNA11/PTP4A1/SAMD10	5
GO:0031253	cell projection membrane	9/697	352/19886	0.872582	0.966186	0.962692	HIP1R/AKT2/PPP1R9B/RAB35/SLC19A1/GABRA3/SLC26A2/KCNC1/SLC7A11	9
GO:1990351	transporter complex	11/697	421/19886	0.876259	0.966186	0.962692	CACNG8/NDUFA5/TRPC1/GABRA3/KCNC1/HCN3/GRIN2C/KCNMA1/NDUFAB1/RYR2/ATP2A1	11
GO:0045121	membrane raft	7/697	286/19886	0.877619	0.966186	0.962692	EFNB1/NPC1/SHH/ARC/KCNMA1/EEIG1/TNFRSF10A	7
GO:0098857	membrane microdomain	7/697	287/19886	0.879764	0.966186	0.962692	EFNB1/NPC1/SHH/ARC/KCNMA1/EEIG1/TNFRSF10A	7
GO:0031252	cell leading edge	11/697	423/19886	0.879861	0.966186	0.962692	HIP1R/AKT2/PPP1R9B/SH2B2/LDB2/SCRIB/PLEKHG5/GABRA3/KCNC1/CARMIL3/IQGAP2	11
GO:0000791	euchromatin	1/697	60/19886	0.882811	0.966186	0.962692	JUN	1
GO:0031248	protein acetyltransferase complex	2/697	104/19886	0.883774	0.966186	0.962692	ING3/NAA10	2
GO:0001726	ruffle	4/697	182/19886	0.885056	0.966186	0.962692	HIP1R/AKT2/PPP1R9B/SH2B2	4
GO:1902493	acetyltransferase complex	2/697	105/19886	0.887011	0.966307	0.962813	ING3/NAA10	2
GO:0005881	cytoplasmic microtubule	2/697	106/19886	0.890164	0.966532	0.963037	TEKT2/DCXR	2
GO:0030120	vesicle coat	1/697	62/19886	0.890906	0.966532	0.963037	EPN1	1
GO:0032421	stereocilium bundle	1/697	63/19886	0.894742	0.968687	0.965185	TPRN	1
GO:0019005	SCF ubiquitin ligase complex	1/697	64/19886	0.898443	0.969724	0.966218	FBXL6	1
GO:0044391	ribosomal subunit	4/697	188/19886	0.899401	0.969724	0.966218	MRPS6/MRPL4/MRPS33/AURKAIP1	4
GO:0005765	lysosomal membrane	11/697	441/19886	0.908597	0.97383	0.970309	SPHK2/NPC1/EEF1A2/SLC30A3/GNA11/RRAGC/ANPEP/UBXN6/TMEM106B/STK11IP/CYB561A3	11
GO:0098852	lytic vacuole membrane	11/697	441/19886	0.908597	0.97383	0.970309	SPHK2/NPC1/EEF1A2/SLC30A3/GNA11/RRAGC/ANPEP/UBXN6/TMEM106B/STK11IP/CYB561A3	11
GO:0005844	polysome	1/697	67/19886	0.908784	0.97383	0.970309	LARP7	1
GO:0005771	multivesicular body	1/697	68/19886	0.911992	0.975273	0.971747	HGS	1
GO:0005776	autophagosome	2/697	116/19886	0.917492	0.97555	0.972023	STING1/DAPK2	2
GO:0030658	transport vesicle membrane	5/697	236/19886	0.919895	0.97555	0.972023	PTPRS/SLC30A3/PTPRN2/RAB11FIP5/CBARP	5
GO:0005774	vacuolar membrane	12/697	484/19886	0.920404	0.97555	0.972023	SPHK2/NPC1/EEF1A2/SLC30A3/GNA11/RRAGC/STING1/ANPEP/UBXN6/TMEM106B/STK11IP/CYB561A3	12
GO:0031234	extrinsic component of cytoplasmic side of plasma membrane	1/697	71/19886	0.920955	0.97555	0.972023	GNA11	1
GO:0032153	cell division site	1/697	72/19886	0.923736	0.97555	0.972023	PKN1	1
GO:0070821	tertiary granule membrane	1/697	73/19886	0.926419	0.97555	0.972023	CYBA	1
GO:0009897	external side of plasma membrane	9/697	387/19886	0.928901	0.97555	0.972023	IL7R/ANPEP/LEPR/EPOR/F3/TCN2/SEMA7A/SCUBE1/IL13RA1	9
GO:0005801	cis-Golgi network	1/697	74/19886	0.929007	0.97555	0.972023	RAB29	1
GO:0032040	small-subunit processome	1/697	74/19886	0.929007	0.97555	0.972023	FBLL1	1
GO:0017053	transcription repressor complex	1/697	77/19886	0.93624	0.979221	0.97568	C1D	1
GO:0048786	presynaptic active zone	1/697	77/19886	0.93624	0.979221	0.97568	BRSK1	1
GO:0000781	chromosome, telomeric region	3/697	171/19886	0.941627	0.980297	0.976752	CTC1/SIRT6/THOC6	3
GO:0030670	phagocytic vesicle membrane	1/697	80/19886	0.942736	0.980297	0.976752	CYBA	1
GO:0036464	cytoplasmic ribonucleoprotein granule	5/697	253/19886	0.944593	0.980297	0.976752	ARC/CPEB1/SNRPG/ZC3H12A/LSM3	5
GO:0005901	caveola	1/697	81/19886	0.944752	0.980297	0.976752	KCNMA1	1
GO:0035770	ribonucleoprotein granule	5/697	270/19886	0.962201	0.991827	0.988241	ARC/CPEB1/SNRPG/ZC3H12A/LSM3	5
GO:0000123	histone acetyltransferase complex	1/697	94/19886	0.965328	0.991827	0.988241	ING3	1
GO:0030117	membrane coat	1/697	94/19886	0.965328	0.991827	0.988241	EPN1	1
GO:0030134	COPII-coated ER to Golgi transport vesicle	1/697	94/19886	0.965328	0.991827	0.988241	TMED1	1
GO:0048475	coated membrane	1/697	94/19886	0.965328	0.991827	0.988241	EPN1	1
GO:0030133	transport vesicle	9/697	431/19886	0.96823	0.992862	0.989272	PTPRS/SLC30A3/SSPN/BRSK1/PTPRN2/ROGDI/GIPC1/RAB11FIP5/CBARP	9
GO:0005811	lipid droplet	1/697	104/19886	0.975776	0.998646	0.995035	PNPLA2	1
GO:0044853	plasma membrane raft	1/697	112/19886	0.98182	0.999994	0.996379	KCNMA1	1
GO:0015934	large ribosomal subunit	1/697	117/19886	0.984806	0.999994	0.996379	MRPL4	1
GO:0022626	cytosolic ribosome	1/697	118/19886	0.985342	0.999994	0.996379	ZNF598	1
GO:0098802	plasma membrane signaling receptor complex	5/697	321/19886	0.988816	0.999994	0.996379	CACNG8/LIME1/GRIN2C/EMILIN1/IL13RA1	5
GO:0005923	bicellular tight junction	1/697	126/19886	0.989001	0.999994	0.996379	FZD5	1
GO:0070160	tight junction	1/697	131/19886	0.990809	0.999994	0.996379	FZD5	1
GO:0072562	blood microparticle	1/697	144/19886	0.994239	0.999994	0.996379	HSPA1A	1
GO:0019814	immunoglobulin complex	1/697	165/19886	0.997293	0.999994	0.996379	LIME1	1
GO:0005925	focal adhesion	5/697	421/19886	0.999186	0.999994	0.996379	PLEC/EFS/HSPA1A/CD99/ALKBH6	5
GO:0030055	cell-substrate junction	5/697	431/19886	0.999382	0.999994	0.996379	PLEC/EFS/HSPA1A/CD99/ALKBH6	5
GO:0016442	RISC complex	2/697	413/19886	0.999994	0.999994	0.996379	MIR3142HG/TARBP2	2
GO:0031332	RNAi effector complex	2/697	413/19886	0.999994	0.999994	0.996379	MIR3142HG/TARBP2	2
