# Supplementary material for: Effect of the TLR9 signaling pathway on acyclovir infection with herpes simplex virus type 2 in HaCaT cells
Source: Front Microbiol. 2025 Mar 24;16:1560340. doi: 10.3389/fmicb.2025.1560340 (PMC11974507; doi:10.3389/fmicb.2025.1560340)
Supplement: Supplementary file 1 [file Data_Sheet_1.zip › 5 go and kegg/GO_MF_enrichment.xlsx]

## Sheet: Sheet1
ID	Description	GeneRatio	BgRatio	pvalue	p.adjust	qvalue	geneID	Count
GO:0019894	kinesin binding	7/676	44/18496	0.000996087	0.517405	0.515273	CROCC/MAPK8IP3/NEFH/RAB29/KCNC1/MAPK8IP2/FAM83D	7
GO:0001217	DNA-binding transcription repressor activity	24/676	334/18496	0.00132838	0.517405	0.515273	ERF/ZBTB7B/ZBTB17/MNT/FOXD3/SCRT2/E4F1/IRF3/OVOL1/JUN/E2F7/AEBP1/HES6/FOXP1/MAFK/MNX1/ZBTB45/HES5/MSX1/ARX/ZBTB49/HIC1/VAX2/ZNF512B	24
GO:0001227	DNA-binding transcription repressor activity, RNA polymerase II-specific	23/676	326/18496	0.00209797	0.544772	0.542527	ERF/ZBTB17/MNT/FOXD3/SCRT2/E4F1/IRF3/OVOL1/JUN/E2F7/AEBP1/HES6/FOXP1/MAFK/MNX1/ZBTB45/HES5/MSX1/ARX/ZBTB49/HIC1/VAX2/ZNF512B	23
GO:0019208	phosphatase regulator activity	10/676	104/18496	0.00474251	0.749617	0.746528	PPP1R9B/DMPK/PPP1R12C/RCAN1/PPP1R15A/PPP6R1/ELFN1/GTF2F1/PPP1R37/PPP1R16A	10
GO:0031957	very long-chain fatty acid-CoA ligase activity	3/676	10/18496	0.00481141	0.749617	0.746528	SLC27A3/SLC27A2/ACSF3	3
GO:0030215	semaphorin receptor binding	4/676	23/18496	0.00900069	0.787806	0.78456	SEMA4B/SEMA7A/SEMA3F/SEMA3D	4
GO:0004527	exonuclease activity	8/676	81/18496	0.00942202	0.787806	0.78456	TATDN1/POLRMT/REXO4/DCLRE1A/REXO5/ZC3H12A/ERI2/RAD9A	8
GO:0051015	actin filament binding	15/676	208/18496	0.00964996	0.787806	0.78456	HIP1R/PLEC/PPP1R9B/CFL2/KLHL17/LIMD2/MAP1S/MYH3/SHROOM1/MICAL1/SAMD14/MYO18A/TPM2/IQGAP2/SPTBN4	15
GO:0070412	R-SMAD binding	4/676	25/18496	0.0121395	0.787806	0.78456	AXIN1/JUN/STUB1/ANKRD1	4
GO:0005547	phosphatidylinositol-3,4,5-trisphosphate binding	5/676	39/18496	0.0132393	0.787806	0.78456	HIP1R/OBSCN/ARAP1/PHLDA3/IQGAP2	5
GO:0106310	protein serine kinase activity	22/676	361/18496	0.0137401	0.787806	0.78456	AKT2/TAOK2/MAP3K3/DMPK/CDC7/CDK11B/WNK2/SIK1/VRK1/BRSK1/PIM3/BRSK2/STK10/MAP3K12/OBSCN/PKN1/RPS6KB2/DAPK3/TSSK6/PDIK1L/RIPK4/DAPK2	22
GO:0045499	chemorepellent activity	4/676	28/18496	0.0180303	0.787806	0.78456	SEMA4B/SEMA7A/SEMA3F/SEMA3D	4
GO:0004198	calcium-dependent cysteine-type endopeptidase activity	3/676	16/18496	0.0190754	0.787806	0.78456	CAPN15/CAPN10/ADGB	3
GO:0019888	protein phosphatase regulator activity	8/676	92/18496	0.0192966	0.787806	0.78456	PPP1R9B/DMPK/RCAN1/PPP1R15A/PPP6R1/ELFN1/PPP1R37/PPP1R16A	8
GO:0005200	structural constituent of cytoskeleton	9/676	112/18496	0.0215891	0.787806	0.78456	NEFM/CROCC/PLEC/TUBB1/NEFH/AGRN/TUBD1/TUBB4A/SPTBN4	9
GO:0030674	protein-macromolecule adaptor activity	24/676	421/18496	0.0215937	0.787806	0.78456	HIP1R/TRIM11/AXIN1/NCK1/MAPK8IP3/SH2B2/RRAGC/SPAG4/CRADD/STING1/TSNARE1/ZNF598/NEFH/PSMD10/SCRIB/SRRT/SARM1/ANKRD9/KLHL25/STX10/STUB1/MAPK8IP2/GET1/SPTBN4	24
GO:0016854	racemase and epimerase activity	3/676	17/18496	0.0225464	0.787806	0.78456	YJEFN3/FUOM/DSEL	3
GO:0042393	histone binding	16/676	252/18496	0.0232368	0.787806	0.78456	SPHK2/KMT2D/ING3/CHD5/NAP1L3/VRK1/SBNO2/CBX4/ASF1A/TSPYL2/PKN1/CBX8/CBX6/PRMT7/CXXC1/TDRD3	16
GO:0004674	protein serine/threonine kinase activity	24/676	427/18496	0.0250218	0.787806	0.78456	AKT2/TAOK2/MYLK2/MAP3K3/DMPK/CDC7/CDK11B/WNK2/SIK1/VRK1/BRSK1/PIM3/BRSK2/STK10/MAP3K12/OBSCN/PKN1/RPS6KB2/DAPK3/TSSK6/PDIK1L/RIPK4/GRK1/DAPK2	24
GO:0043395	heparan sulfate proteoglycan binding	3/676	18/18496	0.0263369	0.787806	0.78456	PTPRS/COMP/AGRN	3
GO:0035064	methylated histone binding	7/676	80/18496	0.0268886	0.787806	0.78456	ING3/CHD5/CBX4/CBX8/CBX6/CXXC1/TDRD3	7
GO:0035591	signaling adaptor activity	8/676	98/18496	0.0270441	0.787806	0.78456	AXIN1/NCK1/MAPK8IP3/SH2B2/STING1/SCRIB/SARM1/MAPK8IP2	8
GO:0140034	methylation-dependent protein binding	7/676	82/18496	0.0302604	0.787806	0.78456	ING3/CHD5/CBX4/CBX8/CBX6/CXXC1/TDRD3	7
GO:0030506	ankyrin binding	3/676	19/18496	0.0304459	0.787806	0.78456	PLEC/OBSCN/SPTBN4	3
GO:0042577	lipid phosphatase activity	3/676	19/18496	0.0304459	0.787806	0.78456	PLPPR3/PLPPR5/PLPP7	3
GO:0002039	p53 binding	6/676	66/18496	0.0332284	0.787806	0.78456	AXIN1/NOP53/TRIAP1/MSX1/EHMT2/ANKRD1	6
GO:0042054	histone methyltransferase activity	6/676	66/18496	0.0332284	0.787806	0.78456	KMT2D/NTMT1/PRMT7/FBLL1/EHMT2/METTL22	6
GO:0017124	SH3 domain binding	9/676	122/18496	0.0349577	0.787806	0.78456	HIP1R/SYNGAP1/EFS/PTTG1/MICAL1/OSTF1/DTX1/RAD9A/CYBA	9
GO:0001540	amyloid-beta binding	7/676	85/18496	0.035833	0.787806	0.78456	FZD5/NGFR/PFDN4/MAPK8IP2/ITM2A/AGER/TM2D1	7
GO:0043015	gamma-tubulin binding	4/676	35/18496	0.0377845	0.787806	0.78456	BRSK1/NEDD1/CEP57L1/RAB11FIP5	4
GO:0003727	single-stranded RNA binding	7/676	88/18496	0.0420446	0.787806	0.78456	DDX11/PUS1/CBX4/DLX2/RBMS2/CBX8/CBX6	7
GO:0015645	fatty acid ligase activity	3/676	22/18496	0.0446545	0.787806	0.78456	SLC27A3/SLC27A2/ACSF3	3
GO:0050321	tau-protein kinase activity	3/676	22/18496	0.0446545	0.787806	0.78456	TAOK2/BRSK1/BRSK2	3
GO:0043495	protein-membrane adaptor activity	4/676	37/18496	0.0450422	0.787806	0.78456	RRAGC/SPAG4/GET1/SPTBN4	4
GO:0001054	RNA polymerase I activity	2/676	10/18496	0.04941	0.787806	0.78456	POLR2K/POLR2F	2
GO:0001056	RNA polymerase III activity	2/676	10/18496	0.04941	0.787806	0.78456	POLR2K/POLR2F	2
GO:0008474	palmitoyl-(protein) hydrolase activity	2/676	10/18496	0.04941	0.787806	0.78456	ABHD17A/ABHD17C	2
GO:0015658	branched-chain amino acid transmembrane transporter activity	2/676	10/18496	0.04941	0.787806	0.78456	SLC43A2/SLC6A15	2
GO:0016634	oxidoreductase activity, acting on the CH-CH group of donors, oxygen as acceptor	2/676	10/18496	0.04941	0.787806	0.78456	CPOX/ACAA1	2
GO:0030023	extracellular matrix constituent conferring elasticity	2/676	10/18496	0.04941	0.787806	0.78456	FBN2/EMILIN1	2
GO:0035374	chondroitin sulfate binding	2/676	10/18496	0.04941	0.787806	0.78456	PTPRS/AGRN	2
GO:0008408	3'-5' exonuclease activity	5/676	55/18496	0.0499343	0.787806	0.78456	TATDN1/POLRMT/REXO4/ERI2/RAD9A	5
GO:0017116	single-stranded DNA helicase activity	3/676	23/18496	0.0500026	0.787806	0.78456	DSCC1/CHTF18/MCM9	3
GO:0140103	catalytic activity, acting on a glycoprotein	3/676	23/18496	0.0500026	0.787806	0.78456	C1GALT1C1L/B4GALNT4/B4GALNT3	3
GO:0016895	DNA exonuclease activity, producing 5'-phosphomonoesters	3/676	24/18496	0.0556466	0.787806	0.78456	TATDN1/DCLRE1A/RAD9A	3
GO:0000099	sulfur amino acid transmembrane transporter activity	2/676	11/18496	0.0589594	0.787806	0.78456	SLC43A2/SLC7A11	2
GO:0001055	RNA polymerase II activity	2/676	11/18496	0.0589594	0.787806	0.78456	POLR2K/POLR2F	2
GO:0002162	dystroglycan binding	2/676	11/18496	0.0589594	0.787806	0.78456	PLEC/AGRN	2
GO:0005078	MAP-kinase scaffold activity	2/676	11/18496	0.0589594	0.787806	0.78456	MAPK8IP3/MAPK8IP2	2
GO:0008432	JUN kinase binding	2/676	11/18496	0.0589594	0.787806	0.78456	MAPK8IP3/MAPK8IP2	2
GO:0016813	hydrolase activity, acting on carbon-nitrogen (but not peptide) bonds, in linear amidines	2/676	11/18496	0.0589594	0.787806	0.78456	DDAH2/ARG2	2
GO:0016857	racemase and epimerase activity, acting on carbohydrates and derivatives	2/676	11/18496	0.0589594	0.787806	0.78456	FUOM/DSEL	2
GO:0047429	nucleoside triphosphate diphosphatase activity	2/676	11/18496	0.0589594	0.787806	0.78456	ASMTL/DUT	2
GO:0047676	arachidonate-CoA ligase activity	2/676	11/18496	0.0589594	0.787806	0.78456	SLC27A3/SLC27A2	2
GO:0070700	BMP receptor binding	2/676	11/18496	0.0589594	0.787806	0.78456	BMP6/PYCARD	2
GO:0098599	palmitoyl hydrolase activity	2/676	11/18496	0.0589594	0.787806	0.78456	ABHD17A/ABHD17C	2
GO:0140996	histone H3 kinase activity	2/676	11/18496	0.0589594	0.787806	0.78456	VRK1/PKN1	2
GO:0003678	DNA helicase activity	5/676	58/18496	0.0602703	0.787806	0.78456	DSCC1/DDX11/RECQL5/CHTF18/MCM9	5
GO:0004529	DNA exonuclease activity	3/676	25/18496	0.0615794	0.787806	0.78456	TATDN1/DCLRE1A/RAD9A	3
GO:0035198	miRNA binding	4/676	42/18496	0.0663324	0.787806	0.78456	ZC3H7B/MATR3/ZC3H12A/TARBP2	4
GO:0016796	exonuclease activity, active with either ribo- or deoxyribonucleic acids and producing 5'-phosphomonoesters	5/676	60/18496	0.0677857	0.787806	0.78456	TATDN1/POLRMT/DCLRE1A/ERI2/RAD9A	5
GO:0004709	MAP kinase kinase kinase activity	3/676	26/18496	0.0677931	0.787806	0.78456	TAOK2/MAP3K3/MAP3K12	3
GO:0000995	RNA polymerase III general transcription initiation factor activity	2/676	12/18496	0.0690808	0.787806	0.78456	BRF1/SNAPC4	2
GO:0015269	calcium-activated potassium channel activity	2/676	12/18496	0.0690808	0.787806	0.78456	KCNN3/KCNMA1	2
GO:0016423	tRNA (guanine) methyltransferase activity	2/676	12/18496	0.0690808	0.787806	0.78456	TRMT10A/TRMT5	2
GO:0035497	cAMP response element binding	2/676	12/18496	0.0690808	0.787806	0.78456	E4F1/JUN	2
GO:0097493	structural molecule activity conferring elasticity	2/676	12/18496	0.0690808	0.787806	0.78456	FBN2/EMILIN1	2
GO:0019205	nucleobase-containing compound kinase activity	4/676	43/18496	0.0711195	0.787806	0.78456	PNKP/UCKL1/ADK/CMPK1	4
GO:0048156	tau protein binding	4/676	43/18496	0.0711195	0.787806	0.78456	TAOK2/BRSK1/BRSK2/STUB1	4
GO:0140297	DNA-binding transcription factor binding	24/676	477/18496	0.0717867	0.787806	0.78456	ZBTB17/DDX54/GBX2/CRY2/STING1/IFI27/SIK1/E4F1/PSMD10/C1D/JUN/GATA6/NR1H2/HES6/MED16/PKN1/FOXP1/LMO3/MED30/DAPK3/DGKQ/CTDP1/ZBTB49/ANKRD1	24
GO:0005516	calmodulin binding	12/676	204/18496	0.0718026	0.787806	0.78456	SLC8A2/KCNN3/RRAD/MYLK2/PLCB3/MYH3/NGFR/AEBP1/OBSCN/IQGAP2/DAPK2/RYR2	12
GO:0031490	chromatin DNA binding	8/676	120/18496	0.0730762	0.790644	0.787386	HMGN4/H3Y1/TOX/SBNO2/ZNF276/NR1H2/SIRT6/VAX2	8
GO:0016405	CoA-ligase activity	3/676	27/18496	0.0742794	0.792652	0.789386	SLC27A3/SLC27A2/ACSF3	3
GO:0008138	protein tyrosine/serine/threonine phosphatase activity	4/676	44/18496	0.0760781	0.79556	0.792281	SBF1/PTP4A1/DUSP3/DUSP8	4
GO:0005035	death receptor activity	2/676	13/18496	0.0797197	0.79556	0.792281	NGFR/TNFRSF10A	2
GO:0009982	pseudouridine synthase activity	2/676	13/18496	0.0797197	0.79556	0.792281	PUS1/PUS7L	2
GO:0031432	titin binding	2/676	13/18496	0.0797197	0.79556	0.792281	OBSCN/ANKRD1	2
GO:0004518	nuclease activity	12/676	208/18496	0.0803151	0.79556	0.792281	TATDN1/POLRMT/PNKP/ENDOD1/REXO4/DCLRE1A/REXO5/ANKZF1/ZC3H12A/PGBD5/ERI2/RAD9A	12
GO:0035925	mRNA 3'-UTR AU-rich region binding	3/676	28/18496	0.0810292	0.79556	0.792281	CPSF1/CPEB1/ZC3H12A	3
GO:0061629	RNA polymerase II-specific DNA-binding transcription factor binding	18/676	344/18496	0.0817006	0.79556	0.792281	DDX54/GBX2/CRY2/STING1/IFI27/E4F1/PSMD10/C1D/JUN/GATA6/NR1H2/HES6/MED16/PKN1/FOXP1/MED30/CTDP1/ANKRD1	18
GO:0030695	GTPase regulator activity	24/676	486/18496	0.084254	0.800413	0.797115	ARHGAP39/PLEKHG4B/SBF1/RABEP2/DENND10/RALGDS/MCF2L/RP2/ACAP3/SYNGAP1/RABIF/GPSM1/JUN/PLEKHG5/RUNDC3A/GMIP/OBSCN/ARHGEF18/ARAP1/RGPD5/ARHGEF10L/FBXO8/IQGAP2/THG1L	24
GO:0060589	nucleoside-triphosphatase regulator activity	24/676	486/18496	0.084254	0.800413	0.797115	ARHGAP39/PLEKHG4B/SBF1/RABEP2/DENND10/RALGDS/MCF2L/RP2/ACAP3/SYNGAP1/RABIF/GPSM1/JUN/PLEKHG5/RUNDC3A/GMIP/OBSCN/ARHGEF18/ARAP1/RGPD5/ARHGEF10L/FBXO8/IQGAP2/THG1L	24
GO:0043325	phosphatidylinositol-3,4-bisphosphate binding	3/676	29/18496	0.0880335	0.826242	0.822836	HIP1R/OBSCN/PHLDA3	3
GO:0008195	phosphatidate phosphatase activity	2/676	14/18496	0.0908248	0.832383	0.828952	PLPPR3/PLPPR5	2
GO:0016530	metallochaperone activity	2/676	14/18496	0.0908248	0.832383	0.828952	CCS/COX17	2
GO:0003899	DNA-directed 5'-3' RNA polymerase activity	3/676	30/18496	0.0952823	0.844811	0.841329	POLRMT/POLR2K/POLR2F	3
GO:0001228	DNA-binding transcription activator activity, RNA polymerase II-specific	23/676	471/18496	0.0979181	0.844811	0.841329	ZBTB7B/ZBTB17/JUNB/GBX2/GABPA/MAFF/HNF4G/ZNF580/E4F1/IRF3/JUN/DLX2/NR1H2/HOXD4/RREB1/GLIS2/GLI1/CARF/ELF4/MSX1/NR1I3/ARX/TLX2	23
GO:0004467	long-chain fatty acid-CoA ligase activity	2/676	15/18496	0.102348	0.844811	0.841329	SLC27A3/SLC27A2	2
GO:0008296	3'-5'-DNA exonuclease activity	2/676	15/18496	0.102348	0.844811	0.841329	TATDN1/RAD9A	2
GO:0042809	nuclear vitamin D receptor binding	2/676	15/18496	0.102348	0.844811	0.841329	MED16/MED30	2
GO:0016878	acid-thiol ligase activity	3/676	31/18496	0.102766	0.844811	0.841329	SLC27A3/SLC27A2/ACSF3	3
GO:0015631	tubulin binding	19/676	379/18496	0.102942	0.844811	0.841329	NEFM/KIFC2/STMN3/HOOK2/MTCL1/KIF26A/EML3/SKA2/NEFH/BRSK1/MAP1S/NEDD1/CEP57L1/GLI1/HAUS8/RAB11FIP5/LRRC61/RITA1/FAM83D	19
GO:0001216	DNA-binding transcription activator activity	23/676	475/18496	0.104682	0.844811	0.841329	ZBTB7B/ZBTB17/JUNB/GBX2/GABPA/MAFF/HNF4G/ZNF580/E4F1/IRF3/JUN/DLX2/NR1H2/HOXD4/RREB1/GLIS2/GLI1/CARF/ELF4/MSX1/NR1I3/ARX/TLX2	23
GO:0004386	helicase activity	9/676	154/18496	0.111982	0.844811	0.841329	DSCC1/DDX11/DDX54/RECQL5/CHD5/DHX38/CHTF18/DHX34/MCM9	9
GO:0043621	protein self-association	5/676	70/18496	0.112627	0.844811	0.841329	PLEC/AXIN1/EML3/FOXP1/RYR2	5
GO:0004129	cytochrome-c oxidase activity	2/676	16/18496	0.114244	0.844811	0.841329	COX5A/COX7A2L	2
GO:0016641	oxidoreductase activity, acting on the CH-NH2 group of donors, oxygen as acceptor	2/676	16/18496	0.114244	0.844811	0.841329	IL4I1/LOXL4	2
GO:0016675	oxidoreductase activity, acting on a heme group of donors	2/676	16/18496	0.114244	0.844811	0.841329	COX5A/COX7A2L	2
GO:0017070	U6 snRNA binding	2/676	16/18496	0.114244	0.844811	0.841329	LARP7/LSM3	2
GO:0050664	oxidoreductase activity, acting on NAD(P)H, oxygen as acceptor	2/676	16/18496	0.114244	0.844811	0.841329	MICAL1/CYBA	2
GO:0003684	damaged DNA binding	5/676	71/18496	0.117745	0.844811	0.841329	CRY2/PNKP/RPA3/SIRT6/DCLRE1A	5
GO:0034062	5'-3' RNA polymerase activity	3/676	33/18496	0.118396	0.844811	0.841329	POLRMT/POLR2K/POLR2F	3
GO:0097747	RNA polymerase activity	3/676	33/18496	0.118396	0.844811	0.841329	POLRMT/POLR2K/POLR2F	3
GO:0005085	guanyl-nucleotide exchange factor activity	12/676	225/18496	0.123323	0.844811	0.841329	PLEKHG4B/SBF1/DENND10/RALGDS/MCF2L/RABIF/PLEKHG5/OBSCN/ARHGEF18/ARHGEF10L/FBXO8/THG1L	12
GO:0140097	catalytic activity, acting on DNA	13/676	248/18496	0.123371	0.844811	0.841329	TATDN1/DSCC1/DDX11/TOP1MT/RECQL5/CHD5/CHTF18/MYO18A/CHRAC1/DCLRE1A/PGBD5/RAD9A/MCM9	13
GO:0005324	long-chain fatty acid transporter activity	2/676	17/18496	0.126471	0.844811	0.841329	SLC27A3/SLC27A2	2
GO:0008242	omega peptidase activity	2/676	17/18496	0.126471	0.844811	0.841329	GGT7/GGH	2
GO:0008376	acetylgalactosaminyltransferase activity	3/676	34/18496	0.126522	0.844811	0.841329	GALNT7/B4GALNT4/B4GALNT3	3
GO:0016922	nuclear receptor binding	8/676	137/18496	0.129415	0.844811	0.841329	DDX54/CRY2/C1D/NR1H2/MED16/PKN1/FOXP1/MED30	8
GO:0008276	protein methyltransferase activity	6/676	94/18496	0.129687	0.844811	0.841329	KMT2D/NTMT1/PRMT7/FBLL1/EHMT2/METTL22	6
GO:0016410	N-acyltransferase activity	6/676	94/18496	0.129687	0.844811	0.841329	NAT9/ING3/NAT8L/CERS1/NAA10/GLYATL1	6
GO:0017022	myosin binding	5/676	74/18496	0.133737	0.844811	0.841329	MYLK2/SHROOM1/PYCARD/GIPC1/SPATA6	5
GO:0017069	snRNA binding	4/676	54/18496	0.134417	0.844811	0.841329	SNRNP70/LARP7/HEXIM1/LSM3	4
GO:0140296	general transcription initiation factor binding	4/676	54/18496	0.134417	0.844811	0.841329	BRF1/JUN/GTF2F1/CTDP1	4
GO:0140030	modification-dependent protein binding	10/676	184/18496	0.137696	0.844811	0.841329	ANKRD13B/ING3/DNAJB2/TNIP2/CHD5/CBX4/CBX8/CBX6/CXXC1/TDRD3	10
GO:0033549	MAP kinase phosphatase activity	2/676	18/18496	0.138987	0.844811	0.841329	DUSP3/DUSP8	2
GO:0046527	glucosyltransferase activity	2/676	18/18496	0.138987	0.844811	0.841329	ALG10/ALG8	2
GO:0140036	ubiquitin-dependent protein binding	2/676	18/18496	0.138987	0.844811	0.841329	ANKRD13B/DNAJB2	2
GO:0003697	single-stranded DNA binding	7/676	118/18496	0.141272	0.844811	0.841329	DDX11/CRY2/RPA3/SSBP4/REXO4/CTC1/MCM9	7
GO:0043394	proteoglycan binding	3/676	36/18496	0.143343	0.844811	0.841329	PTPRS/COMP/AGRN	3
GO:0046943	carboxylic acid transmembrane transporter activity	9/676	164/18496	0.14732	0.844811	0.841329	SLC43A2/SLC19A1/SLC6A15/SLC10A3/SLC26A2/SLC27A2/SLC25A1/SLC7A11/SLC7A7	9
GO:0061980	regulatory RNA binding	4/676	56/18496	0.147797	0.844811	0.841329	ZC3H7B/MATR3/ZC3H12A/TARBP2	4
GO:0008757	S-adenosylmethionine-dependent methyltransferase activity	10/676	187/18496	0.148132	0.844811	0.841329	ASMTL/KMT2D/TRMT10A/SMS/NTMT1/PRMT7/TRMT5/FBLL1/EHMT2/METTL22	10
GO:0005342	organic acid transmembrane transporter activity	9/676	165/18496	0.151131	0.844811	0.841329	SLC43A2/SLC19A1/SLC6A15/SLC10A3/SLC26A2/SLC27A2/SLC25A1/SLC7A11/SLC7A7	9
GO:0004970	ionotropic glutamate receptor activity	2/676	19/18496	0.151757	0.844811	0.841329	GRID1/GRIN2C	2
GO:0017075	syntaxin-1 binding	2/676	19/18496	0.151757	0.844811	0.841329	STXBP2/CPLX2	2
GO:0019211	phosphatase activator activity	2/676	19/18496	0.151757	0.844811	0.841329	PPP1R15A/GTF2F1	2
GO:0030551	cyclic nucleotide binding	3/676	37/18496	0.152017	0.844811	0.841329	STING1/SLC19A1/HCN3	3
GO:0072349	modified amino acid transmembrane transporter activity	3/676	37/18496	0.152017	0.844811	0.841329	SLC19A1/SLC7A11/SLC7A7	3
GO:0005249	voltage-gated potassium channel activity	6/676	99/18496	0.154272	0.844811	0.841329	KCNN3/KCNJ9/KCNT1/KCNC1/HCN3/KCNMA1	6
GO:0005201	extracellular matrix structural constituent	9/676	166/18496	0.154991	0.844811	0.841329	COL9A2/LAMB2/COMP/COL6A3/AGRN/AEBP1/FBN2/EMILIN1/MUC3A	9
GO:0019001	guanyl nucleotide binding	19/676	403/18496	0.1554	0.844811	0.841329	RHOT2/RRAD/EEF1A2/GNA11/TUBB1/RRAGC/STING1/RAB35/RP2/SLC19A1/RABL6/RHOBTB2/EIF2S3B/RAB29/MTG2/TUBD1/TUBB4A/THG1L/ARFRP1	19
GO:0032561	guanyl ribonucleotide binding	19/676	403/18496	0.1554	0.844811	0.841329	RHOT2/RRAD/EEF1A2/GNA11/TUBB1/RRAGC/STING1/RAB35/RP2/SLC19A1/RABL6/RHOBTB2/EIF2S3B/RAB29/MTG2/TUBD1/TUBB4A/THG1L/ARFRP1	19
GO:0008094	ATP-dependent activity, acting on DNA	7/676	122/18496	0.159395	0.844811	0.841329	DSCC1/DDX11/RECQL5/CHD5/CHTF18/MYO18A/MCM9	7
GO:1901682	sulfur compound transmembrane transporter activity	4/676	58/18496	0.161665	0.844811	0.841329	SLC43A2/SLC26A2/ABCC6/SLC7A11	4
GO:0010314	phosphatidylinositol-5-phosphate binding	2/676	20/18496	0.164744	0.844811	0.841329	OBSCN/PHLDA3	2
GO:0016638	oxidoreductase activity, acting on the CH-NH2 group of donors	2/676	20/18496	0.164744	0.844811	0.841329	IL4I1/LOXL4	2
GO:0035173	histone kinase activity	2/676	20/18496	0.164744	0.844811	0.841329	VRK1/PKN1	2
GO:0051787	misfolded protein binding	2/676	20/18496	0.164744	0.844811	0.841329	STUB1/HSPA1A	2
GO:0140035	ubiquitination-like modification-dependent protein binding	2/676	20/18496	0.164744	0.844811	0.841329	ANKRD13B/DNAJB2	2
GO:0140318	protein transporter activity	3/676	39/18496	0.169838	0.844811	0.841329	TOMM40/TIMM29/TOMM7	3
GO:0016779	nucleotidyltransferase activity	8/676	147/18496	0.170632	0.844811	0.841329	POLRMT/POLR2K/SELENOO/PARP3/CHRAC1/SIRT6/POLR2F/THG1L	8
GO:0001098	basal transcription machinery binding	4/676	60/18496	0.175983	0.844811	0.841329	RECQL5/SCAF1/GTF2F1/CTDP1	4
GO:0001099	basal RNA polymerase II transcription machinery binding	4/676	60/18496	0.175983	0.844811	0.841329	RECQL5/SCAF1/GTF2F1/CTDP1	4
GO:0016627	oxidoreductase activity, acting on the CH-CH group of donors	4/676	60/18496	0.175983	0.844811	0.841329	DUS1L/CPOX/DECR2/ACAA1	4
GO:0019200	carbohydrate kinase activity	2/676	21/18496	0.177916	0.844811	0.841329	KHK/HKDC1	2
GO:0004177	aminopeptidase activity	3/676	40/18496	0.178964	0.844811	0.841329	ANPEP/DPP7/NPEPL1	3
GO:0016790	thiolester hydrolase activity	3/676	40/18496	0.178964	0.844811	0.841329	ABHD17A/HAGHL/ABHD17C	3
GO:0017018	myosin phosphatase activity	5/676	82/18496	0.180655	0.844811	0.841329	PHLPP1/MYH3/DUSP3/CTDP1/DUSP8	5
GO:0042826	histone deacetylase binding	7/676	127/18496	0.183438	0.844811	0.841329	ZBTB7B/SIK1/PKN1/HSPA1A/RAD9A/HIC1/ANKRD1	7
GO:0005546	phosphatidylinositol-4,5-bisphosphate binding	5/676	83/18496	0.186909	0.844811	0.841329	HIP1R/RAB35/SNX21/OBSCN/PHLDA3	5
GO:0001046	core promoter sequence-specific DNA binding	3/676	41/18496	0.18822	0.844811	0.841329	ZBTB17/GBX2/FOXP1	3
GO:0004532	RNA exonuclease activity	3/676	41/18496	0.18822	0.844811	0.841329	POLRMT/ZC3H12A/ERI2	3
GO:0016877	ligase activity, forming carbon-sulfur bonds	3/676	41/18496	0.18822	0.844811	0.841329	SLC27A3/SLC27A2/ACSF3	3
GO:0031072	heat shock protein binding	7/676	128/18496	0.188419	0.844811	0.841329	MVD/DNAJB2/CDC37/STUB1/HSPA1A/PTGES3L/METTL22	7
GO:0016791	phosphatase activity	13/676	270/18496	0.190931	0.844811	0.841329	PTPRS/SBF1/PLPPR3/PNKP/PHLPP1/PTP4A1/MYH3/PTPRN2/DUSP3/PLPPR5/CTDP1/PLPP7/DUSP8	13
GO:0016780	phosphotransferase activity, for other substituted phosphate groups	2/676	22/18496	0.191242	0.844811	0.841329	AASDHPPT/GNPTG	2
GO:0051117	ATPase binding	5/676	84/18496	0.19324	0.844811	0.841329	TMEM106B/BRSK2/TRPC1/NR1H2/BBC3	5
GO:0004721	phosphoprotein phosphatase activity	9/676	176/18496	0.196117	0.844811	0.841329	PTPRS/SBF1/PHLPP1/PTP4A1/MYH3/PTPRN2/DUSP3/CTDP1/DUSP8	9
GO:0000149	SNARE binding	6/676	107/18496	0.197426	0.844811	0.841329	TSNARE1/CAPN10/STX10/STXBP2/CPLX2/HECTD3	6
GO:0008307	structural constituent of muscle	3/676	42/18496	0.197596	0.844811	0.841329	PLEC/OBSCN/TPM2	3
GO:0051879	Hsp90 protein binding	3/676	42/18496	0.197596	0.844811	0.841329	CDC37/STUB1/PTGES3L	3
GO:0000287	magnesium ion binding	11/676	224/18496	0.198366	0.844811	0.841329	RRAGC/THTPA/SIK1/RP2/AASDHPPT/BRSK1/DUT/BRSK2/MTG2/TSSK6/THG1L	11
GO:0008135	translation factor activity, RNA binding	5/676	85/18496	0.199646	0.844811	0.841329	EIF3G/EEF1A2/CPEB1/EIF2S3B/MTIF3	5
GO:0008017	microtubule binding	13/676	273/18496	0.20129	0.844811	0.841329	NEFM/KIFC2/HOOK2/MTCL1/KIF26A/EML3/SKA2/NEFH/MAP1S/CEP57L1/GLI1/HAUS8/FAM83D	13
GO:0016747	acyltransferase activity, transferring groups other than amino-acyl groups	11/676	225/18496	0.202223	0.844811	0.841329	NAT9/ING3/NAT8L/PIGW/PNPLA2/OSGEPL1/CERS1/ACAA1/NAA10/SIRT6/GLYATL1	11
GO:0140101	catalytic activity, acting on a tRNA	7/676	131/18496	0.203686	0.844811	0.841329	DUS1L/PUS1/TRMT10A/VARS2/TRMT5/ANKZF1/THG1L	7
GO:0003950	NAD+ ADP-ribosyltransferase activity	2/676	23/18496	0.204694	0.844811	0.841329	PARP3/SIRT6	2
GO:0070696	transmembrane receptor protein serine/threonine kinase binding	2/676	23/18496	0.204694	0.844811	0.841329	BMP6/PYCARD	2
GO:1990404	NAD+-protein ADP-ribosyltransferase activity	2/676	23/18496	0.204694	0.844811	0.841329	PARP3/SIRT6	2
GO:0140993	histone modifying activity	10/676	202/18496	0.205914	0.844811	0.841329	KMT2D/ING3/VRK1/PKN1/SIRT6/NTMT1/PRMT7/FBLL1/EHMT2/METTL22	10
GO:0016741	transferase activity, transferring one-carbon groups	11/676	226/18496	0.206113	0.844811	0.841329	ASMTL/KMT2D/TRMT10A/SMS/NTMT1/AMT/PRMT7/TRMT5/FBLL1/EHMT2/METTL22	11
GO:0043022	ribosome binding	6/676	109/18496	0.20886	0.844811	0.841329	ZNF598/CPEB1/MTIF3/NAA10/ZC3H12A/NDUFAB1	6
GO:0140767	enzyme-substrate adaptor activity	4/676	65/18496	0.213493	0.844811	0.841329	AXIN1/RRAGC/ANKRD9/KLHL25	4
GO:0051087	protein-folding chaperone binding	7/676	133/18496	0.214119	0.844811	0.841329	MVD/DNAJB2/CDC37/STUB1/PFDN4/GET4/PTGES3L	7
GO:0001223	transcription coactivator binding	3/676	44/18496	0.216667	0.844811	0.841329	ZBTB17/GATA6/ZBTB49	3
GO:0004864	protein phosphatase inhibitor activity	3/676	44/18496	0.216667	0.844811	0.841329	PPP1R9B/ELFN1/PPP1R37	3
GO:0005385	zinc ion transmembrane transporter activity	2/676	24/18496	0.218244	0.844811	0.841329	SLC30A3/SLC39A1	2
GO:0008093	cytoskeletal anchor activity	2/676	24/18496	0.218244	0.844811	0.841329	NCK1/SPTBN4	2
GO:0016853	isomerase activity	8/676	158/18496	0.221847	0.844811	0.841329	PUS1/PUS7L/TOP1MT/PIN4/PIGK/YJEFN3/FUOM/DSEL	8
GO:0032266	phosphatidylinositol-3-phosphate binding	3/676	45/18496	0.226343	0.844811	0.841329	SNX21/OBSCN/PHLDA3	3
GO:0019905	syntaxin binding	4/676	67/18496	0.229078	0.844811	0.841329	STX10/STXBP2/CPLX2/HECTD3	4
GO:0001091	RNA polymerase II general transcription initiation factor binding	2/676	25/18496	0.231867	0.844811	0.841329	GTF2F1/CTDP1	2
GO:0005227	calcium activated cation channel activity	2/676	25/18496	0.231867	0.844811	0.841329	KCNN3/KCNMA1	2
GO:0008157	protein phosphatase 1 binding	2/676	25/18496	0.231867	0.844811	0.841329	PPP1R9B/PPP1R15A	2
GO:0070840	dynein complex binding	2/676	25/18496	0.231867	0.844811	0.841329	NEFH/RAB29	2
GO:0005525	GTP binding	17/676	382/18496	0.235565	0.844811	0.841329	RHOT2/RRAD/EEF1A2/GNA11/TUBB1/RRAGC/RAB35/RP2/RABL6/RHOBTB2/EIF2S3B/RAB29/MTG2/TUBD1/TUBB4A/THG1L/ARFRP1	17
GO:0015175	neutral L-amino acid transmembrane transporter activity	3/676	46/18496	0.2361	0.844811	0.841329	SLC43A2/SLC6A15/SLC7A11	3
GO:0008234	cysteine-type peptidase activity	9/676	185/18496	0.236634	0.844811	0.841329	ALG13/CAPN15/GGH/ATG4A/PIGK/CAPN10/SENP3/ZC3H12A/ADGB	9
GO:0008080	N-acetyltransferase activity	4/676	68/18496	0.236975	0.844811	0.841329	NAT9/ING3/NAT8L/NAA10	4
GO:0015453	oxidoreduction-driven active transmembrane transporter activity	4/676	68/18496	0.236975	0.844811	0.841329	NDUFA5/CYB561A3/COX5A/COX7A2L	4
GO:0050681	nuclear androgen receptor binding	2/676	26/18496	0.245539	0.844811	0.841329	PKN1/FOXP1	2
GO:0070006	metalloaminopeptidase activity	2/676	26/18496	0.245539	0.844811	0.841329	ANPEP/NPEPL1	2
GO:0019212	phosphatase inhibitor activity	3/676	47/18496	0.245928	0.844811	0.841329	PPP1R9B/ELFN1/PPP1R37	3
GO:0003779	actin binding	19/676	438/18496	0.253162	0.844811	0.841329	HIP1R/CROCC/PLEC/PPP1R9B/CFL2/KLHL17/LIMD2/MAP1S/TMSB15A/MYH3/SHROOM1/MICAL1/SAMD14/MYO18A/TPM2/GIPC1/KCNMA1/IQGAP2/SPTBN4	19
GO:0004553	hydrolase activity, hydrolyzing O-glycosyl compounds	5/676	93/18496	0.253208	0.844811	0.841329	EDEM2/GANC/GALC/FUCA2/ENGASE	5
GO:0019902	phosphatase binding	9/676	189/18496	0.25554	0.844811	0.841329	PPP1R9B/CRY2/TPRN/PPP1R15A/PPP6R1/SFI1/GTF2F1/CSF1R/SPTBN4	9
GO:0005504	fatty acid binding	3/676	48/18496	0.255818	0.844811	0.841329	CRABP1/PRR7/NDUFAB1	3
GO:0001671	ATPase activator activity	2/676	27/18496	0.25924	0.844811	0.841329	DNAJB2/DNAJC15	2
GO:0005242	inward rectifier potassium channel activity	2/676	27/18496	0.25924	0.844811	0.841329	KCNN3/KCNJ9	2
GO:0008066	glutamate receptor activity	2/676	27/18496	0.25924	0.844811	0.841329	GRID1/GRIN2C	2
GO:0008320	protein transmembrane transporter activity	2/676	27/18496	0.25924	0.844811	0.841329	TOMM40/TOMM7	2
GO:0015035	protein-disulfide reductase activity	2/676	27/18496	0.25924	0.844811	0.841329	CCS/GFER	2
GO:0016866	intramolecular transferase activity	2/676	27/18496	0.25924	0.844811	0.841329	PUS1/PUS7L	2
GO:0046875	ephrin receptor binding	2/676	27/18496	0.25924	0.844811	0.841329	EFNB1/NCK1	2
GO:0099604	ligand-gated calcium channel activity	2/676	27/18496	0.25924	0.844811	0.841329	GRIN2C/RYR2	2
GO:0008168	methyltransferase activity	10/676	215/18496	0.262432	0.844811	0.841329	ASMTL/KMT2D/TRMT10A/SMS/NTMT1/PRMT7/TRMT5/FBLL1/EHMT2/METTL22	10
GO:0002020	protease binding	7/676	142/18496	0.263252	0.844811	0.841329	ADRM1/CRADD/ADAMTSL4/COMP/PYCARD/F3/TNFRSF10A	7
GO:0060590	ATPase regulator activity	3/676	49/18496	0.265762	0.844811	0.841329	DNAJB2/BRSK2/DNAJC15	3
GO:0016407	acetyltransferase activity	5/676	95/18496	0.267131	0.844811	0.841329	NAT9/ING3/NAT8L/ACAA1/NAA10	5
GO:0140104	molecular carrier activity	5/676	95/18496	0.267131	0.844811	0.841329	CCS/ASF1A/EMC9/COX17/NDUFAB1	5
GO:0043021	ribonucleoprotein complex binding	8/676	168/18496	0.272654	0.844811	0.841329	ZNF598/CPEB1/MTIF3/NAA10/PRMT7/ZC3H12A/SRP9/NDUFAB1	8
GO:0016645	oxidoreductase activity, acting on the CH-NH group of donors	2/676	28/18496	0.272949	0.844811	0.841329	SMOX/IL4I1	2
GO:0043236	laminin binding	2/676	28/18496	0.272949	0.844811	0.841329	SHH/AGRN	2
GO:0051959	dynein light intermediate chain binding	2/676	28/18496	0.272949	0.844811	0.841329	HOOK2/RILPL1	2
GO:0080025	phosphatidylinositol-3,5-bisphosphate binding	2/676	28/18496	0.272949	0.844811	0.841329	HIP1R/PHLDA3	2
GO:0004725	protein tyrosine phosphatase activity	5/676	96/18496	0.274155	0.844811	0.841329	PTPRS/PTP4A1/PTPRN2/DUSP3/DUSP8	5
GO:0004896	cytokine receptor activity	5/676	96/18496	0.274155	0.844811	0.841329	IL7R/LEPR/EPOR/F3/IL13RA1	5
GO:0005230	extracellular ligand-gated monoatomic ion channel activity	4/676	74/18496	0.285516	0.844811	0.841329	GRID1/GABRA3/P2RX6/GRIN2C	4
GO:0003743	translation initiation factor activity	3/676	51/18496	0.285776	0.844811	0.841329	EIF3G/EIF2S3B/MTIF3	3
GO:0030159	signaling receptor complex adaptor activity	3/676	51/18496	0.285776	0.844811	0.841329	NCK1/MAPK8IP3/SH2B2	3
GO:0030544	Hsp70 protein binding	3/676	51/18496	0.285776	0.844811	0.841329	MVD/DNAJB2/STUB1	3
GO:0015276	ligand-gated monoatomic ion channel activity	7/676	146/18496	0.28604	0.844811	0.841329	KCNN3/GRID1/KCNJ9/GABRA3/P2RX6/GRIN2C/RYR2	7
GO:0033612	receptor serine/threonine kinase binding	2/676	29/18496	0.286646	0.844811	0.841329	BMP6/PYCARD	2
GO:0046966	nuclear thyroid hormone receptor binding	2/676	29/18496	0.286646	0.844811	0.841329	MED16/MED30	2
GO:0005267	potassium channel activity	6/676	122/18496	0.287985	0.844811	0.841329	KCNN3/KCNJ9/KCNT1/KCNC1/HCN3/KCNMA1	6
GO:0022834	ligand-gated channel activity	7/676	147/18496	0.291811	0.844811	0.841329	KCNN3/GRID1/KCNJ9/GABRA3/P2RX6/GRIN2C/RYR2	7
GO:0004879	nuclear receptor activity	3/676	52/18496	0.295829	0.844811	0.841329	HNF4G/NR1H2/NR1I3	3
GO:0098531	ligand-activated transcription factor activity	3/676	52/18496	0.295829	0.844811	0.841329	HNF4G/NR1H2/NR1I3	3
GO:0004722	protein serine/threonine phosphatase activity	5/676	100/18496	0.302605	0.844811	0.841329	PHLPP1/MYH3/DUSP3/CTDP1/DUSP8	5
GO:0004519	endonuclease activity	6/676	125/18496	0.307128	0.844811	0.841329	PNKP/ENDOD1/REXO4/ANKZF1/ZC3H12A/PGBD5	6
GO:0008170	N-methyltransferase activity	5/676	101/18496	0.30979	0.844811	0.841329	KMT2D/PRMT7/FBLL1/EHMT2/METTL22	5
GO:0004382	GDP phosphatase activity	1/676	10/18496	0.310937	0.844811	0.841329	ENTPD2	1
GO:0005432	calcium:sodium antiporter activity	1/676	10/18496	0.310937	0.844811	0.841329	SLC8A2	1
GO:0008239	dipeptidyl-peptidase activity	1/676	10/18496	0.310937	0.844811	0.841329	DPP7	1
GO:0008330	protein tyrosine/threonine phosphatase activity	1/676	10/18496	0.310937	0.844811	0.841329	DUSP8	1
GO:0015173	aromatic amino acid transmembrane transporter activity	1/676	10/18496	0.310937	0.844811	0.841329	SLC43A2	1
GO:0015245	fatty acid transmembrane transporter activity	1/676	10/18496	0.310937	0.844811	0.841329	SLC27A2	1
GO:0015279	store-operated calcium channel activity	1/676	10/18496	0.310937	0.844811	0.841329	TRPC1	1
GO:0015924	mannosyl-oligosaccharide mannosidase activity	1/676	10/18496	0.310937	0.844811	0.841329	EDEM2	1
GO:0016175	superoxide-generating NAD(P)H oxidase activity	1/676	10/18496	0.310937	0.844811	0.841329	CYBA	1
GO:0019531	oxalate transmembrane transporter activity	1/676	10/18496	0.310937	0.844811	0.841329	SLC26A2	1
GO:0030957	Tat protein binding	1/676	10/18496	0.310937	0.844811	0.841329	CTDP1	1
GO:0031419	cobalamin binding	1/676	10/18496	0.310937	0.844811	0.841329	TCN2	1
GO:0033550	MAP kinase tyrosine phosphatase activity	1/676	10/18496	0.310937	0.844811	0.841329	DUSP8	1
GO:0036312	phosphatidylinositol 3-kinase regulatory subunit binding	1/676	10/18496	0.310937	0.844811	0.841329	PIK3AP1	1
GO:0043121	neurotrophin binding	1/676	10/18496	0.310937	0.844811	0.841329	NGFR	1
GO:0043225	ATPase-coupled inorganic anion transmembrane transporter activity	1/676	10/18496	0.310937	0.844811	0.841329	ABCC6	1
GO:0043295	glutathione binding	1/676	10/18496	0.310937	0.844811	0.841329	GSTM3	1
GO:0045322	unmethylated CpG binding	1/676	10/18496	0.310937	0.844811	0.841329	CXXC1	1
GO:0051880	G-quadruplex DNA binding	1/676	10/18496	0.310937	0.844811	0.841329	DDX11	1
GO:0098505	G-rich strand telomeric DNA binding	1/676	10/18496	0.310937	0.844811	0.841329	CTC1	1
GO:0099122	RNA polymerase II C-terminal domain binding	1/676	10/18496	0.310937	0.844811	0.841329	SCAF1	1
GO:0140999	histone H3K4 trimethyltransferase activity	1/676	10/18496	0.310937	0.844811	0.841329	KMT2D	1
GO:0005310	dicarboxylic acid transmembrane transporter activity	2/676	31/18496	0.313939	0.844811	0.841329	SLC19A1/SLC26A2	2
GO:0016667	oxidoreductase activity, acting on a sulfur group of donors	3/676	54/18496	0.315991	0.844811	0.841329	MSRB3/CCS/GFER	3
GO:1990756	ubiquitin ligase-substrate adaptor activity	3/676	54/18496	0.315991	0.844811	0.841329	AXIN1/ANKRD9/KLHL25	3
GO:0008238	exopeptidase activity	5/676	102/18496	0.316999	0.844811	0.841329	GGH/ANPEP/DPP7/AEBP1/NPEPL1	5
GO:0008186	ATP-dependent activity, acting on RNA	4/676	78/18496	0.318636	0.844811	0.841329	DDX11/DDX54/DHX38/DHX34	4
GO:0004601	peroxidase activity	3/676	55/18496	0.326084	0.844811	0.841329	GPX3/SELENOF/PRDX1	3
GO:0140223	general transcription initiation factor activity	3/676	55/18496	0.326084	0.844811	0.841329	BRF1/SNAPC4/GTF2F1	3
GO:0022843	voltage-gated monoatomic cation channel activity	7/676	153/18496	0.326929	0.844811	0.841329	KCNN3/KCNJ9/KCNT1/CACNG8/KCNC1/HCN3/KCNMA1	7
GO:0000049	tRNA binding	4/676	79/18496	0.326969	0.844811	0.841329	PUS1/EIF2S3B/TRMT10A/THG1L	4
GO:0046332	SMAD binding	4/676	79/18496	0.326969	0.844811	0.841329	AXIN1/JUN/STUB1/ANKRD1	4
GO:0016628	oxidoreductase activity, acting on the CH-CH group of donors, NAD or NADP as acceptor	2/676	32/18496	0.327503	0.844811	0.841329	DUS1L/DECR2	2
GO:0022884	macromolecule transmembrane transporter activity	2/676	32/18496	0.327503	0.844811	0.841329	TOMM40/TOMM7	2
GO:0042578	phosphoric ester hydrolase activity	15/676	358/18496	0.330747	0.844811	0.841329	PTPRS/SBF1/PLPPR3/PNKP/PHLPP1/PTP4A1/PLCB3/MYH3/PTPRN2/DUSP3/SMPD3/PLPPR5/CTDP1/PLPP7/DUSP8	15
GO:1901981	phosphatidylinositol phosphate binding	8/676	179/18496	0.331778	0.844811	0.841329	HIP1R/RUBCN/RAB35/SNX21/OBSCN/ARAP1/PHLDA3/IQGAP2	8
GO:0031267	small GTPase binding	12/676	281/18496	0.332014	0.844811	0.841329	SPHK2/DENND10/DVL1/PPP6R1/RILPL1/NGFR/MICAL1/RAB29/PKN1/DAPK3/RAB11FIP5/IQGAP2	12
GO:0003924	GTPase activity	14/676	333/18496	0.334058	0.844811	0.841329	RHOT2/RRAD/EEF1A2/GNA11/TUBB1/RRAGC/RAB35/RABL6/RHOBTB2/EIF2S3B/RAB29/MTG2/TUBB4A/ARFRP1	14
GO:0000182	rDNA binding	1/676	11/18496	0.336135	0.844811	0.841329	TSPYL2	1
GO:0001161	intronic transcription regulatory region sequence-specific DNA binding	1/676	11/18496	0.336135	0.844811	0.841329	VAX2	1
GO:0004143	ATP-dependent diacylglycerol kinase activity	1/676	11/18496	0.336135	0.844811	0.841329	DGKQ	1
GO:0004706	JUN kinase kinase kinase activity	1/676	11/18496	0.336135	0.844811	0.841329	MAP3K12	1
GO:0005114	type II transforming growth factor beta receptor binding	1/676	11/18496	0.336135	0.844811	0.841329	AMH	1
GO:0005536	glucose binding	1/676	11/18496	0.336135	0.844811	0.841329	HKDC1	1
GO:0008271	secondary active sulfate transmembrane transporter activity	1/676	11/18496	0.336135	0.844811	0.841329	SLC26A2	1
GO:0008503	benzodiazepine receptor activity	1/676	11/18496	0.336135	0.844811	0.841329	GABRA3	1
GO:0016670	oxidoreductase activity, acting on a sulfur group of donors, oxygen as acceptor	1/676	11/18496	0.336135	0.844811	0.841329	GFER	1
GO:0016717	oxidoreductase activity, acting on paired donors, with oxidation of a pair of donors resulting in the reduction of molecular oxygen to two molecules of water	1/676	11/18496	0.336135	0.844811	0.841329	PEDS1	1
GO:0019107	myristoyltransferase activity	1/676	11/18496	0.336135	0.844811	0.841329	ACAA1	1
GO:0019215	intermediate filament binding	1/676	11/18496	0.336135	0.844811	0.841329	NES	1
GO:0032404	mismatch repair complex binding	1/676	11/18496	0.336135	0.844811	0.841329	MCM9	1
GO:0042975	peroxisome proliferator activated receptor binding	1/676	11/18496	0.336135	0.844811	0.841329	DUT	1
GO:0043522	leucine zipper domain binding	1/676	11/18496	0.336135	0.844811	0.841329	DAPK3	1
GO:0043995	histone H4K5 acetyltransferase activity	1/676	11/18496	0.336135	0.844811	0.841329	ING3	1
GO:0043996	histone H4K8 acetyltransferase activity	1/676	11/18496	0.336135	0.844811	0.841329	ING3	1
GO:0070513	death domain binding	1/676	11/18496	0.336135	0.844811	0.841329	CRADD	1
GO:0008175	tRNA methyltransferase activity	2/676	33/18496	0.340994	0.844811	0.841329	TRMT10A/TRMT5	2
GO:0016798	hydrolase activity, acting on glycosyl bonds	6/676	131/18496	0.345995	0.844811	0.841329	EDEM2/GANC/SARM1/GALC/FUCA2/ENGASE	6
GO:0016684	oxidoreductase activity, acting on peroxide as acceptor	3/676	57/18496	0.34626	0.844811	0.841329	GPX3/SELENOF/PRDX1	3
GO:0070063	RNA polymerase binding	3/676	57/18496	0.34626	0.844811	0.841329	PHRF1/RECQL5/SCAF1	3
GO:0015079	potassium ion transmembrane transporter activity	7/676	157/18496	0.350699	0.844811	0.841329	KCNN3/KCNJ9/SLC12A9/KCNT1/KCNC1/HCN3/KCNMA1	7
GO:0015036	disulfide oxidoreductase activity	2/676	34/18496	0.354399	0.844811	0.841329	CCS/GFER	2
GO:0022829	wide pore channel activity	2/676	34/18496	0.354399	0.844811	0.841329	TOMM40/GJC2	2
GO:0140597	protein carrier chaperone	2/676	34/18496	0.354399	0.844811	0.841329	ASF1A/EMC9	2
GO:0051020	GTPase binding	13/676	313/18496	0.358444	0.844811	0.841329	SPHK2/DENND10/RRAGC/DVL1/PPP6R1/RILPL1/NGFR/MICAL1/RAB29/PKN1/DAPK3/RAB11FIP5/IQGAP2	13
GO:0016209	antioxidant activity	4/676	83/18496	0.360391	0.844811	0.841329	GPX3/SELENOF/PRXL2A/PRDX1	4
GO:0004861	cyclin-dependent protein serine/threonine kinase inhibitor activity	1/676	12/18496	0.360413	0.844811	0.841329	HEXIM1	1
GO:0005095	GTPase inhibitor activity	1/676	12/18496	0.360413	0.844811	0.841329	IQGAP2	1
GO:0008179	adenylate cyclase binding	1/676	12/18496	0.360413	0.844811	0.841329	ADCY5	1
GO:0016273	arginine N-methyltransferase activity	1/676	12/18496	0.360413	0.844811	0.841329	PRMT7	1
GO:0016274	protein-arginine N-methyltransferase activity	1/676	12/18496	0.360413	0.844811	0.841329	PRMT7	1
GO:0017154	semaphorin receptor activity	1/676	12/18496	0.360413	0.844811	0.841329	PLXNC1	1
GO:0031543	peptidyl-proline dioxygenase activity	1/676	12/18496	0.360413	0.844811	0.841329	P3H3	1
GO:0035197	siRNA binding	1/676	12/18496	0.360413	0.844811	0.841329	TARBP2	1
GO:0043047	single-stranded telomeric DNA binding	1/676	12/18496	0.360413	0.844811	0.841329	CTC1	1
GO:0043997	histone H4K12 acetyltransferase activity	1/676	12/18496	0.360413	0.844811	0.841329	ING3	1
GO:0070008	serine-type exopeptidase activity	1/676	12/18496	0.360413	0.844811	0.841329	DPP7	1
GO:0070679	inositol 1,4,5 trisphosphate binding	1/676	12/18496	0.360413	0.844811	0.841329	TRPC1	1
GO:0099508	voltage-gated monoatomic ion channel activity involved in regulation of presynaptic membrane potential	1/676	12/18496	0.360413	0.844811	0.841329	KCNC1	1
GO:0140713	histone chaperone activity	1/676	12/18496	0.360413	0.844811	0.841329	ASF1A	1
GO:1902936	phosphatidylinositol bisphosphate binding	5/676	108/18496	0.360586	0.844811	0.841329	HIP1R/RAB35/SNX21/OBSCN/PHLDA3	5
GO:0000993	RNA polymerase II complex binding	2/676	35/18496	0.367705	0.844811	0.841329	RECQL5/SCAF1	2
GO:0004623	phospholipase A2 activity	2/676	35/18496	0.367705	0.844811	0.841329	PNPLA2/PROCA1	2
GO:0015297	antiporter activity	6/676	135/18496	0.372161	0.844811	0.841329	SLC8A2/SLC30A3/SLC19A1/SLC26A2/SLC25A1/SLC7A11	6
GO:0140098	catalytic activity, acting on RNA	16/676	395/18496	0.372649	0.844811	0.841329	DDX54/DUS1L/PUS1/POLRMT/POLR2K/DHX38/TRMT10A/DHX34/VARS2/TRMT5/ANKZF1/ZC3H12A/POLR2F/FBLL1/ERI2/THG1L	16
GO:0090079	translation regulator activity, nucleic acid binding	5/676	110/18496	0.375177	0.844811	0.841329	EIF3G/EEF1A2/CPEB1/EIF2S3B/MTIF3	5
GO:0099094	ligand-gated monoatomic cation channel activity	5/676	110/18496	0.375177	0.844811	0.841329	KCNN3/KCNJ9/P2RX6/GRIN2C/RYR2	5
GO:0004714	transmembrane receptor protein tyrosine kinase activity	3/676	60/18496	0.376397	0.844811	0.841329	EPHB4/CSF1R/MST1R	3
GO:0043539	protein serine/threonine kinase activator activity	3/676	60/18496	0.376397	0.844811	0.841329	TAOK2/LTF/MAP3K12	3
GO:0015171	amino acid transmembrane transporter activity	4/676	85/18496	0.3771	0.844811	0.841329	SLC43A2/SLC6A15/SLC7A11/SLC7A7	4
GO:0000175	3'-5'-RNA exonuclease activity	2/676	36/18496	0.380903	0.844811	0.841329	POLRMT/ERI2	2
GO:0015248	sterol transporter activity	2/676	36/18496	0.380903	0.844811	0.841329	NPC1/ARV1	2
GO:0002161	aminoacyl-tRNA editing activity	1/676	13/18496	0.383804	0.844811	0.841329	VARS2	1
GO:0005542	folic acid binding	1/676	13/18496	0.383804	0.844811	0.841329	SLC19A1	1
GO:0008420	RNA polymerase II CTD heptapeptide repeat phosphatase activity	1/676	13/18496	0.383804	0.844811	0.841329	CTDP1	1
GO:0015368	calcium:monoatomic cation antiporter activity	1/676	13/18496	0.383804	0.844811	0.841329	SLC8A2	1
GO:0017017	MAP kinase tyrosine/serine/threonine phosphatase activity	1/676	13/18496	0.383804	0.844811	0.841329	DUSP8	1
GO:0022851	GABA-gated chloride ion channel activity	1/676	13/18496	0.383804	0.844811	0.841329	GABRA3	1
GO:0034236	protein kinase A catalytic subunit binding	1/676	13/18496	0.383804	0.844811	0.841329	RYR2	1
GO:0045159	myosin II binding	1/676	13/18496	0.383804	0.844811	0.841329	SHROOM1	1
GO:0046974	histone H3K9 methyltransferase activity	1/676	13/18496	0.383804	0.844811	0.841329	EHMT2	1
GO:0061459	L-arginine transmembrane transporter activity	1/676	13/18496	0.383804	0.844811	0.841329	SLC7A7	1
GO:0071837	HMG box domain binding	1/676	13/18496	0.383804	0.844811	0.841329	POU3F3	1
GO:0097027	ubiquitin-protein transferase activator activity	1/676	13/18496	0.383804	0.844811	0.841329	CBX8	1
GO:0004197	cysteine-type endopeptidase activity	4/676	86/18496	0.38544	0.844811	0.841329	CAPN15/PIGK/CAPN10/ADGB	4
GO:0004536	DNA nuclease activity	3/676	61/18496	0.386385	0.844811	0.841329	TATDN1/DCLRE1A/RAD9A	3
GO:0022824	transmitter-gated monoatomic ion channel activity	3/676	61/18496	0.386385	0.844811	0.841329	GRID1/GABRA3/GRIN2C	3
GO:0022835	transmitter-gated channel activity	3/676	61/18496	0.386385	0.844811	0.841329	GRID1/GABRA3/GRIN2C	3
GO:0001221	transcription coregulator binding	5/676	112/18496	0.389763	0.844811	0.841329	RUNX3/ZBTB17/GATA6/EHMT2/ZBTB49	5
GO:0016651	oxidoreductase activity, acting on NAD(P)H	4/676	87/18496	0.393766	0.844811	0.841329	NDUFA5/MICAL1/DCXR/CYBA	4
GO:0004869	cysteine-type endopeptidase inhibitor activity	2/676	37/18496	0.393982	0.844811	0.841329	LTF/PTTG1	2
GO:0005343	organic acid:sodium symporter activity	2/676	37/18496	0.393982	0.844811	0.841329	SLC6A15/SLC10A3	2
GO:0005484	SNAP receptor activity	2/676	37/18496	0.393982	0.844811	0.841329	TSNARE1/STX10	2
GO:0016279	protein-lysine N-methyltransferase activity	3/676	62/18496	0.396334	0.844811	0.841329	KMT2D/EHMT2/METTL22	3
GO:0050660	flavin adenine dinucleotide binding	4/676	88/18496	0.402075	0.844811	0.841329	DUS1L/CRY2/MICAL1/GFER	4
GO:0005507	copper ion binding	3/676	63/18496	0.40624	0.844811	0.841329	CCS/COX17/LOXL4	3
GO:0016278	lysine N-methyltransferase activity	3/676	63/18496	0.40624	0.844811	0.841329	KMT2D/EHMT2/METTL22	3
GO:0005237	inhibitory extracellular ligand-gated monoatomic ion channel activity	1/676	14/18496	0.406341	0.844811	0.841329	GABRA3	1
GO:0005313	L-glutamate transmembrane transporter activity	1/676	14/18496	0.406341	0.844811	0.841329	SLC7A11	1
GO:0015926	glucosidase activity	1/676	14/18496	0.406341	0.844811	0.841329	GANC	1
GO:0034450	ubiquitin-ubiquitin ligase activity	1/676	14/18496	0.406341	0.844811	0.841329	STUB1	1
GO:0043138	3'-5' DNA helicase activity	1/676	14/18496	0.406341	0.844811	0.841329	RECQL5	1
GO:0044548	S100 protein binding	1/676	14/18496	0.406341	0.844811	0.841329	AGER	1
GO:0050780	dopamine receptor binding	1/676	14/18496	0.406341	0.844811	0.841329	PPP1R9B	1
GO:0061665	SUMO ligase activity	1/676	14/18496	0.406341	0.844811	0.841329	CBX4	1
GO:0070742	C2H2 zinc finger domain binding	1/676	14/18496	0.406341	0.844811	0.841329	EHMT2	1
GO:0071933	Arp2/3 complex binding	1/676	14/18496	0.406341	0.844811	0.841329	IQGAP2	1
GO:0098847	sequence-specific single stranded DNA binding	1/676	14/18496	0.406341	0.844811	0.841329	CTC1	1
GO:0005096	GTPase activator activity	11/676	272/18496	0.409356	0.844811	0.841329	ARHGAP39/RABEP2/RP2/ACAP3/SYNGAP1/JUN/GMIP/ARAP1/RGPD5/ARHGEF10L/IQGAP2	11
GO:0043178	alcohol binding	4/676	89/18496	0.410363	0.844811	0.841329	NPC1/CRABP1/TRPC1/TPK1	4
GO:0003714	transcription corepressor activity	8/676	194/18496	0.415031	0.844811	0.841329	DDX54/CREG1/C1D/CBX4/SIRT6/BEND6/HSPA1A/ANKRD1	8
GO:0001530	lipopolysaccharide binding	2/676	39/18496	0.41975	0.844811	0.841329	LTF/H2BC11	2
GO:0016896	RNA exonuclease activity, producing 5'-phosphomonoesters	2/676	39/18496	0.41975	0.844811	0.841329	POLRMT/ERI2	2
GO:0008173	RNA methyltransferase activity	3/676	65/18496	0.4259	0.844811	0.841329	TRMT10A/TRMT5/FBLL1	3
GO:0004089	carbonate dehydratase activity	1/676	15/18496	0.428054	0.844811	0.841329	CA12	1
GO:0004559	alpha-mannosidase activity	1/676	15/18496	0.428054	0.844811	0.841329	EDEM2	1
GO:0004698	calcium-dependent protein kinase C activity	1/676	15/18496	0.428054	0.844811	0.841329	PKN1	1
GO:0005521	lamin binding	1/676	15/18496	0.428054	0.844811	0.841329	IFI27	1
GO:0005523	tropomyosin binding	1/676	15/18496	0.428054	0.844811	0.841329	PYCARD	1
GO:0016812	hydrolase activity, acting on carbon-nitrogen (but not peptide) bonds, in cyclic amides	1/676	15/18496	0.428054	0.844811	0.841329	DCLRE1A	1
GO:0043023	ribosomal large subunit binding	1/676	15/18496	0.428054	0.844811	0.841329	NDUFAB1	1
GO:0048531	beta-1,3-galactosyltransferase activity	1/676	15/18496	0.428054	0.844811	0.841329	C1GALT1C1L	1
GO:0061133	endopeptidase activator activity	1/676	15/18496	0.428054	0.844811	0.841329	ADRM1	1
GO:0140161	monocarboxylate:sodium symporter activity	1/676	15/18496	0.428054	0.844811	0.841329	SLC10A3	1
GO:0140776	protein-containing complex destabilizing activity	1/676	15/18496	0.428054	0.844811	0.841329	HSPA1A	1
GO:0035091	phosphatidylinositol binding	11/676	276/18496	0.428127	0.844811	0.841329	HIP1R/RUBCN/HGS/RAB35/MCF2L/PIGK/SNX21/OBSCN/ARAP1/PHLDA3/IQGAP2	11
GO:0016251	RNA polymerase II general transcription initiation factor activity	2/676	40/18496	0.432423	0.844811	0.841329	SNAPC4/GTF2F1	2
GO:0071949	FAD binding	2/676	40/18496	0.432423	0.844811	0.841329	CRY2/MICAL1	2
GO:0140313	molecular sequestering activity	2/676	40/18496	0.432423	0.844811	0.841329	EPN1/TARBP2	2
GO:0015179	L-amino acid transmembrane transporter activity	3/676	66/18496	0.435646	0.844811	0.841329	SLC43A2/SLC7A11/SLC7A7	3
GO:0019843	rRNA binding	3/676	66/18496	0.435646	0.844811	0.841329	RRS1/NOP53/MRPS6	3
GO:1990841	promoter-specific chromatin binding	3/676	66/18496	0.435646	0.844811	0.841329	IRF3/GTF2F1/EHMT2	3
GO:0051213	dioxygenase activity	4/676	93/18496	0.443245	0.844811	0.841329	P3H3/ASPHD2/PEDS1/ALKBH6	4
GO:0015085	calcium ion transmembrane transporter activity	6/676	146/18496	0.444082	0.844811	0.841329	SLC8A2/CACNG8/TRPC1/GRIN2C/RYR2/ATP2A1	6
GO:0001727	lipid kinase activity	2/676	41/18496	0.444946	0.844811	0.841329	SPHK2/DGKQ	2
GO:0031492	nucleosomal DNA binding	2/676	41/18496	0.444946	0.844811	0.841329	HMGN4/H3Y1	2
GO:0043175	RNA polymerase core enzyme binding	2/676	41/18496	0.444946	0.844811	0.841329	RECQL5/SCAF1	2
GO:0046873	metal ion transmembrane transporter activity	17/676	441/18496	0.446033	0.844811	0.841329	SLC8A2/KCNN3/SLC30A3/KCNJ9/SLC12A9/KCNT1/CACNG8/SLC6A15/SLC10A3/TRPC1/KCNC1/HCN3/GRIN2C/KCNMA1/SLC39A1/RYR2/ATP2A1	17
GO:0045296	cadherin binding	13/676	334/18496	0.448326	0.844811	0.841329	PLEC/TNKS1BP1/NCK1/CCS/SH3GLB2/PLCB3/SCRIB/ARVCF/PRDX1/GIPC1/H3C12/HSPA1A/CDH4	13
GO:0005244	voltage-gated monoatomic ion channel activity	8/676	200/18496	0.448396	0.844811	0.841329	KCNN3/KCNJ9/KCNT1/CACNG8/KCNC1/HCN3/GRIN2C/KCNMA1	8
GO:0022832	voltage-gated channel activity	8/676	200/18496	0.448396	0.844811	0.841329	KCNN3/KCNJ9/KCNT1/CACNG8/KCNC1/HCN3/GRIN2C/KCNMA1	8
GO:0000900	mRNA regulatory element binding translation repressor activity	1/676	16/18496	0.448975	0.844811	0.841329	CPEB1	1
GO:0003688	DNA replication origin binding	1/676	16/18496	0.448975	0.844811	0.841329	DDX11	1
GO:0003953	NAD+ nucleosidase activity	1/676	16/18496	0.448975	0.844811	0.841329	SARM1	1
GO:0004016	adenylate cyclase activity	1/676	16/18496	0.448975	0.844811	0.841329	ADCY5	1
GO:0004697	protein kinase C activity	1/676	16/18496	0.448975	0.844811	0.841329	PKN1	1
GO:0005092	GDP-dissociation inhibitor activity	1/676	16/18496	0.448975	0.844811	0.841329	GPSM1	1
GO:0008191	metalloendopeptidase inhibitor activity	1/676	16/18496	0.448975	0.844811	0.841329	RARRES1	1
GO:0015116	sulfate transmembrane transporter activity	1/676	16/18496	0.448975	0.844811	0.841329	SLC26A2	1
GO:0015923	mannosidase activity	1/676	16/18496	0.448975	0.844811	0.841329	EDEM2	1
GO:0016722	oxidoreductase activity, acting on metal ions	1/676	16/18496	0.448975	0.844811	0.841329	CYB561A3	1
GO:0019841	retinol binding	1/676	16/18496	0.448975	0.844811	0.841329	CRABP1	1
GO:0030275	LRR domain binding	1/676	16/18496	0.448975	0.844811	0.841329	DAPK3	1
GO:0042813	Wnt receptor activity	1/676	16/18496	0.448975	0.844811	0.841329	FZD5	1
GO:0045125	bioactive lipid receptor activity	1/676	16/18496	0.448975	0.844811	0.841329	SPHK2	1
GO:0045504	dynein heavy chain binding	1/676	16/18496	0.448975	0.844811	0.841329	LRRC61	1
GO:0050135	NAD(P)+ nucleosidase activity	1/676	16/18496	0.448975	0.844811	0.841329	SARM1	1
GO:0061809	NAD+ nucleotidase, cyclic ADP-ribose generating	1/676	16/18496	0.448975	0.844811	0.841329	SARM1	1
GO:0070403	NAD+ binding	1/676	16/18496	0.448975	0.844811	0.841329	SIRT6	1
GO:0070411	I-SMAD binding	1/676	16/18496	0.448975	0.844811	0.841329	AXIN1	1
GO:0072542	protein phosphatase activator activity	1/676	16/18496	0.448975	0.844811	0.841329	PPP1R15A	1
GO:0140939	histone H4 methyltransferase activity	1/676	16/18496	0.448975	0.844811	0.841329	PRMT7	1
GO:0008235	metalloexopeptidase activity	3/676	68/18496	0.454945	0.851873	0.848362	ANPEP/AEBP1/NPEPL1	3
GO:0046915	transition metal ion transmembrane transporter activity	2/676	42/18496	0.457314	0.851873	0.848362	SLC30A3/SLC39A1	2
GO:0140938	histone H3 methyltransferase activity	2/676	42/18496	0.457314	0.851873	0.848362	KMT2D/EHMT2	2
GO:0051082	unfolded protein binding	5/676	122/18496	0.461974	0.851873	0.848362	DNAJB2/RP2/CDC37/PFDN4/HSPA1A	5
GO:0005001	transmembrane receptor protein tyrosine phosphatase activity	1/676	17/18496	0.469132	0.851873	0.848362	PTPRN2	1
GO:0005068	transmembrane receptor protein tyrosine kinase adaptor activity	1/676	17/18496	0.469132	0.851873	0.848362	SH2B2	1
GO:0009881	photoreceptor activity	1/676	17/18496	0.469132	0.851873	0.848362	CRY2	1
GO:0017110	nucleoside diphosphate phosphatase activity	1/676	17/18496	0.469132	0.851873	0.848362	ENTPD2	1
GO:0019198	transmembrane receptor protein phosphatase activity	1/676	17/18496	0.469132	0.851873	0.848362	PTPRN2	1
GO:0032183	SUMO binding	1/676	17/18496	0.469132	0.851873	0.848362	CBX4	1
GO:0032977	membrane insertase activity	1/676	17/18496	0.469132	0.851873	0.848362	EMC9	1
GO:0036041	long-chain fatty acid binding	1/676	17/18496	0.469132	0.851873	0.848362	PRR7	1
GO:0043024	ribosomal small subunit binding	1/676	17/18496	0.469132	0.851873	0.848362	MTIF3	1
GO:0046965	nuclear retinoid X receptor binding	1/676	17/18496	0.469132	0.851873	0.848362	NR1H2	1
GO:0070628	proteasome binding	1/676	17/18496	0.469132	0.851873	0.848362	ADRM1	1
GO:0030527	structural constituent of chromatin	4/676	97/18496	0.475553	0.858863	0.855324	H3Y1/H2BC11/H2AC8/H3C12	4
GO:0030295	protein kinase activator activity	5/676	124/18496	0.476151	0.858863	0.855324	TAOK2/LTF/MOB3B/MAP3K12/DGKQ	5
GO:0016782	transferase activity, transferring sulphur-containing groups	3/676	71/18496	0.483357	0.858863	0.855324	ACAA1/DSEL/CHST13	3
GO:0031491	nucleosome binding	3/676	71/18496	0.483357	0.858863	0.855324	HMGN4/H3Y1/SIRT6	3
GO:0043177	organic acid binding	8/676	207/18496	0.486914	0.858863	0.855324	DDAH2/SLC19A1/AGRN/CRABP1/P3H3/PRR7/NDUFAB1/RYR2	8
GO:0003756	protein disulfide isomerase activity	1/676	18/18496	0.488552	0.858863	0.855324	PIGK	1
GO:0004550	nucleoside diphosphate kinase activity	1/676	18/18496	0.488552	0.858863	0.855324	CMPK1	1
GO:0005003	ephrin receptor activity	1/676	18/18496	0.488552	0.858863	0.855324	EPHB4	1
GO:0015172	acidic amino acid transmembrane transporter activity	1/676	18/18496	0.488552	0.858863	0.855324	SLC7A11	1
GO:0015278	calcium-release channel activity	1/676	18/18496	0.488552	0.858863	0.855324	RYR2	1
GO:0016864	intramolecular oxidoreductase activity, transposing S-S bonds	1/676	18/18496	0.488552	0.858863	0.855324	PIGK	1
GO:0030297	transmembrane receptor protein tyrosine kinase activator activity	1/676	18/18496	0.488552	0.858863	0.855324	DGKQ	1
GO:0035615	clathrin adaptor activity	1/676	18/18496	0.488552	0.858863	0.855324	HIP1R	1
GO:0046933	proton-transporting ATP synthase activity, rotational mechanism	1/676	18/18496	0.488552	0.858863	0.855324	ATP5MF	1
GO:0005246	calcium channel regulator activity	2/676	45/18496	0.493431	0.858863	0.855324	RRAD/CACNG8	2
GO:0030020	extracellular matrix structural constituent conferring tensile strength	2/676	45/18496	0.493431	0.858863	0.855324	COL9A2/COL6A3	2
GO:0000979	RNA polymerase II core promoter sequence-specific DNA binding	1/676	19/18496	0.507263	0.858863	0.855324	GBX2	1
GO:0004653	polypeptide N-acetylgalactosaminyltransferase activity	1/676	19/18496	0.507263	0.858863	0.855324	GALNT7	1
GO:0004890	GABA-A receptor activity	1/676	19/18496	0.507263	0.858863	0.855324	GABRA3	1
GO:0008409	5'-3' exonuclease activity	1/676	19/18496	0.507263	0.858863	0.855324	DCLRE1A	1
GO:0015125	bile acid transmembrane transporter activity	1/676	19/18496	0.507263	0.858863	0.855324	SLC10A3	1
GO:0015355	secondary active monocarboxylate transmembrane transporter activity	1/676	19/18496	0.507263	0.858863	0.855324	SLC10A3	1
GO:0016918	retinal binding	1/676	19/18496	0.507263	0.858863	0.855324	CRABP1	1
GO:0042800	histone H3K4 methyltransferase activity	1/676	19/18496	0.507263	0.858863	0.855324	KMT2D	1
GO:0099095	ligand-gated monoatomic anion channel activity	1/676	19/18496	0.507263	0.858863	0.855324	GABRA3	1
GO:0140312	cargo adaptor activity	1/676	19/18496	0.507263	0.858863	0.855324	HIP1R	1
GO:0019003	GDP binding	3/676	74/18496	0.511043	0.858863	0.855324	RRAGC/RAB35/RAB29	3
GO:0001222	transcription corepressor binding	2/676	47/18496	0.516648	0.858863	0.855324	RUNX3/EHMT2	2
GO:0042887	amide transmembrane transporter activity	2/676	47/18496	0.516648	0.858863	0.855324	SLC19A1/SLC7A11	2
GO:0048029	monosaccharide binding	3/676	75/18496	0.520096	0.858863	0.855324	HKDC1/P3H3/FUOM	3
GO:0001614	purinergic nucleotide receptor activity	1/676	20/18496	0.52529	0.858863	0.855324	P2RX6	1
GO:0001972	retinoic acid binding	1/676	20/18496	0.52529	0.858863	0.855324	CRABP1	1
GO:0003746	translation elongation factor activity	1/676	20/18496	0.52529	0.858863	0.855324	EEF1A2	1
GO:0015174	basic amino acid transmembrane transporter activity	1/676	20/18496	0.52529	0.858863	0.855324	SLC7A7	1
GO:0016408	C-acyltransferase activity	1/676	20/18496	0.52529	0.858863	0.855324	ACAA1	1
GO:0016502	nucleotide receptor activity	1/676	20/18496	0.52529	0.858863	0.855324	P2RX6	1
GO:0031418	L-ascorbic acid binding	1/676	20/18496	0.52529	0.858863	0.855324	P3H3	1
GO:0036122	BMP binding	1/676	20/18496	0.52529	0.858863	0.855324	COMP	1
GO:0050145	nucleoside monophosphate kinase activity	1/676	20/18496	0.52529	0.858863	0.855324	CMPK1	1
GO:0070003	threonine-type peptidase activity	1/676	20/18496	0.52529	0.858863	0.855324	GGT7	1
GO:0008514	organic anion transmembrane transporter activity	9/676	242/18496	0.526555	0.858863	0.855324	SLC43A2/SLC19A1/SLC6A15/SLC10A3/SLC26A2/SLC27A2/SLC25A1/SLC7A11/SLC7A7	9
GO:0022839	monoatomic ion gated channel activity	12/676	325/18496	0.52718	0.858863	0.855324	KCNN3/GRID1/KCNJ9/KCNT1/CACNG8/GABRA3/KCNC1/HCN3/P2RX6/GRIN2C/KCNMA1/RYR2	12
GO:0003724	RNA helicase activity	3/676	76/18496	0.529058	0.858863	0.855324	DDX54/DHX38/DHX34	3
GO:0004620	phospholipase activity	4/676	104/18496	0.53023	0.858863	0.855324	PLCB3/PNPLA2/SMPD3/PROCA1	4
GO:0022836	gated channel activity	12/676	326/18496	0.531506	0.858863	0.855324	KCNN3/GRID1/KCNJ9/KCNT1/CACNG8/GABRA3/KCNC1/HCN3/P2RX6/GRIN2C/KCNMA1/RYR2	12
GO:0044389	ubiquitin-like protein ligase binding	12/676	327/18496	0.535821	0.858863	0.855324	AXIN1/HGS/FZD5/STING1/CKB/JUN/NGFR/DIO2/DTX1/STUB1/PRR7/HSPA1A	12
GO:0019209	kinase activator activity	5/676	133/18496	0.538215	0.858863	0.855324	TAOK2/LTF/MOB3B/MAP3K12/DGKQ	5
GO:0044325	transmembrane transporter binding	5/676	133/18496	0.538215	0.858863	0.855324	PPP1R9B/PSMD10/PYCARD/KCNC1/CBARP	5
GO:0016763	pentosyltransferase activity	2/676	49/18496	0.539147	0.858863	0.855324	PARP3/SIRT6	2
GO:0004407	histone deacetylase activity	1/676	21/18496	0.542659	0.858863	0.855324	SIRT6	1
GO:0005243	gap junction channel activity	1/676	21/18496	0.542659	0.858863	0.855324	GJC2	1
GO:0005326	neurotransmitter transmembrane transporter activity	1/676	21/18496	0.542659	0.858863	0.855324	SLC6A15	1
GO:0008656	cysteine-type endopeptidase activator activity involved in apoptotic process	1/676	21/18496	0.542659	0.858863	0.855324	PYCARD	1
GO:0035613	RNA stem-loop binding	1/676	21/18496	0.542659	0.858863	0.855324	ZC3H12A	1
GO:0099186	structural constituent of postsynapse	1/676	21/18496	0.542659	0.858863	0.855324	NEFH	1
GO:0106222	lncRNA binding	1/676	21/18496	0.542659	0.858863	0.855324	SIRT6	1
GO:0016887	ATP hydrolysis activity	15/676	412/18496	0.543485	0.858863	0.855324	KIFC2/DDX11/DDX54/ATAD3B/ATAD3A/RECQL5/CHD5/DHX38/CHTF18/MYH3/DHX34/ABCC6/HSPA1A/MCM9/ATP2A1	15
GO:0008083	growth factor activity	6/676	162/18496	0.544963	0.858863	0.855324	RABEP2/GDF6/BMP6/AMH/GFER/INHBB	6
GO:0001618	virus receptor activity	3/676	79/18496	0.555371	0.858863	0.855324	NPC1/ANPEP/HSPA1A	3
GO:0019199	transmembrane receptor protein kinase activity	3/676	79/18496	0.555371	0.858863	0.855324	EPHB4/CSF1R/MST1R	3
GO:0033293	monocarboxylic acid binding	3/676	79/18496	0.555371	0.858863	0.855324	CRABP1/PRR7/NDUFAB1	3
GO:0015399	primary active transmembrane transporter activity	6/676	164/18496	0.557027	0.858863	0.855324	NDUFA5/CYB561A3/ABCC6/COX5A/COX7A2L/ATP2A1	6
GO:0004602	glutathione peroxidase activity	1/676	22/18496	0.559393	0.858863	0.855324	GPX3	1
GO:0005248	voltage-gated sodium channel activity	1/676	22/18496	0.559393	0.858863	0.855324	HCN3	1
GO:0005346	purine ribonucleotide transmembrane transporter activity	1/676	22/18496	0.559393	0.858863	0.855324	SLC19A1	1
GO:0009931	calcium-dependent protein serine/threonine kinase activity	1/676	22/18496	0.559393	0.858863	0.855324	PKN1	1
GO:0009975	cyclase activity	1/676	22/18496	0.559393	0.858863	0.855324	ADCY5	1
GO:0010485	histone H4 acetyltransferase activity	1/676	22/18496	0.559393	0.858863	0.855324	ING3	1
GO:0015377	chloride:monoatomic cation symporter activity	1/676	22/18496	0.559393	0.858863	0.855324	SLC12A9	1
GO:0016917	GABA receptor activity	1/676	22/18496	0.559393	0.858863	0.855324	GABRA3	1
GO:0031683	G-protein beta/gamma-subunit complex binding	1/676	22/18496	0.559393	0.858863	0.855324	GNA11	1
GO:0033558	protein lysine deacetylase activity	1/676	22/18496	0.559393	0.858863	0.855324	SIRT6	1
GO:0033691	sialic acid binding	1/676	22/18496	0.559393	0.858863	0.855324	AGRN	1
GO:0005261	monoatomic cation channel activity	12/676	333/18496	0.561418	0.858863	0.855324	KCNN3/KCNJ9/KCNT1/CACNG8/TRPC1/KCNC1/HCN3/P2RX6/GRIN2C/KCNMA1/ATP5MF/RYR2	12
GO:0140272	exogenous protein binding	3/676	80/18496	0.563945	0.858863	0.855324	NPC1/ANPEP/HSPA1A	3
GO:0016504	peptidase activator activity	2/676	52/18496	0.571515	0.858863	0.855324	ADRM1/PYCARD	2
GO:0034212	peptide N-acetyltransferase activity	2/676	52/18496	0.571515	0.858863	0.855324	ING3/NAA10	2
GO:0051018	protein kinase A binding	2/676	52/18496	0.571515	0.858863	0.855324	AKAP17A/RYR2	2
GO:0030971	receptor tyrosine kinase binding	3/676	81/18496	0.572417	0.858863	0.855324	NCK1/SH2B2/DUSP3	3
GO:0031406	carboxylic acid binding	7/676	195/18496	0.572963	0.858863	0.855324	DDAH2/SLC19A1/AGRN/CRABP1/P3H3/PRR7/NDUFAB1	7
GO:0005212	structural constituent of eye lens	1/676	23/18496	0.575516	0.858863	0.855324	CPOX	1
GO:0005283	amino acid:sodium symporter activity	1/676	23/18496	0.575516	0.858863	0.855324	SLC6A15	1
GO:0008171	O-methyltransferase activity	1/676	23/18496	0.575516	0.858863	0.855324	ASMTL	1
GO:0008649	rRNA methyltransferase activity	1/676	23/18496	0.575516	0.858863	0.855324	FBLL1	1
GO:0010857	calcium-dependent protein kinase activity	1/676	23/18496	0.575516	0.858863	0.855324	PKN1	1
GO:0015662	P-type ion transporter activity	1/676	23/18496	0.575516	0.858863	0.855324	ATP2A1	1
GO:0016849	phosphorus-oxygen lyase activity	1/676	23/18496	0.575516	0.858863	0.855324	ADCY5	1
GO:0030552	cAMP binding	1/676	23/18496	0.575516	0.858863	0.855324	HCN3	1
GO:0043274	phospholipase binding	1/676	23/18496	0.575516	0.858863	0.855324	DGKQ	1
GO:0070300	phosphatidic acid binding	1/676	23/18496	0.575516	0.858863	0.855324	SMPD3	1
GO:0140311	protein sequestering activity	1/676	23/18496	0.575516	0.858863	0.855324	TARBP2	1
GO:0140358	P-type transmembrane transporter activity	1/676	23/18496	0.575516	0.858863	0.855324	ATP2A1	1
GO:0140994	RNA polymerase II CTD heptapeptide repeat modifying activity	1/676	23/18496	0.575516	0.858863	0.855324	CTDP1	1
GO:0016758	hexosyltransferase activity	7/676	196/18496	0.5784	0.86147	0.85792	ALG13/C1GALT1C1L/GALNT7/B4GALNT4/ALG10/ALG8/B4GALNT3	7
GO:0008146	sulfotransferase activity	2/676	53/18496	0.581931	0.86147	0.85792	DSEL/CHST13	2
GO:0019887	protein kinase regulator activity	8/676	226/18496	0.586897	0.86147	0.85792	TAOK2/LTF/NCK1/CDC37/MOB3B/HEXIM1/MAP3K12/DGKQ	8
GO:0003887	DNA-directed DNA polymerase activity	1/676	24/18496	0.591049	0.86147	0.85792	CHRAC1	1
GO:0004806	triglyceride lipase activity	1/676	24/18496	0.591049	0.86147	0.85792	PNPLA2	1
GO:0005540	hyaluronic acid binding	1/676	24/18496	0.591049	0.86147	0.85792	TNFAIP6	1
GO:0016505	peptidase activator activity involved in apoptotic process	1/676	24/18496	0.591049	0.86147	0.85792	PYCARD	1
GO:0140416	transcription regulator inhibitor activity	1/676	24/18496	0.591049	0.86147	0.85792	HSPA1A	1
GO:0140612	DNA damage sensor activity	1/676	24/18496	0.591049	0.86147	0.85792	SIRT6	1
GO:0019903	protein phosphatase binding	5/676	142/18496	0.596671	0.86147	0.85792	PPP1R9B/PPP1R15A/PPP6R1/GTF2F1/CSF1R	5
GO:0008374	O-acyltransferase activity	2/676	55/18496	0.6022	0.86147	0.85792	PIGW/PNPLA2	2
GO:0030374	nuclear receptor coactivator activity	2/676	55/18496	0.6022	0.86147	0.85792	PKN1/MED30	2
GO:0050840	extracellular matrix binding	2/676	55/18496	0.6022	0.86147	0.85792	SHH/AGRN	2
GO:1904315	transmitter-gated monoatomic ion channel activity involved in regulation of postsynaptic membrane potential	2/676	55/18496	0.6022	0.86147	0.85792	GRID1/GRIN2C	2
GO:0005319	lipid transporter activity	6/676	172/18496	0.603711	0.86147	0.85792	NPC1/ARV1/SLC27A3/SLC10A3/SLC27A2/TRIAP1	6
GO:0000030	mannosyltransferase activity	1/676	25/18496	0.606015	0.86147	0.85792	ALG8	1
GO:0000295	adenine nucleotide transmembrane transporter activity	1/676	25/18496	0.606015	0.86147	0.85792	SLC19A1	1
GO:0003707	nuclear steroid receptor activity	1/676	25/18496	0.606015	0.86147	0.85792	PAQR7	1
GO:0008483	transaminase activity	1/676	25/18496	0.606015	0.86147	0.85792	AMT	1
GO:0015296	monoatomic anion:monoatomic cation symporter activity	1/676	25/18496	0.606015	0.86147	0.85792	SLC12A9	1
GO:0017025	TBP-class protein binding	1/676	25/18496	0.606015	0.86147	0.85792	BRF1	1
GO:0034237	protein kinase A regulatory subunit binding	1/676	25/18496	0.606015	0.86147	0.85792	RYR2	1
GO:0043548	phosphatidylinositol 3-kinase binding	1/676	25/18496	0.606015	0.86147	0.85792	PIK3AP1	1
GO:0070530	K63-linked polyubiquitin modification-dependent protein binding	1/676	25/18496	0.606015	0.86147	0.85792	TNIP2	1
GO:0120014	phospholipid transfer activity	1/676	25/18496	0.606015	0.86147	0.85792	TRIAP1	1
GO:0140102	catalytic activity, acting on a rRNA	1/676	25/18496	0.606015	0.86147	0.85792	FBLL1	1
GO:0004435	phosphatidylinositol phospholipase C activity	1/676	26/18496	0.620434	0.867954	0.864377	PLCB3	1
GO:0005112	Notch binding	1/676	26/18496	0.620434	0.867954	0.864377	DTX1	1
GO:0005160	transforming growth factor beta receptor binding	1/676	26/18496	0.620434	0.867954	0.864377	AMH	1
GO:0015252	proton channel activity	1/676	26/18496	0.620434	0.867954	0.864377	ATP5MF	1
GO:0016769	transferase activity, transferring nitrogenous groups	1/676	26/18496	0.620434	0.867954	0.864377	AMT	1
GO:0019789	SUMO transferase activity	1/676	26/18496	0.620434	0.867954	0.864377	CBX4	1
GO:0030507	spectrin binding	1/676	26/18496	0.620434	0.867954	0.864377	SPTBN4	1
GO:0042974	nuclear retinoic acid receptor binding	1/676	26/18496	0.620434	0.867954	0.864377	NR1H2	1
GO:0016655	oxidoreductase activity, acting on NAD(P)H, quinone or similar compound as acceptor	2/676	57/18496	0.621718	0.867954	0.864377	NDUFA5/DCXR	2
GO:0099529	neurotransmitter receptor activity involved in regulation of postsynaptic membrane potential	2/676	57/18496	0.621718	0.867954	0.864377	GRID1/GRIN2C	2
GO:0009055	electron transfer activity	4/676	117/18496	0.623579	0.868994	0.865413	NDUFA5/COX5A/COX7A2L/CYBA	4
GO:0140375	immune receptor activity	5/676	147/18496	0.627292	0.869965	0.86638	IL7R/LEPR/EPOR/F3/IL13RA1	5
GO:0004364	glutathione transferase activity	1/676	27/18496	0.634326	0.869965	0.86638	GSTM3	1
GO:0004683	calmodulin-dependent protein kinase activity	1/676	27/18496	0.634326	0.869965	0.86638	MYLK2	1
GO:0005044	scavenger receptor activity	1/676	27/18496	0.634326	0.869965	0.86638	AGER	1
GO:0008143	poly(A) binding	1/676	27/18496	0.634326	0.869965	0.86638	RBMS2	1
GO:0008266	poly(U) RNA binding	1/676	27/18496	0.634326	0.869965	0.86638	RBMS2	1
GO:0015271	outward rectifier potassium channel activity	1/676	27/18496	0.634326	0.869965	0.86638	KCNT1	1
GO:0055106	ubiquitin-protein transferase regulator activity	1/676	27/18496	0.634326	0.869965	0.86638	CBX8	1
GO:0098918	structural constituent of synapse	1/676	27/18496	0.634326	0.869965	0.86638	NEFH	1
GO:0032182	ubiquitin-like protein binding	4/676	119/18496	0.636855	0.871898	0.868305	DNAJB2/HGS/RNF19B/CBX4	4
GO:0070888	E-box binding	2/676	59/18496	0.640488	0.87519	0.871583	BMAL2/SCRT2	2
GO:0019842	vitamin binding	5/676	150/18496	0.644977	0.87519	0.871583	SLC19A1/CRABP1/P3H3/TCN2/TPK1	5
GO:0005251	delayed rectifier potassium channel activity	1/676	28/18496	0.647711	0.87519	0.871583	KCNC1	1
GO:0005452	solute:inorganic anion antiporter activity	1/676	28/18496	0.647711	0.87519	0.871583	SLC26A2	1
GO:0015216	purine nucleotide transmembrane transporter activity	1/676	28/18496	0.647711	0.87519	0.871583	SLC19A1	1
GO:0016757	glycosyltransferase activity	9/676	268/18496	0.649083	0.87519	0.871583	ALG13/C1GALT1C1L/GALNT7/B4GALNT4/ALG10/ALG8/PARP3/SIRT6/B4GALNT3	9
GO:0016765	transferase activity, transferring alkyl or aryl (other than methyl) groups	2/676	60/18496	0.649595	0.87519	0.871583	GSTM3/SMS	2
GO:0004857	enzyme inhibitor activity	13/676	386/18496	0.658026	0.87519	0.871583	PPP1R9B/LTF/NCK1/PPP1R12C/COL6A3/PTTG1/HEXIM1/ELFN1/RARRES1/SERPINF1/IQGAP2/PPP1R37/PPP1R16A	13
GO:0016836	hydro-lyase activity	2/676	61/18496	0.658517	0.87519	0.871583	CA12/ALAD	2
GO:0001965	G-protein alpha-subunit binding	1/676	29/18496	0.660606	0.87519	0.871583	GPSM1	1
GO:0001968	fibronectin binding	1/676	29/18496	0.660606	0.87519	0.871583	TNFAIP6	1
GO:0003785	actin monomer binding	1/676	29/18496	0.660606	0.87519	0.871583	TMSB15A	1
GO:0004629	phospholipase C activity	1/676	29/18496	0.660606	0.87519	0.871583	PLCB3	1
GO:0004693	cyclin-dependent protein serine/threonine kinase activity	1/676	29/18496	0.660606	0.87519	0.871583	CDK11B	1
GO:0005416	amino acid:monoatomic cation symporter activity	1/676	29/18496	0.660606	0.87519	0.871583	SLC6A15	1
GO:0051861	glycolipid binding	1/676	29/18496	0.660606	0.87519	0.871583	PIGK	1
GO:0070273	phosphatidylinositol-4-phosphate binding	1/676	29/18496	0.660606	0.87519	0.871583	OBSCN	1
GO:0070566	adenylyltransferase activity	1/676	29/18496	0.660606	0.87519	0.871583	SELENOO	1
GO:0097472	cyclin-dependent protein kinase activity	1/676	29/18496	0.660606	0.87519	0.871583	CDK11B	1
GO:1990782	protein tyrosine kinase binding	4/676	123/18496	0.662481	0.876184	0.872573	NCK1/SH2B2/PRR7/DUSP3	4
GO:0008028	monocarboxylic acid transmembrane transporter activity	2/676	62/18496	0.667257	0.878208	0.874588	SLC10A3/SLC27A2	2
GO:0005178	integrin binding	5/676	154/18496	0.667723	0.878208	0.874588	LAMB2/COMP/ICAM5/SEMA7A/EMILIN1	5
GO:0061135	endopeptidase regulator activity	6/676	184/18496	0.668396	0.878208	0.874588	ADRM1/LTF/COL6A3/PTTG1/RARRES1/SERPINF1	6
GO:0004540	RNA nuclease activity	4/676	124/18496	0.668692	0.878208	0.874588	POLRMT/ANKZF1/ZC3H12A/ERI2	4
GO:0022853	active monoatomic ion transmembrane transporter activity	8/676	244/18496	0.672171	0.878208	0.874588	SLC8A2/SLC12A9/SLC19A1/SLC6A15/SLC10A3/COX5A/COX7A2L/ATP2A1	8
GO:0005217	intracellular ligand-gated monoatomic ion channel activity	1/676	30/18496	0.673029	0.878208	0.874588	RYR2	1
GO:0008187	poly-pyrimidine tract binding	1/676	30/18496	0.673029	0.878208	0.874588	RBMS2	1
GO:0015106	bicarbonate transmembrane transporter activity	1/676	30/18496	0.673029	0.878208	0.874588	SLC26A2	1
GO:0005179	hormone activity	4/676	126/18496	0.680877	0.882273	0.878637	AMH/FBN2/INHBB/METRNL	4
GO:0030145	manganese ion binding	2/676	64/18496	0.684193	0.882273	0.878637	ARG2/NPEPL1	2
GO:0004181	metallocarboxypeptidase activity	1/676	31/18496	0.684999	0.882273	0.878637	AEBP1	1
GO:0008378	galactosyltransferase activity	1/676	31/18496	0.684999	0.882273	0.878637	C1GALT1C1L	1
GO:0016411	acylglycerol O-acyltransferase activity	1/676	31/18496	0.684999	0.882273	0.878637	PNPLA2	1
GO:0031624	ubiquitin conjugating enzyme binding	1/676	31/18496	0.684999	0.882273	0.878637	RNF19B	1
GO:0022804	active transmembrane transporter activity	15/676	454/18496	0.692377	0.882273	0.878637	SLC8A2/SLC30A3/SLC12A9/SLC19A1/SLC6A15/NDUFA5/SLC10A3/CYB561A3/SLC26A2/SLC25A1/ABCC6/COX5A/SLC7A11/COX7A2L/ATP2A1	15
GO:0098631	cell adhesion mediator activity	2/676	65/18496	0.692392	0.882273	0.878637	AGER/EMILIN1	2
GO:0005262	calcium channel activity	4/676	128/18496	0.692746	0.882273	0.878637	CACNG8/TRPC1/GRIN2C/RYR2	4
GO:0016298	lipase activity	4/676	128/18496	0.692746	0.882273	0.878637	PLCB3/PNPLA2/SMPD3/PROCA1	4
GO:0031625	ubiquitin protein ligase binding	10/676	308/18496	0.693015	0.882273	0.878637	AXIN1/FZD5/STING1/CKB/JUN/NGFR/DIO2/DTX1/STUB1/HSPA1A	10
GO:0061659	ubiquitin-like protein ligase activity	12/676	367/18496	0.693954	0.882273	0.878637	TRIM11/NEURL4/TRIM3/ZNF598/RNF19B/CBX4/TRIM41/DTX1/STUB1/MED30/RNF113A/RFPL4A	12
GO:0005543	phospholipid binding	16/676	484/18496	0.695419	0.882273	0.878637	HIP1R/RUBCN/HGS/CPNE8/RAB35/MCF2L/PIGK/F3/EPN1/SNX21/OBSCN/ARAP1/PHLDA3/SMPD3/IQGAP2/SPTBN4	16
GO:0015215	nucleotide transmembrane transporter activity	1/676	32/18496	0.696531	0.882273	0.878637	SLC19A1	1
GO:0017147	Wnt-protein binding	1/676	32/18496	0.696531	0.882273	0.878637	FZD5	1
GO:0071889	14-3-3 protein binding	1/676	32/18496	0.696531	0.882273	0.878637	SIK1	1
GO:0097718	disordered domain specific binding	1/676	32/18496	0.696531	0.882273	0.878637	HSPA1A	1
GO:0140693	molecular condensate scaffold activity	1/676	32/18496	0.696531	0.882273	0.878637	NCK1	1
GO:0003713	transcription coactivator activity	9/676	280/18496	0.699146	0.884148	0.880504	KMT2D/NFKBIB/MED16/PKN1/DTX1/LMO3/MED30/TDRD3/ANKRD1	9
GO:0030594	neurotransmitter receptor activity	3/676	99/18496	0.706521	0.887686	0.884027	GRID1/GABRA3/GRIN2C	3
GO:0043130	ubiquitin binding	3/676	99/18496	0.706521	0.887686	0.884027	DNAJB2/HGS/RNF19B	3
GO:0030296	protein tyrosine kinase activator activity	1/676	33/18496	0.707642	0.887686	0.884027	DGKQ	1
GO:0031369	translation initiation factor binding	1/676	33/18496	0.707642	0.887686	0.884027	NCK1	1
GO:0070717	poly-purine tract binding	1/676	33/18496	0.707642	0.887686	0.884027	RBMS2	1
GO:0005518	collagen binding	2/676	68/18496	0.715941	0.893916	0.890232	COMP/AEBP1	2
GO:0097110	scaffold protein binding	2/676	68/18496	0.715941	0.893916	0.890232	ADCY5/CDC37	2
GO:0046982	protein heterodimerization activity	11/676	344/18496	0.716621	0.893916	0.890232	HIP1R/RRAGC/BMP6/H3Y1/H2BC11/CENPT/CHRAC1/TPM2/H2AC8/H3C12/CYBA	11
GO:0016831	carboxy-lyase activity	1/676	34/18496	0.718346	0.893916	0.890232	MVD	1
GO:0030332	cyclin binding	1/676	34/18496	0.718346	0.893916	0.890232	PROCA1	1
GO:0015291	secondary active transmembrane transporter activity	9/676	286/18496	0.722414	0.896409	0.892714	SLC8A2/SLC30A3/SLC12A9/SLC19A1/SLC6A15/SLC10A3/SLC26A2/SLC25A1/SLC7A11	9
GO:0019207	kinase regulator activity	8/676	256/18496	0.72265	0.896409	0.892714	TAOK2/LTF/NCK1/CDC37/MOB3B/HEXIM1/MAP3K12/DGKQ	8
GO:0016755	aminoacyltransferase activity	16/676	494/18496	0.725306	0.896991	0.893294	TRIM11/NEURL4/TRIM3/GGT7/ZNF598/RNF19B/CBX4/TRIM41/FBXL6/DTX1/STUB1/UBE2M/MED30/RNF113A/HECTD3/RFPL4A	16
GO:0090482	vitamin transmembrane transporter activity	1/676	35/18496	0.728659	0.896991	0.893294	SLC19A1	1
GO:0016874	ligase activity	5/676	166/18496	0.730063	0.896991	0.893294	SLC27A3/SLC27A2/VARS2/ATP5MF/ACSF3	5
GO:0030276	clathrin binding	2/676	70/18496	0.730785	0.896991	0.893294	HIP1R/EPN1	2
GO:0061134	peptidase regulator activity	7/676	228/18496	0.732061	0.896991	0.893294	ADRM1/LTF/COL6A3/PTTG1/RARRES1/PYCARD/SERPINF1	7
GO:0061630	ubiquitin protein ligase activity	11/676	349/18496	0.733759	0.896991	0.893294	TRIM11/NEURL4/TRIM3/ZNF598/RNF19B/TRIM41/DTX1/STUB1/MED30/RNF113A/RFPL4A	11
GO:0016810	hydrolase activity, acting on carbon-nitrogen (but not peptide) bonds	4/676	136/18496	0.73705	0.896991	0.893294	DDAH2/ARG2/SIRT6/DCLRE1A	4
GO:0016776	phosphotransferase activity, phosphate group as acceptor	1/676	36/18496	0.738595	0.896991	0.893294	CMPK1	1
GO:0034061	DNA polymerase activity	1/676	36/18496	0.738595	0.896991	0.893294	CHRAC1	1
GO:0140658	ATP-dependent chromatin remodeler activity	1/676	36/18496	0.738595	0.896991	0.893294	CHD5	1
GO:0004866	endopeptidase inhibitor activity	5/676	168/18496	0.739582	0.896991	0.893294	LTF/COL6A3/PTTG1/RARRES1/SERPINF1	5
GO:0004860	protein kinase inhibitor activity	2/676	72/18496	0.744965	0.896991	0.893294	NCK1/HEXIM1	2
GO:0098960	postsynaptic neurotransmitter receptor activity	2/676	72/18496	0.744965	0.896991	0.893294	GRID1/GRIN2C	2
GO:0000146	microfilament motor activity	1/676	37/18496	0.748168	0.896991	0.893294	MYH3	1
GO:0005109	frizzled binding	1/676	37/18496	0.748168	0.896991	0.893294	DVL1	1
GO:0005231	excitatory extracellular ligand-gated monoatomic ion channel activity	1/676	37/18496	0.748168	0.896991	0.893294	P2RX6	1
GO:0015605	organophosphate ester transmembrane transporter activity	1/676	37/18496	0.748168	0.896991	0.893294	SLC19A1	1
GO:0019213	deacetylase activity	1/676	37/18496	0.748168	0.896991	0.893294	SIRT6	1
GO:0030291	protein serine/threonine kinase inhibitor activity	1/676	37/18496	0.748168	0.896991	0.893294	HEXIM1	1
GO:0042910	xenobiotic transmembrane transporter activity	1/676	37/18496	0.748168	0.896991	0.893294	SLC19A1	1
GO:0044390	ubiquitin-like protein conjugating enzyme binding	1/676	37/18496	0.748168	0.896991	0.893294	RNF19B	1
GO:0005216	monoatomic ion channel activity	14/676	443/18496	0.748452	0.896991	0.893294	KCNN3/GRID1/KCNJ9/KCNT1/CACNG8/TRPC1/GABRA3/KCNC1/HCN3/P2RX6/GRIN2C/KCNMA1/ATP5MF/RYR2	14
GO:0005501	retinoid binding	1/676	38/18496	0.75739	0.898412	0.894709	CRABP1	1
GO:0016709	oxidoreductase activity, acting on paired donors, with incorporation or reduction of molecular oxygen, NAD(P)H as one donor, and incorporation of one atom of oxygen	1/676	38/18496	0.75739	0.898412	0.894709	MICAL1	1
GO:0016799	hydrolase activity, hydrolyzing N-glycosyl compounds	1/676	38/18496	0.75739	0.898412	0.894709	SARM1	1
GO:0019840	isoprenoid binding	1/676	38/18496	0.75739	0.898412	0.894709	CRABP1	1
GO:0042162	telomeric DNA binding	1/676	38/18496	0.75739	0.898412	0.894709	CTC1	1
GO:0043531	ADP binding	1/676	38/18496	0.75739	0.898412	0.894709	MYO18A	1
GO:0004521	RNA endonuclease activity	2/676	74/18496	0.7585	0.898412	0.894709	ANKZF1/ZC3H12A	2
GO:0004843	cysteine-type deubiquitinase activity	3/676	108/18496	0.760349	0.898412	0.894709	ALG13/SENP3/ZC3H12A	3
GO:0019787	ubiquitin-like protein transferase activity	15/676	477/18496	0.760519	0.898412	0.894709	TRIM11/NEURL4/TRIM3/ZNF598/RNF19B/CBX4/TRIM41/FBXL6/DTX1/STUB1/UBE2M/MED30/RNF113A/HECTD3/RFPL4A	15
GO:0008509	monoatomic anion transmembrane transporter activity	4/676	141/18496	0.762193	0.898412	0.894709	SLC12A9/SLC19A1/GABRA3/SLC26A2	4
GO:0004842	ubiquitin-protein transferase activity	14/676	448/18496	0.762706	0.898412	0.894709	TRIM11/NEURL4/TRIM3/ZNF598/RNF19B/TRIM41/FBXL6/DTX1/STUB1/UBE2M/MED30/RNF113A/HECTD3/RFPL4A	14
GO:0003755	peptidyl-prolyl cis-trans isomerase activity	1/676	39/18496	0.766275	0.898412	0.894709	PIN4	1
GO:0019825	oxygen binding	1/676	39/18496	0.766275	0.898412	0.894709	ADGB	1
GO:0030331	nuclear estrogen receptor binding	1/676	39/18496	0.766275	0.898412	0.894709	DDX54	1
GO:0030414	peptidase inhibitor activity	5/676	175/18496	0.770957	0.898412	0.894709	LTF/COL6A3/PTTG1/RARRES1/SERPINF1	5
GO:0019210	kinase inhibitor activity	2/676	76/18496	0.771409	0.898412	0.894709	NCK1/HEXIM1	2
GO:0048487	beta-tubulin binding	1/676	40/18496	0.774836	0.898412	0.894709	MAP1S	1
GO:0061650	ubiquitin-like protein conjugating enzyme activity	1/676	40/18496	0.774836	0.898412	0.894709	UBE2M	1
GO:0140662	ATP-dependent protein folding chaperone	1/676	40/18496	0.774836	0.898412	0.894709	HSPA1A	1
GO:0016835	carbon-oxygen lyase activity	2/676	77/18496	0.777635	0.898412	0.894709	CA12/ALAD	2
GO:0005539	glycosaminoglycan binding	7/676	240/18496	0.778439	0.898412	0.894709	PTPRS/TNFAIP6/LTF/SHH/COMP/AGRN/RSPO4	7
GO:0008194	UDP-glycosyltransferase activity	4/676	145/18496	0.780931	0.898412	0.894709	ALG13/GALNT7/B4GALNT4/B4GALNT3	4
GO:0019955	cytokine binding	4/676	145/18496	0.780931	0.898412	0.894709	LEPR/COMP/CSF1R/IL13RA1	4
GO:0004812	aminoacyl-tRNA ligase activity	1/676	41/18496	0.783083	0.898412	0.894709	VARS2	1
GO:0008137	NADH dehydrogenase (ubiquinone) activity	1/676	41/18496	0.783083	0.898412	0.894709	NDUFA5	1
GO:0016875	ligase activity, forming carbon-oxygen bonds	1/676	41/18496	0.783083	0.898412	0.894709	VARS2	1
GO:0042169	SH2 domain binding	1/676	41/18496	0.783083	0.898412	0.894709	SH2B2	1
GO:0140299	small molecule sensor activity	1/676	41/18496	0.783083	0.898412	0.894709	SIRT6	1
GO:0140828	metal cation:monoatomic cation antiporter activity	1/676	41/18496	0.783083	0.898412	0.894709	SLC8A2	1
GO:0016859	cis-trans isomerase activity	1/676	42/18496	0.791029	0.901536	0.897821	PIN4	1
GO:0030547	signaling receptor inhibitor activity	1/676	42/18496	0.791029	0.901536	0.897821	DUT	1
GO:0043028	cysteine-type endopeptidase regulator activity involved in apoptotic process	1/676	42/18496	0.791029	0.901536	0.897821	PYCARD	1
GO:0050136	NADH dehydrogenase (quinone) activity	1/676	42/18496	0.791029	0.901536	0.897821	NDUFA5	1
GO:0101005	deubiquitinase activity	3/676	114/18496	0.791593	0.901536	0.897821	ALG13/SENP3/ZC3H12A	3
GO:0015370	solute:sodium symporter activity	2/676	80/18496	0.79543	0.903011	0.899289	SLC6A15/SLC10A3	2
GO:0004402	histone acetyltransferase activity	1/676	43/18496	0.798683	0.903011	0.899289	ING3	1
GO:0005272	sodium channel activity	1/676	43/18496	0.798683	0.903011	0.899289	HCN3	1
GO:0043014	alpha-tubulin binding	1/676	43/18496	0.798683	0.903011	0.899289	LRRC61	1
GO:0051539	4 iron, 4 sulfur cluster binding	1/676	43/18496	0.798683	0.903011	0.899289	DDX11	1
GO:0015294	solute:monoatomic cation symporter activity	3/676	117/18496	0.805901	0.908254	0.904511	SLC12A9/SLC6A15/SLC10A3	3
GO:0003954	NADH dehydrogenase activity	1/676	44/18496	0.806058	0.908254	0.904511	NDUFA5	1
GO:0046906	tetrapyrrole binding	4/676	151/18496	0.806819	0.908254	0.904511	TCN2/ADGB/CYBA/CYB5D2	4
GO:0008237	metallopeptidase activity	5/676	185/18496	0.810663	0.909438	0.90569	TLL2/ADAMTS7/ANPEP/AEBP1/NPEPL1	5
GO:0003925	G protein activity	1/676	45/18496	0.813164	0.909438	0.90569	GNA11	1
GO:0003955	NAD(P)H dehydrogenase (quinone) activity	1/676	45/18496	0.813164	0.909438	0.90569	NDUFA5	1
GO:0008375	acetylglucosaminyltransferase activity	1/676	45/18496	0.813164	0.909438	0.90569	ALG13	1
GO:0015103	inorganic anion transmembrane transporter activity	4/676	153/18496	0.814875	0.909438	0.90569	SLC12A9/GABRA3/SLC26A2/ABCC6	4
GO:0052689	carboxylic ester hydrolase activity	4/676	153/18496	0.814875	0.909438	0.90569	TNFAIP6/PNPLA2/VARS2/PROCA1	4
GO:0072341	modified amino acid binding	2/676	84/18496	0.817192	0.91072	0.906966	SLC19A1/SMPD3	2
GO:0015108	chloride transmembrane transporter activity	3/676	120/18496	0.819373	0.911845	0.908087	SLC12A9/GABRA3/SLC26A2	3
GO:0008013	beta-catenin binding	2/676	85/18496	0.822299	0.913796	0.91003	AXIN1/DVL1	2
GO:0004180	carboxypeptidase activity	1/676	47/18496	0.826604	0.915966	0.912191	AEBP1	1
GO:0061733	peptide-lysine-N-acetyltransferase activity	1/676	47/18496	0.826604	0.915966	0.912191	ING3	1
GO:0015081	sodium ion transmembrane transporter activity	4/676	157/18496	0.830163	0.918603	0.914817	SLC8A2/SLC6A15/SLC10A3/HCN3	4
GO:0008081	phosphoric diester hydrolase activity	2/676	87/18496	0.83213	0.919084	0.915297	PLCB3/SMPD3	2
GO:0140359	ABC-type transporter activity	1/676	48/18496	0.832957	0.919084	0.915297	ABCC6	1
GO:0015026	coreceptor activity	1/676	49/18496	0.839078	0.922997	0.919193	NGFR	1
GO:0016860	intramolecular oxidoreductase activity	1/676	49/18496	0.839078	0.922997	0.919193	PIGK	1
GO:0019783	ubiquitin-like protein peptidase activity	3/676	125/18496	0.840057	0.922997	0.919193	ALG13/SENP3/ZC3H12A	3
GO:0042277	peptide binding	9/676	325/18496	0.844052	0.923192	0.919387	FZD5/ANPEP/NGFR/RPS6KB2/PFDN4/MAPK8IP2/ITM2A/AGER/TM2D1	9
GO:0016538	cyclin-dependent protein serine/threonine kinase regulator activity	1/676	50/18496	0.844975	0.923192	0.919387	HEXIM1	1
GO:0016830	carbon-carbon lyase activity	1/676	50/18496	0.844975	0.923192	0.919387	MVD	1
GO:0048020	CCR chemokine receptor binding	1/676	50/18496	0.844975	0.923192	0.919387	NES	1
GO:0005080	protein kinase C binding	1/676	51/18496	0.850657	0.926799	0.92298	PKN1	1
GO:0016597	amino acid binding	1/676	51/18496	0.850657	0.926799	0.92298	DDAH2	1
GO:0005245	voltage-gated calcium channel activity	1/676	52/18496	0.85613	0.928865	0.925037	CACNG8	1
GO:0015485	cholesterol binding	1/676	52/18496	0.85613	0.928865	0.925037	NPC1	1
GO:0019829	ATPase-coupled monoatomic cation transmembrane transporter activity	1/676	52/18496	0.85613	0.928865	0.925037	ATP2A1	1
GO:0005544	calcium-dependent phospholipid binding	1/676	53/18496	0.861403	0.930697	0.926862	CPNE8	1
GO:0051287	NAD binding	1/676	53/18496	0.861403	0.930697	0.926862	SIRT6	1
GO:1901618	organic hydroxy compound transmembrane transporter activity	1/676	53/18496	0.861403	0.930697	0.926862	SLC10A3	1
GO:0120013	lipid transfer activity	1/676	54/18496	0.866483	0.93489	0.931037	TRIAP1	1
GO:0042626	ATPase-coupled transmembrane transporter activity	2/676	96/18496	0.870552	0.93628	0.932421	ABCC6/ATP2A1	2
GO:0015932	nucleobase-containing compound transmembrane transporter activity	1/676	55/18496	0.871377	0.93628	0.932421	SLC19A1	1
GO:1901505	carbohydrate derivative transmembrane transporter activity	1/676	55/18496	0.871377	0.93628	0.932421	SLC19A1	1
GO:0033218	amide binding	11/676	405/18496	0.878912	0.942327	0.938444	FZD5/ANPEP/SLC19A1/NGFR/RPS6KB2/PFDN4/MAPK8IP2/ITM2A/AGER/TM2D1/RYR2	11
GO:1901681	sulfur compound binding	7/676	275/18496	0.879495	0.942327	0.938444	PTPRS/LTF/COMP/AGRN/RSPO4/RYR2/TPK1	7
GO:0031593	polyubiquitin modification-dependent protein binding	1/676	57/18496	0.880635	0.942327	0.938444	TNIP2	1
GO:0008201	heparin binding	4/676	174/18496	0.883854	0.943123	0.939237	PTPRS/LTF/COMP/RSPO4	4
GO:0004713	protein tyrosine kinase activity	3/676	138/18496	0.884497	0.943123	0.939237	EPHB4/CSF1R/MST1R	3
GO:0036002	pre-mRNA binding	1/676	58/18496	0.885011	0.943123	0.939237	TARBP2	1
GO:0004867	serine-type endopeptidase inhibitor activity	2/676	101/18496	0.888232	0.945263	0.941367	COL6A3/SERPINF1	2
GO:0005496	steroid binding	2/676	102/18496	0.891488	0.946764	0.942862	NPC1/PAQR7	2
GO:0020037	heme binding	3/676	141/18496	0.893044	0.946764	0.942862	ADGB/CYBA/CYB5D2	3
GO:0016706	2-oxoglutarate-dependent dioxygenase activity	1/676	60/18496	0.893288	0.946764	0.942862	P3H3	1
GO:0015078	proton transmembrane transporter activity	3/676	142/18496	0.895765	0.947612	0.943707	COX5A/ATP5MF/COX7A2L	3
GO:0016705	oxidoreductase activity, acting on paired donors, with incorporation or reduction of molecular oxygen	4/676	179/18496	0.896541	0.947612	0.943707	DOHH/P3H3/MICAL1/PEDS1	4
GO:0004497	monooxygenase activity	2/676	104/18496	0.897738	0.947612	0.943707	DOHH/MICAL1	2
GO:0001786	phosphatidylserine binding	1/676	62/18496	0.900971	0.948454	0.944545	SMPD3	1
GO:0032934	sterol binding	1/676	62/18496	0.900971	0.948454	0.944545	NPC1	1
GO:0005548	phospholipid transporter activity	1/676	64/18496	0.908101	0.953383	0.949454	TRIAP1	1
GO:0038024	cargo receptor activity	1/676	64/18496	0.908101	0.953383	0.949454	AGER	1
GO:0001664	G protein-coupled receptor binding	7/676	291/18496	0.910974	0.955113	0.951177	PPP1R9B/NES/GNA11/DVL1/STUB1/ARAP1/HSPA1A	7
GO:0015293	symporter activity	3/676	149/18496	0.913128	0.955181	0.951245	SLC12A9/SLC6A15/SLC10A3	3
GO:0004222	metalloendopeptidase activity	2/676	110/18496	0.914532	0.955181	0.951245	TLL2/ADAMTS7	2
GO:0044183	protein folding chaperone	1/676	66/18496	0.914718	0.955181	0.951245	HSPA1A	1
GO:0003774	cytoskeletal motor activity	2/676	112/18496	0.919529	0.95875	0.954799	KIFC2/MYH3	2
GO:0003777	microtubule motor activity	1/676	68/18496	0.92086	0.95875	0.954799	KIFC2	1
GO:0005506	iron ion binding	3/676	153/18496	0.921828	0.95875	0.954799	LTF/DOHH/P3H3	3
GO:0008236	serine-type peptidase activity	4/676	192/18496	0.923989	0.959716	0.955761	TLL2/LTF/DPP7/F3	4
GO:0051536	iron-sulfur cluster binding	1/676	70/18496	0.92656	0.959827	0.955871	DDX11	1
GO:0051540	metal cluster binding	1/676	70/18496	0.92656	0.959827	0.955871	DDX11	1
GO:0016811	hydrolase activity, acting on carbon-nitrogen (but not peptide) bonds, in linear amides	1/676	71/18496	0.929254	0.960606	0.956647	SIRT6	1
GO:0016829	lyase activity	4/676	196/18496	0.93101	0.960606	0.956647	MVD/ADCY5/CA12/ALAD	4
GO:0017171	serine hydrolase activity	4/676	196/18496	0.93101	0.960606	0.956647	TLL2/LTF/DPP7/F3	4
GO:0003725	double-stranded RNA binding	1/676	73/18496	0.93435	0.962776	0.958808	TARBP2	1
GO:0042379	chemokine receptor binding	1/676	74/18496	0.936759	0.963983	0.96001	NES	1
GO:0048306	calcium-dependent protein binding	1/676	79/18496	0.947542	0.973794	0.96978	CPLX2	1
GO:0004175	endopeptidase activity	9/676	389/18496	0.949165	0.974176	0.970161	TLL2/ADAMTS7/CAPN15/LTF/SHH/PIGK/F3/CAPN10/ADGB	9
GO:0005254	chloride channel activity	1/676	82/18496	0.95311	0.976937	0.972911	GABRA3	1
GO:0004252	serine-type endopeptidase activity	3/676	174/18496	0.955749	0.977828	0.973798	TLL2/LTF/F3	3
GO:0030165	PDZ domain binding	1/676	84/18496	0.956489	0.977828	0.973798	MPP3	1
GO:0003735	structural constituent of ribosome	3/676	176/18496	0.958134	0.977896	0.973865	MRPS6/MRPL4/MRPS33	3
GO:0099106	ion channel regulator activity	2/676	134/18496	0.959066	0.977896	0.973865	RRAD/CACNG8	2
GO:0019838	growth factor binding	2/676	135/18496	0.960325	0.977899	0.973869	NGFR/CSF1R	2
GO:0016247	channel regulator activity	2/676	139/18496	0.964999	0.981376	0.977332	RRAD/CACNG8	2
GO:0051219	phosphoprotein binding	1/676	93/18496	0.968929	0.984088	0.980032	CBX4	1
GO:0005253	monoatomic anion channel activity	1/676	95/18496	0.97117	0.98508	0.98102	GABRA3	1
GO:0030246	carbohydrate binding	5/676	273/18496	0.973208	0.985863	0.9818	GALNT7/HKDC1/GANC/P3H3/FUOM	5
GO:0003730	mRNA 3'-UTR binding	4/676	258/18496	0.986139	0.997665	0.993553	CPSF1/RBMS2/CPEB1/ZC3H12A	4
GO:0016616	oxidoreductase activity, acting on the CH-OH group of donors, NAD or NADP as acceptor	1/676	125/18496	0.990629	0.999376	0.995258	DCXR	1
GO:0001653	peptide receptor activity	1/676	132/18496	0.992792	0.999376	0.995258	OGFR	1
GO:0005125	cytokine activity	3/676	237/18496	0.992866	0.999376	0.995258	GDF6/BMP6/INHBB	3
GO:0016614	oxidoreductase activity, acting on CH-OH group of donors	1/676	135/18496	0.993559	0.999376	0.995258	DCXR	1
GO:0070851	growth factor receptor binding	1/676	138/18496	0.994245	0.999376	0.995258	PYCARD	1
GO:0005126	cytokine receptor binding	3/676	273/18496	0.997628	0.999901	0.99578	NES/AMH/PYCARD	3
GO:0045182	translation regulator activity	6/676	420/18496	0.998249	0.999901	0.99578	EIF3G/TRIM3/EEF1A2/CPEB1/EIF2S3B/MTIF3	6
GO:0003823	antigen binding	1/676	178/18496	0.998719	0.999901	0.99578	IL7R	1
GO:0030371	translation repressor activity	2/676	314/18496	0.999901	0.999901	0.99578	TRIM3/CPEB1	2
