# Supplementary material for: Effect of the TLR9 signaling pathway on acyclovir infection with herpes simplex virus type 2 in HaCaT cells
Source: Front Microbiol. 2025 Mar 24;16:1560340. doi: 10.3389/fmicb.2025.1560340 (PMC11974507; doi:10.3389/fmicb.2025.1560340)
Supplement: Supplementary file 1 [file Data_Sheet_1.zip › 5 go and kegg/KEGG_enrichment.xlsx]

## Sheet: Sheet1
ID	Description	GeneRatio	BgRatio	pvalue	p.adjust	qvalue	geneID	Count
hsa05217	Basal cell carcinoma	7/304	63/8865	0.00555483	0.937334	0.937334	AXIN1/FZD5/DVL1/SHH/GADD45G/GADD45B/GLI1	7
hsa04929	GnRH secretion	7/304	65/8865	0.00659606	0.937334	0.937334	KCNN3/AKT2/GNA11/KCNJ9/PLCB3/TRPC1/HCN3	7
hsa05210	Colorectal cancer	8/304	87/8865	0.00973964	0.937334	0.937334	AKT2/AXIN1/RALGDS/JUN/GADD45G/RPS6KB2/GADD45B/BBC3	8
hsa04623	Cytosolic DNA-sensing pathway	7/304	83/8865	0.0234202	0.937334	0.937334	POLR2K/STING1/IRF3/PYCARD/NFKBIB/IRF7/POLR2F	7
hsa04360	Axon guidance	12/304	184/8865	0.0243742	0.937334	0.937334	EFNB1/CFL2/NCK1/SHH/EPHB4/SEMA4B/TRPC1/LRRC4/PLXNC1/SEMA7A/SEMA3F/SEMA3D	12
hsa04260	Cardiac muscle contraction	7/304	87/8865	0.0293975	0.937334	0.937334	SLC8A2/CACNG8/TPM2/COX5A/COX7A2L/RYR2/ATP2A1	7
hsa00480	Glutathione metabolism	5/304	59/8865	0.0509908	0.937334	0.937334	GPX3/GGT7/ANPEP/GSTM3/SMS	5
hsa04371	Apelin signaling pathway	9/304	140/8865	0.0512441	0.937334	0.937334	SLC8A2/AKT2/SPHK2/MYLK2/ADCY5/PLCB3/KLF2/RPS6KB2/RYR2	9
hsa04919	Thyroid hormone signaling pathway	8/304	122/8865	0.0582025	0.937334	0.937334	AKT2/RCAN1/PLCB3/MED16/DIO2/MED30/DIO3/ATP2A1	8
hsa03265	Virion	2/304	12/8865	0.0616677	0.937334	0.937334	NPC1/NGFR	2
hsa05224	Breast cancer	9/304	148/8865	0.0679805	0.937334	0.937334	AKT2/AXIN1/FZD5/DVL1/JUN/GADD45G/RPS6KB2/GADD45B/HES5	9
hsa05414	Dilated cardiomyopathy	7/304	105/8865	0.0686975	0.937334	0.937334	SLC8A2/CACNG8/SSPN/ADCY5/TPM2/RYR2/ATP2A1	7
hsa01232	Nucleotide metabolism	6/304	85/8865	0.0711605	0.937334	0.937334	ASMTL/UCKL1/DUT/ADK/CMPK1/ENTPD2	6
hsa04911	Insulin secretion	6/304	86/8865	0.0744113	0.937334	0.937334	KCNN3/GNA11/ADCY5/PLCB3/KCNMA1/RYR2	6
hsa04921	Oxytocin signaling pathway	9/304	155/8865	0.0851514	0.937334	0.937334	MYLK2/PPP1R12C/KCNJ9/RCAN1/CACNG8/ADCY5/PLCB3/JUN/RYR2	9
hsa05030	Cocaine addiction	4/304	49/8865	0.0862971	0.937334	0.937334	ADCY5/GPSM1/JUN/GRIN2C	4
hsa03060	Protein export	3/304	31/8865	0.0886894	0.937334	0.937334	SRP9/GET4/GET1	3
hsa00330	Arginine and proline metabolism	4/304	50/8865	0.0914021	0.937334	0.937334	CKB/SMOX/ARG2/SMS	4
hsa00730	Thiamine metabolism	2/304	15/8865	0.0917758	0.937334	0.937334	THTPA/TPK1	2
hsa04010	MAPK signaling pathway	15/304	300/8865	0.0918444	0.937334	0.937334	AKT2/TAOK2/MAP3K3/MAPK8IP3/CACNG8/JUN/GADD45G/NGFR/MAP3K12/CSF1R/GADD45B/MAPK8IP2/DUSP3/HSPA1A/DUSP8	15
hsa04820	Cytoskeleton in muscle cells	12/304	232/8865	0.102108	0.937334	0.937334	PLEC/COL9A2/SSPN/COMP/COL6A3/AGRN/MYH3/OBSCN/FBN2/TPM2/SPTBN4/ANKRD1	12
hsa05022	Pathways of neurodegeneration	22/304	483/8865	0.105229	0.937334	0.937334	GPX3/NEFM/ADRM1/AXIN1/TUBB1/FZD5/ATG101/ACTR10/CCS/TOMM40/DVL1/NEFH/PLCB3/NDUFA5/TUBB4A/GRIN2C/COX5A/AGER/COX7A2L/NDUFAB1/RYR2/ATP2A1	22
hsa00051	Fructose and mannose metabolism	3/304	34/8865	0.109722	0.937334	0.937334	KHK/FCSK/HKDC1	3
hsa00600	Sphingolipid metabolism	4/304	54/8865	0.113203	0.937334	0.937334	SPHK2/CERS1/GALC/SMPD3	4
hsa05212	Pancreatic cancer	5/304	77/8865	0.124026	0.937334	0.937334	AKT2/RALGDS/GADD45G/RPS6KB2/GADD45B	5
hsa05410	Hypertrophic cardiomyopathy	6/304	99/8865	0.124098	0.937334	0.937334	SLC8A2/CACNG8/SSPN/TPM2/RYR2/ATP2A1	6
hsa00511	Other glycan degradation	2/304	18/8865	0.125177	0.937334	0.937334	FUCA2/ENGASE	2
hsa04980	Cobalamin transport and metabolism	2/304	18/8865	0.125177	0.937334	0.937334	TCN2/PRDX1	2
hsa05225	Hepatocellular carcinoma	9/304	170/8865	0.129903	0.937334	0.937334	AKT2/AXIN1/FZD5/DVL1/GADD45G/GSTM3/RPS6KB2/GADD45B/DPF1	9
hsa00240	Pyrimidine metabolism	4/304	58/8865	0.13706	0.937334	0.937334	ASMTL/UCKL1/DUT/CMPK1	4
hsa05213	Endometrial cancer	4/304	59/8865	0.143319	0.937334	0.937334	AKT2/AXIN1/GADD45G/GADD45B	4
hsa05226	Gastric cancer	8/304	150/8865	0.143433	0.937334	0.937334	AKT2/AXIN1/FZD5/DVL1/SHH/GADD45G/RPS6KB2/GADD45B	8
hsa05131	Shigellosis	12/304	250/8865	0.15084	0.937334	0.937334	AKT2/RRAGC/STING1/IRF3/PLCB3/HKDC1/JUN/PYCARD/NFKBIB/RPS6KB2/H3C12/TIFA	12
hsa03083	Polycomb repressive complex	5/304	83/8865	0.155469	0.937334	0.937334	FBRS/CBX4/CBX8/CBX6/EPOP	5
hsa04146	Peroxisome	5/304	83/8865	0.155469	0.937334	0.937334	DECR2/ACAA1/SLC27A2/PRDX1/PEX11G	5
hsa04972	Pancreatic secretion	6/304	106/8865	0.156188	0.937334	0.937334	ADCY5/PLCB3/TRPC1/KCNMA1/RYR2/ATP2A1	6
hsa04261	Adrenergic signaling in cardiomyocytes	8/304	154/8865	0.159032	0.937334	0.937334	SLC8A2/AKT2/CACNG8/ADCY5/PLCB3/TPM2/RYR2/ATP2A1	8
hsa00532	Glycosaminoglycan biosynthesis	2/304	21/8865	0.160925	0.937334	0.937334	DSEL/CHST13	2
hsa04213	Longevity regulating pathway	4/304	62/8865	0.162747	0.937334	0.937334	AKT2/ADCY5/RPS6KB2/HSPA1A	4
hsa05169	Epstein-Barr virus infection	10/304	204/8865	0.163067	0.937334	0.937334	RUNX3/AKT2/ADRM1/IRF3/JUN/GADD45G/NFKBIB/GADD45B/IRF7/CD58	10
hsa05415	Diabetic cardiomyopathy	10/304	205/8865	0.166587	0.937334	0.937334	AKT2/PLCB3/NDUFA5/COX5A/AGER/COX7A2L/NDUFAB1/CYBA/RYR2/ATP2A1	10
hsa04390	Hippo signaling pathway	8/304	157/8865	0.171235	0.937334	0.937334	AXIN1/GDF6/FZD5/BMP6/DVL1/SCRIB/AMH/BBC3	8
hsa05412	Arrhythmogenic right ventricular cardiomyopathy	5/304	86/8865	0.172312	0.937334	0.937334	SLC8A2/CACNG8/SSPN/RYR2/ATP2A1	5
hsa00513	Various types of N-glycan biosynthesis	3/304	42/8865	0.173513	0.937334	0.937334	ALG13/B4GALNT4/B4GALNT3	3
hsa05016	Huntington disease	14/304	311/8865	0.181401	0.937334	0.937334	GPX3/ADRM1/TUBB1/ATG101/POLR2K/ACTR10/PLCB3/NDUFA5/BBC3/TUBB4A/COX5A/POLR2F/COX7A2L/NDUFAB1	14
hsa04714	Thermogenesis	11/304	235/8865	0.183835	0.937334	0.937334	ADCY5/PNPLA2/NDUFA5/RPS6KB2/SIRT6/DPF1/COX5A/ATP5MF/COX17/COX7A2L/NDUFAB1	11
hsa04210	Apoptosis	7/304	136/8865	0.185859	0.937334	0.937334	AKT2/JUN/GADD45G/PARP3/GADD45B/BBC3/TNFRSF10A	7
hsa05010	Alzheimer disease	17/304	391/8865	0.18692	0.937334	0.937334	AKT2/ADRM1/AXIN1/TUBB1/FZD5/ATG101/DVL1/PLCB3/NDUFA5/TUBB4A/GRIN2C/COX5A/AGER/COX7A2L/SLC39A1/NDUFAB1/ATP2A1	17
hsa04512	ECM-receptor interaction	5/304	89/8865	0.189825	0.937334	0.937334	COL9A2/LAMB2/COMP/COL6A3/AGRN	5
hsa04211	Longevity regulating pathway	5/304	90/8865	0.1958	0.937334	0.937334	AKT2/ATG101/ADCY5/RPS6KB2/EHMT2	5
hsa05235	PD-L1 expression and PD-1 checkpoint pathway in cancer	5/304	90/8865	0.1958	0.937334	0.937334	AKT2/MAP3K3/JUN/NFKBIB/RPS6KB2	5
hsa05162	Measles	7/304	139/8865	0.200121	0.937334	0.937334	AKT2/IRF3/JUN/NFKBIB/BBC3/IRF7/HSPA1A	7
hsa04621	NOD-like receptor signaling pathway	9/304	189/8865	0.201025	0.937334	0.937334	STING1/IRF3/PLCB3/JUN/PYCARD/NFKBIB/PKN1/IRF7/CYBA	9
hsa05014	Amyotrophic lateral sclerosis	16/304	371/8865	0.204744	0.937334	0.937334	GPX3/NEFM/ADRM1/MATR3/TUBB1/ATG101/ACTR10/CCS/TOMM40/NEFH/NDUFA5/TUBB4A/GRIN2C/COX5A/COX7A2L/NDUFAB1	16
hsa05417	Lipid and atherosclerosis	10/304	216/8865	0.207623	0.937334	0.937334	AKT2/IRF3/PLCB3/JUN/PYCARD/IRF7/AGER/HSPA1A/TNFRSF10A/CYBA	10
hsa04540	Gap junction	5/304	92/8865	0.207942	0.937334	0.937334	GNA11/TUBB1/ADCY5/PLCB3/TUBB4A	5
hsa04022	cGMP-PKG signaling pathway	8/304	166/8865	0.210221	0.937334	0.937334	SLC8A2/AKT2/MYLK2/GNA11/ADCY5/PLCB3/KCNMA1/ATP2A1	8
hsa05031	Amphetamine addiction	4/304	69/8865	0.21135	0.937334	0.937334	ADCY5/ARC/JUN/GRIN2C	4
hsa03082	ATP-dependent chromatin remodeling	6/304	117/8865	0.212956	0.937334	0.937334	ING3/C17orf49/CHRAC1/DPF1/BCL7C/H2AC8	6
hsa04912	GnRH signaling pathway	5/304	93/8865	0.214105	0.937334	0.937334	GNA11/MAP3K3/ADCY5/PLCB3/JUN	5
hsa05222	Small cell lung cancer	5/304	93/8865	0.214105	0.937334	0.937334	AKT2/ZBTB17/LAMB2/GADD45G/GADD45B	5
hsa04950	Maturity onset diabetes of the young	2/304	26/8865	0.223627	0.937334	0.937334	HNF4G/MNX1	2
hsa04977	Vitamin digestion and absorption	2/304	26/8865	0.223627	0.937334	0.937334	SLC19A1/TCN2	2
hsa04140	Autophagy	8/304	169/8865	0.223935	0.937334	0.937334	AKT2/RUBCN/RRAGC/ATG101/ATG4A/RPS6KB2/DAPK3/DAPK2	8
hsa05017	Spinocerebellar ataxia	7/304	144/8865	0.22479	0.937334	0.937334	CIC/AKT2/ADRM1/ATG101/PLCB3/GRIN2C/ATP2A1	7
hsa00280	Valine, leucine and isoleucine degradation	3/304	48/8865	0.226661	0.937334	0.937334	ACAA1/IL4I1/ACSF3	3
hsa04722	Neurotrophin signaling pathway	6/304	120/8865	0.229562	0.937334	0.937334	AKT2/MAP3K3/SH2B2/JUN/NGFR/NFKBIB	6
hsa04622	RIG-I-like receptor signaling pathway	4/304	72/8865	0.233318	0.937334	0.937334	STING1/IRF3/NFKBIB/IRF7	4
hsa04814	Motor proteins	9/304	197/8865	0.235053	0.937334	0.937334	KIFC2/TUBB1/ACTR10/KIF26A/MYH3/MYO18A/TUBD1/TUBB4A/TPM2	9
hsa04713	Circadian entrainment	5/304	97/8865	0.239304	0.937334	0.937334	KCNJ9/ADCY5/PLCB3/GRIN2C/RYR2	5
hsa05231	Choline metabolism in cancer	5/304	99/8865	0.252198	0.937334	0.937334	AKT2/RALGDS/JUN/RPS6KB2/DGKQ	5
hsa05165	Human papillomavirus infection	14/304	333/8865	0.25303	0.937334	0.937334	AKT2/AXIN1/FZD5/COL9A2/DVL1/LAMB2/COMP/HES7/IRF3/COL6A3/SCRIB/HES6/RPS6KB2/HES5	14
hsa04115	p53 signaling pathway	4/304	75/8865	0.25581	0.937334	0.937334	GADD45G/GADD45B/BBC3/TNFRSF10A	4
hsa04973	Carbohydrate digestion and absorption	3/304	52/8865	0.263631	0.937334	0.937334	AKT2/PLCB3/HKDC1	3
hsa04933	AGE-RAGE signaling pathway in diabetic complications	5/304	101/8865	0.265262	0.937334	0.937334	AKT2/PLCB3/JUN/F3/AGER	5
hsa00510	N-Glycan biosynthesis	3/304	53/8865	0.272995	0.937334	0.937334	ALG13/ALG10/ALG8	3
hsa00563	Glycosylphosphatidylinositol (GPI)-anchor biosynthesis	2/304	30/8865	0.274968	0.937334	0.937334	PIGW/PIGK	2
hsa01523	Antifolate resistance	2/304	30/8865	0.274968	0.937334	0.937334	GGH/SLC19A1	2
hsa05146	Amoebiasis	5/304	103/8865	0.278476	0.937334	0.937334	GNA11/LAMB2/PLCB3/ARG2/PRDX1	5
hsa05133	Pertussis	4/304	78/8865	0.278718	0.937334	0.937334	CFL2/IRF3/JUN/PYCARD	4
hsa04934	Cushing syndrome	7/304	155/8865	0.282347	0.937334	0.937334	KMT2D/AXIN1/GNA11/FZD5/DVL1/ADCY5/PLCB3	7
hsa05140	Leishmaniasis	4/304	79/8865	0.286428	0.937334	0.937334	EEF1A2/JUN/NFKBIB/CYBA	4
hsa04137	Mitophagy	5/304	105/8865	0.29182	0.937334	0.937334	RHOT2/TOMM40/JUN/TOMM7/FUNDC1	5
hsa03460	Fanconi anemia pathway	3/304	55/8865	0.291823	0.937334	0.937334	CENPX/RPA3/RMI1	3
hsa04148	Efferocytosis	7/304	157/8865	0.293198	0.937334	0.937334	SPHK2/EPOR/NR1H2/ARG2/AGER/DUSP8/ATP2A1	7
hsa04932	Non-alcoholic fatty liver disease	7/304	157/8865	0.293198	0.937334	0.937334	AKT2/LEPR/JUN/NDUFA5/COX5A/COX7A2L/NDUFAB1	7
hsa04110	Cell cycle	7/304	158/8865	0.298659	0.937334	0.937334	ZBTB17/DDX11/CDC7/GADD45G/PTTG1/GADD45B/MAD2L1	7
hsa04514	Cell adhesion molecules	7/304	158/8865	0.298659	0.937334	0.937334	PTPRS/NRXN3/NECTIN3/LRRC4/CD99/CDH4/CD58	7
hsa00052	Galactose metabolism	2/304	32/8865	0.300636	0.937334	0.937334	HKDC1/GANC	2
hsa04136	Autophagy	2/304	32/8865	0.300636	0.937334	0.937334	ATG101/ATG4A	2
hsa04215	Apoptosis	2/304	32/8865	0.300636	0.937334	0.937334	NGFR/BBC3	2
hsa05134	Legionellosis	3/304	56/8865	0.301272	0.937334	0.937334	EEF1A2/PYCARD/HSPA1A	3
hsa00983	Drug metabolism	4/304	81/8865	0.301936	0.937334	0.937334	UCKL1/DUT/GSTM3/CMPK1	4
hsa04270	Vascular smooth muscle contraction	6/304	134/8865	0.311565	0.937334	0.937334	MYLK2/GNA11/PPP1R12C/ADCY5/PLCB3/KCNMA1	6
hsa04350	TGF-beta signaling pathway	5/304	108/8865	0.312037	0.937334	0.937334	GDF6/BMP6/AMH/RPS6KB2/INHBB	5
hsa04931	Insulin resistance	5/304	109/8865	0.318819	0.937334	0.937334	AKT2/SLC27A3/NR1H2/SLC27A2/RPS6KB2	5
hsa03020	RNA polymerase	2/304	34/8865	0.326149	0.937334	0.937334	POLR2K/POLR2F	2
hsa04923	Regulation of lipolysis in adipocytes	3/304	59/8865	0.329685	0.937334	0.937334	AKT2/ADCY5/PNPLA2	3
hsa04914	Progesterone-mediated oocyte maturation	5/304	111/8865	0.332436	0.937334	0.937334	AKT2/ADCY5/STK10/CPEB1/MAD2L1	5
hsa00190	Oxidative phosphorylation	6/304	138/8865	0.335921	0.937334	0.937334	NDUFA5/COX5A/ATP5MF/COX17/COX7A2L/NDUFAB1	6
hsa04012	ErbB signaling pathway	4/304	86/8865	0.341052	0.937334	0.937334	AKT2/NCK1/JUN/RPS6KB2	4
hsa04915	Estrogen signaling pathway	6/304	139/8865	0.342048	0.937334	0.937334	AKT2/KCNJ9/ADCY5/PLCB3/JUN/HSPA1A	6
hsa00512	Mucin type O-glycan biosynthesis	2/304	36/8865	0.351412	0.937334	0.937334	C1GALT1C1L/GALNT7	2
hsa05020	Prion disease	11/304	278/8865	0.356727	0.937334	0.937334	ADRM1/TUBB1/NDUFA5/TUBB4A/GRIN2C/COX5A/HSPA1A/COX7A2L/NDUFAB1/CYBA/RYR2	11
hsa04330	Notch signaling pathway	3/304	62/8865	0.358075	0.937334	0.937334	DVL1/DTX1/HES5	3
hsa04151	PI3K-Akt signaling pathway	14/304	362/8865	0.360208	0.937334	0.937334	AKT2/PHLPP1/COL9A2/IL7R/LAMB2/COMP/CDC37/COL6A3/EPOR/PIK3AP1/NGFR/PKN1/RPS6KB2/CSF1R	14
hsa00250	Alanine, aspartate and glutamate metabolism	2/304	37/8865	0.363923	0.937334	0.937334	NAT8L/IL4I1	2
hsa01250	Biosynthesis of nucleotide sugars	2/304	37/8865	0.363923	0.937334	0.937334	FCSK/HKDC1	2
hsa05216	Thyroid cancer	2/304	37/8865	0.363923	0.937334	0.937334	GADD45G/GADD45B	2
hsa04141	Protein processing in endoplasmic reticulum	7/304	170/8865	0.365534	0.937334	0.937334	RRBP1/DNAJB2/EDEM2/PPP1R15A/UBXN6/STUB1/HSPA1A	7
hsa04380	Osteoclast differentiation	6/304	143/8865	0.366652	0.937334	0.937334	AKT2/JUNB/JUN/CSF1R/CYBA/ATP2A1	6
hsa04724	Glutamatergic synapse	5/304	116/8865	0.366671	0.937334	0.937334	ADCY5/PLCB3/TRPC1/GRIN2C/LZTS3	5
hsa03420	Nucleotide excision repair	3/304	63/8865	0.367508	0.937334	0.937334	POLR2K/RPA3/POLR2F	3
hsa04550	Signaling pathways regulating pluripotency of stem cells	6/304	144/8865	0.37282	0.937334	0.937334	AKT2/AXIN1/FZD5/DVL1/INHBB/LHX5	6
hsa04020	Calcium signaling pathway	10/304	254/8865	0.373146	0.937334	0.937334	SLC8A2/SPHK2/MYLK2/GNA11/PLCB3/P2RX6/GRIN2C/MST1R/RYR2/ATP2A1	10
hsa00760	Nicotinate and nicotinamide metabolism	2/304	38/8865	0.376343	0.937334	0.937334	SARM1/SIRT6	2
hsa05208	Chemical carcinogenesis	9/304	227/8865	0.376364	0.937334	0.937334	AKT2/JUN/NDUFA5/GSTM3/SLC26A2/COX5A/COX7A2L/NDUFAB1/CYBA	9
hsa03250	Viral life cycle	3/304	64/8865	0.376917	0.937334	0.937334	HGS/MAP1S/NELFB	3
hsa04662	B cell receptor signaling pathway	4/304	91/8865	0.380315	0.937334	0.937334	AKT2/JUN/PIK3AP1/NFKBIB	4
hsa04927	Cortisol synthesis and secretion	3/304	65/8865	0.386296	0.937334	0.937334	GNA11/ADCY5/PLCB3	3
hsa04310	Wnt signaling pathway	7/304	174/8865	0.388146	0.937334	0.937334	AXIN1/FZD5/DVL1/PLCB3/JUN/RSPO4/SERPINF1	7
hsa04510	Focal adhesion	8/304	203/8865	0.395269	0.937334	0.937334	AKT2/MYLK2/PPP1R12C/COL9A2/LAMB2/COMP/COL6A3/JUN	8
hsa00500	Starch and sucrose metabolism	2/304	40/8865	0.400871	0.937334	0.937334	HKDC1/GANC	2
hsa04072	Phospholipase D signaling pathway	6/304	149/8865	0.403682	0.937334	0.937334	AKT2/SPHK2/RALGDS/ADCY5/PLCB3/DGKQ	6
hsa04723	Retrograde endocannabinoid signaling	6/304	149/8865	0.403682	0.937334	0.937334	KCNJ9/ADCY5/PLCB3/NDUFA5/GABRA3/NDUFAB1	6
hsa04935	Growth hormone synthesis, secretion and action	5/304	122/8865	0.407804	0.937334	0.937334	AKT2/JUNB/GNA11/ADCY5/PLCB3	5
hsa03440	Homologous recombination	2/304	41/8865	0.412966	0.937334	0.937334	RPA3/SYCP3	2
hsa05033	Nicotine addiction	2/304	41/8865	0.412966	0.937334	0.937334	GABRA3/GRIN2C	2
hsa05219	Bladder cancer	2/304	41/8865	0.412966	0.937334	0.937334	DAPK3/DAPK2	2
hsa05221	Acute myeloid leukemia	3/304	68/8865	0.41422	0.937334	0.937334	AKT2/RPS6KB2/CSF1R	3
hsa04924	Renin secretion	3/304	69/8865	0.423441	0.937334	0.937334	ADCY5/PLCB3/KCNMA1	3
hsa00360	Phenylalanine metabolism	1/304	16/8865	0.428096	0.937334	0.937334	IL4I1	1
hsa04920	Adipocytokine signaling pathway	3/304	70/8865	0.432613	0.937334	0.937334	AKT2/LEPR/NFKBIB	3
hsa05230	Central carbon metabolism in cancer	3/304	71/8865	0.441731	0.937334	0.937334	AKT2/HKDC1/SIRT6	3
hsa01522	Endocrine resistance	4/304	99/8865	0.442483	0.937334	0.937334	AKT2/ADCY5/JUN/RPS6KB2	4
hsa04666	Fc gamma R-mediated phagocytosis	4/304	99/8865	0.442483	0.937334	0.937334	AKT2/SPHK2/CFL2/RPS6KB2	4
hsa04060	Cytokine-cytokine receptor interaction	11/304	298/8865	0.445208	0.937334	0.937334	GDF6/BMP6/IL7R/LEPR/EPOR/AMH/NGFR/CSF1R/INHBB/TNFRSF10A/IL13RA1	11
hsa00430	Taurine and hypotaurine metabolism	1/304	17/8865	0.447743	0.937334	0.937334	GGT7	1
hsa00910	Nitrogen metabolism	1/304	17/8865	0.447743	0.937334	0.937334	CA12	1
hsa03410	Base excision repair	2/304	44/8865	0.448495	0.937334	0.937334	PNKP/PARP3	2
hsa04640	Hematopoietic cell lineage	4/304	100/8865	0.45014	0.937334	0.937334	IL7R/ANPEP/EPOR/CSF1R	4
hsa04916	Melanogenesis	4/304	101/8865	0.457764	0.937334	0.937334	FZD5/DVL1/ADCY5/PLCB3	4
hsa05218	Melanoma	3/304	73/8865	0.459793	0.937334	0.937334	AKT2/GADD45G/GADD45B	3
hsa05223	Non-small cell lung cancer	3/304	73/8865	0.459793	0.937334	0.937334	AKT2/GADD45G/GADD45B	3
hsa00061	Fatty acid biosynthesis	1/304	18/8865	0.466718	0.937334	0.937334	ACSF3	1
hsa03040	Spliceosome	8/304	217/8865	0.468642	0.937334	0.937334	SNRNP70/CCDC12/SART1/DHX38/SNRPG/RNU5A-1/LSM3/HSPA1A	8
hsa00860	Porphyrin metabolism	2/304	46/8865	0.4715	0.937334	0.937334	CPOX/ALAD	2
hsa03050	Proteasome	2/304	46/8865	0.4715	0.937334	0.937334	ADRM1/POMP	2
hsa05142	Chagas disease	4/304	103/8865	0.472903	0.937334	0.937334	AKT2/GNA11/PLCB3/JUN	4
hsa01524	Platinum drug resistance	3/304	75/8865	0.477603	0.937334	0.937334	AKT2/GSTM3/BBC3	3
hsa04918	Thyroid hormone synthesis	3/304	75/8865	0.477603	0.937334	0.937334	GPX3/ADCY5/PLCB3	3
hsa04068	FoxO signaling pathway	5/304	133/8865	0.482013	0.937334	0.937334	AKT2/IL7R/KLF2/GADD45G/GADD45B	5
hsa00514	Other types of O-glycan biosynthesis	2/304	47/8865	0.482786	0.937334	0.937334	C1GALT1C1L/GALNT7	2
hsa04971	Gastric acid secretion	3/304	76/8865	0.486406	0.937334	0.937334	MYLK2/ADCY5/PLCB3	3
hsa05214	Glioma	3/304	76/8865	0.486406	0.937334	0.937334	AKT2/GADD45G/GADD45B	3
hsa04974	Protein digestion and absorption	4/304	105/8865	0.487883	0.937334	0.937334	SLC8A2/COL9A2/COL6A3/SLC7A7	4
hsa05132	Salmonella infection	9/304	251/8865	0.494194	0.937334	0.937334	AKT2/TUBB1/ACTR10/JUN/PYCARD/PKN1/STX10/TUBB4A/TNFRSF10A	9
hsa04613	Neutrophil extracellular trap formation	7/304	193/8865	0.494731	0.937334	0.937334	AKT2/PLCB3/H2BC11/H2AC8/AGER/H3C12/CYBA	7
hsa05220	Chronic myeloid leukemia	3/304	77/8865	0.495137	0.937334	0.937334	AKT2/GADD45G/GADD45B	3
hsa04144	Endocytosis	9/304	252/8865	0.49902	0.938782	0.938782	HGS/RAB35/ACAP3/SH3GLB2/EPN1/ARAP1/HSPA1A/RAB11FIP5/GRK1	9
hsa00785	Lipoic acid metabolism	1/304	20/8865	0.502739	0.939179	0.939179	AMT	1
hsa05135	Yersinia infection	5/304	138/8865	0.514732	0.939179	0.939179	AKT2/IRF3/JUN/PYCARD/PKN1	5
hsa04024	cAMP signaling pathway	8/304	226/8865	0.514868	0.939179	0.939179	AKT2/ADCY5/JUN/AMH/GLI1/GRIN2C/RYR2/ATP2A1	8
hsa00520	Amino sugar and nucleotide sugar metabolism	2/304	50/8865	0.515733	0.939179	0.939179	FCSK/HKDC1	2
hsa04620	Toll-like receptor signaling pathway	4/304	109/8865	0.517305	0.939179	0.939179	AKT2/IRF3/JUN/IRF7	4
hsa00770	Pantothenate and CoA biosynthesis	1/304	21/8865	0.51983	0.939179	0.939179	AASDHPPT	1
hsa05418	Fluid shear stress and atherosclerosis	5/304	141/8865	0.533952	0.939179	0.939179	AKT2/KLF2/JUN/GSTM3/CYBA	5
hsa00270	Cysteine and methionine metabolism	2/304	52/8865	0.536914	0.939179	0.939179	SMS/IL4I1	2
hsa04913	Ovarian steroidogenesis	2/304	52/8865	0.536914	0.939179	0.939179	BMP6/ADCY5	2
hsa05145	Toxoplasmosis	4/304	112/8865	0.538848	0.939179	0.939179	AKT2/LAMB2/NFKBIB/HSPA1A	4
hsa04961	Endocrine and other factor-regulated calcium reabsorption	2/304	53/8865	0.547264	0.939179	0.939179	SLC8A2/PLCB3	2
hsa05164	Influenza A	6/304	173/8865	0.547537	0.939179	0.939179	AKT2/IRF3/PYCARD/NFKBIB/IRF7/TNFRSF10A	6
hsa05130	Pathogenic Escherichia coli infection	7/304	203/8865	0.548665	0.939179	0.939179	TUBB1/NCK1/JUN/PYCARD/NFKBIB/TUBB4A/TNFRSF10A	7
hsa00220	Arginine biosynthesis	1/304	23/8865	0.552275	0.939179	0.939179	ARG2	1
hsa00900	Terpenoid backbone biosynthesis	1/304	23/8865	0.552275	0.939179	0.939179	MVD	1
hsa03430	Mismatch repair	1/304	23/8865	0.552275	0.939179	0.939179	RPA3	1
hsa04614	Renin-angiotensin system	1/304	23/8865	0.552275	0.939179	0.939179	ANPEP	1
hsa04726	Serotonergic synapse	4/304	115/8865	0.559897	0.941503	0.941503	KCNJ9/ADCY5/PLCB3/TRPC1	4
hsa04928	Parathyroid hormone synthesis, secretion and action	4/304	115/8865	0.559897	0.941503	0.941503	GNA11/WNK2/ADCY5/PLCB3	4
hsa04725	Cholinergic synapse	4/304	116/8865	0.566798	0.947812	0.947812	AKT2/GNA11/ADCY5/PLCB3	4
hsa04742	Taste transduction	3/304	86/8865	0.570126	0.94811	0.94811	PLCB3/GABRA3/ENTPD2	3
hsa04340	Hedgehog signaling pathway	2/304	56/8865	0.577334	0.948918	0.948918	SHH/GLI1	2
hsa01212	Fatty acid metabolism	2/304	57/8865	0.587028	0.948918	0.948918	ACAA1/ACSF3	2
hsa05012	Parkinson disease	9/304	271/8865	0.587705	0.948918	0.948918	ADRM1/TUBB1/ADCY5/NDUFA5/TUBB4A/COX5A/COX7A2L/SLC39A1/NDUFAB1	9
hsa00592	alpha-Linolenic acid metabolism	1/304	26/8865	0.59689	0.948918	0.948918	ACAA1	1
hsa05170	Human immunodeficiency virus 1 infection	7/304	213/8865	0.600036	0.948918	0.948918	AKT2/CFL2/GNA11/STING1/IRF3/JUN/RPS6KB2	7
hsa04071	Sphingolipid signaling pathway	4/304	122/8865	0.606915	0.948918	0.948918	AKT2/SPHK2/PLCB3/CERS1	4
hsa04660	T cell receptor signaling pathway	4/304	122/8865	0.606915	0.948918	0.948918	AKT2/NCK1/JUN/NFKBIB	4
hsa01240	Biosynthesis of cofactors	5/304	153/8865	0.607086	0.948918	0.948918	GGH/CPOX/CMPK1/ALAD/TPK1	5
hsa05032	Morphine addiction	3/304	91/8865	0.608706	0.948918	0.948918	KCNJ9/ADCY5/GABRA3	3
hsa05207	Chemical carcinogenesis	7/304	215/8865	0.609948	0.948918	0.948918	AKT2/ADCY5/JUN/GSTM3/PAQR7/RPS6KB2/NR1I3	7
hsa01040	Biosynthesis of unsaturated fatty acids	1/304	27/8865	0.610755	0.948918	0.948918	ACAA1	1
hsa04370	VEGF signaling pathway	2/304	60/8865	0.61512	0.948918	0.948918	AKT2/SPHK2	2
hsa04730	Long-term depression	2/304	60/8865	0.61512	0.948918	0.948918	GNA11/PLCB3	2
hsa04658	Th1 and Th2 cell differentiation	3/304	93/8865	0.62348	0.948918	0.948918	RUNX3/JUN/NFKBIB	3
hsa00790	Folate biosynthesis	1/304	28/8865	0.624143	0.948918	0.948918	GGH	1
hsa04611	Platelet activation	4/304	126/8865	0.632371	0.948918	0.948918	AKT2/MYLK2/ADCY5/PLCB3	4
hsa04150	mTOR signaling pathway	5/304	158/8865	0.635551	0.948918	0.948918	AKT2/FZD5/RRAGC/DVL1/RPS6KB2	5
hsa04744	Phototransduction	1/304	29/8865	0.637073	0.948918	0.948918	GRK1	1
hsa04145	Phagosome	5/304	159/8865	0.64109	0.948918	0.948918	HGS/TUBB1/COMP/TUBB4A/CYBA	5
hsa00310	Lysine degradation	2/304	63/8865	0.641729	0.948918	0.948918	KMT2D/EHMT2	2
hsa04970	Salivary secretion	3/304	97/8865	0.651871	0.948918	0.948918	ADCY5/PLCB3/KCNMA1	3
hsa05166	Human T-cell leukemia virus 1 infection	7/304	224/8865	0.652883	0.948918	0.948918	AKT2/MAP3K3/ADCY5/JUN/PTTG1/MAD2L1/MSX1	7
hsa04926	Relaxin signaling pathway	4/304	130/8865	0.656747	0.948918	0.948918	AKT2/ADCY5/PLCB3/JUN	4
hsa00561	Glycerolipid metabolism	2/304	65/8865	0.658651	0.948918	0.948918	PNPLA2/DGKQ	2
hsa04925	Aldosterone synthesis and secretion	3/304	98/8865	0.658726	0.948918	0.948918	GNA11/ADCY5/PLCB3	3
hsa00410	beta-Alanine metabolism	1/304	31/8865	0.661618	0.948918	0.948918	SMOX	1
hsa00630	Glyoxylate and dicarboxylate metabolism	1/304	31/8865	0.661618	0.948918	0.948918	AMT	1
hsa04981	Folate transport and metabolism	1/304	31/8865	0.661618	0.948918	0.948918	SLC19A1	1
hsa05163	Human cytomegalovirus infection	7/304	226/8865	0.662036	0.948918	0.948918	AKT2/GNA11/STING1/ADCY5/IRF3/PLCB3/RPS6KB2	7
hsa04142	Lysosome	4/304	132/8865	0.668523	0.949176	0.949176	NPC1/GALC/GNPTG/FUCA2	4
hsa04728	Dopaminergic synapse	4/304	132/8865	0.668523	0.949176	0.949176	AKT2/KCNJ9/ADCY5/PLCB3	4
hsa04720	Long-term potentiation	2/304	67/8865	0.674929	0.953773	0.953773	PLCB3/GRIN2C	2
hsa05202	Transcriptional misregulation in cancer	6/304	198/8865	0.678605	0.954487	0.954487	ZBTB17/GADD45G/NGFR/CSF1R/GADD45B/H3C12	6
hsa04630	JAK-STAT signaling pathway	5/304	168/8865	0.688555	0.962185	0.962185	AKT2/IL7R/LEPR/EPOR/IL13RA1	5
hsa04710	Circadian rhythm	1/304	34/8865	0.695367	0.962185	0.962185	CRY2	1
hsa05211	Renal cell carcinoma	2/304	70/8865	0.69816	0.962185	0.962185	AKT2/JUN	2
hsa04910	Insulin signaling pathway	4/304	138/8865	0.702172	0.962185	0.962185	AKT2/SH2B2/HKDC1/RPS6KB2	4
hsa04625	C-type lectin receptor signaling pathway	3/304	105/8865	0.703985	0.962185	0.962185	AKT2/JUN/PYCARD	3
hsa04114	Oocyte meiosis	4/304	139/8865	0.707535	0.962185	0.962185	ADCY5/PTTG1/CPEB1/MAD2L1	4
hsa00040	Pentose and glucuronate interconversions	1/304	36/8865	0.71598	0.962185	0.962185	DCXR	1
hsa00350	Tyrosine metabolism	1/304	36/8865	0.71598	0.962185	0.962185	IL4I1	1
hsa03030	DNA replication	1/304	36/8865	0.71598	0.962185	0.962185	RPA3	1
hsa04922	Glucagon signaling pathway	3/304	107/8865	0.716044	0.962185	0.962185	AKT2/SIK1/PLCB3	3
hsa05143	African trypanosomiasis	1/304	37/8865	0.72576	0.969223	0.969223	PLCB3	1
hsa04066	HIF-1 signaling pathway	3/304	109/8865	0.727722	0.969223	0.969223	AKT2/HKDC1/RPS6KB2	3
hsa05340	Primary immunodeficiency	1/304	38/8865	0.735203	0.973321	0.973321	IL7R	1
hsa04015	Rap1 signaling pathway	6/304	212/8865	0.740317	0.973321	0.973321	AKT2/RALGDS/ADCY5/PLCB3/NGFR/CSF1R	6
hsa03320	PPAR signaling pathway	2/304	76/8865	0.7405	0.973321	0.973321	ACAA1/SLC27A2	2
hsa00670	One carbon pool by folate	1/304	39/8865	0.744323	0.974092	0.974092	AMT	1
hsa03018	RNA degradation	2/304	78/8865	0.753444	0.981761	0.981761	C1D/LSM3	2
hsa00260	Glycine, serine and threonine metabolism	1/304	41/8865	0.761634	0.983407	0.983407	AMT	1
hsa01521	EGFR tyrosine kinase inhibitor resistance	2/304	80/8865	0.76583	0.983407	0.983407	AKT2/RPS6KB2	2
hsa00380	Tryptophan metabolism	1/304	42/8865	0.769846	0.983407	0.983407	IL4I1	1
hsa04216	Ferroptosis	1/304	42/8865	0.769846	0.983407	0.983407	SLC7A11	1
hsa00071	Fatty acid degradation	1/304	43/8865	0.777776	0.983407	0.983407	ACAA1	1
hsa05034	Alcoholism	5/304	188/8865	0.778164	0.983407	0.983407	ADCY5/H2BC11/GRIN2C/H2AC8/H3C12	5
hsa04668	TNF signaling pathway	3/304	119/8865	0.780541	0.983407	0.983407	AKT2/JUNB/JUN	3
hsa03022	Basal transcription factors	1/304	44/8865	0.785433	0.983407	0.983407	GTF2F1	1
hsa04940	Type I diabetes mellitus	1/304	44/8865	0.785433	0.983407	0.983407	PTPRN2	1
hsa04218	Cellular senescence	4/304	157/8865	0.792258	0.983407	0.983407	AKT2/GADD45G/GADD45B/RAD9A	4
hsa02010	ABC transporters	1/304	45/8865	0.792828	0.983407	0.983407	ABCC6	1
hsa04152	AMPK signaling pathway	3/304	122/8865	0.794647	0.983407	0.983407	AKT2/LEPR/RPS6KB2	3
hsa04062	Chemokine signaling pathway	5/304	193/8865	0.79718	0.983407	0.983407	AKT2/ADCY5/PLCB3/NFKBIB/GRK1	5
hsa04930	Type II diabetes mellitus	1/304	47/8865	0.806864	0.988607	0.988607	HKDC1	1
hsa05167	Kaposi sarcoma-associated herpesvirus infection	5/304	196/8865	0.807964	0.988607	0.988607	AKT2/RCAN1/IRF3/JUN/IRF7	5
hsa04727	GABAergic synapse	2/304	89/8865	0.81509	0.990057	0.990057	ADCY5/GABRA3	2
hsa05161	Hepatitis B	4/304	163/8865	0.815728	0.990057	0.990057	AKT2/IRF3/JUN/IRF7	4
hsa00230	Purine metabolism	3/304	128/8865	0.820601	0.990734	0.990734	ADCY5/ADK/ENTPD2	3
hsa00565	Ether lipid metabolism	1/304	50/8865	0.82616	0.990734	0.990734	PEDS1	1
hsa05144	Malaria	1/304	50/8865	0.82616	0.990734	0.990734	COMP	1
hsa04979	Cholesterol metabolism	1/304	51/8865	0.832156	0.992596	0.992596	NPC1	1
hsa05205	Proteoglycans in cancer	5/304	204/8865	0.834508	0.992596	0.992596	AKT2/FZD5/PPP1R12C/SHH/RPS6KB2	5
hsa05203	Viral carcinogenesis	5/304	205/8865	0.837606	0.992596	0.992596	IRF3/SCRIB/H2BC11/JUN/IRF7	5
hsa04070	Phosphatidylinositol signaling system	2/304	98/8865	0.854897	0.995272	0.995272	PLCB3/DGKQ	2
hsa04750	Inflammatory mediator regulation of TRP channels	2/304	99/8865	0.858802	0.995272	0.995272	ADCY5/PLCB3	2
hsa04061	Viral protein interaction with cytokine and cytokine receptor	2/304	100/8865	0.862611	0.995272	0.995272	CSF1R/TNFRSF10A	2
hsa05322	Systemic lupus erythematosus	3/304	141/8865	0.867393	0.995272	0.995272	H2BC11/H2AC8/H3C12	3
hsa04120	Ubiquitin mediated proteolysis	3/304	142/8865	0.870505	0.995272	0.995272	RHOBTB2/STUB1/UBE2M	3
hsa04064	NF-kappa B signaling pathway	2/304	105/8865	0.880285	0.995272	0.995272	GADD45G/GADD45B	2
hsa04978	Mineral absorption	1/304	61/8865	0.881861	0.995272	0.995272	SLC8A2	1
hsa03013	Nucleocytoplasmic transport	2/304	108/8865	0.889859	0.995272	0.995272	EEF1A2/THOC6	2
hsa04659	Th17 cell differentiation	2/304	109/8865	0.89289	0.995272	0.995272	JUN/NFKBIB	2
hsa04810	Regulation of actin cytoskeleton	5/304	230/8865	0.900808	0.995272	0.995272	AKT2/MYLK2/CFL2/PPP1R12C/IQGAP2	5
hsa00970	Aminoacyl-tRNA biosynthesis	1/304	66/8865	0.900901	0.995272	0.995272	VARS2	1
hsa05321	Inflammatory bowel disease	1/304	66/8865	0.900901	0.995272	0.995272	JUN	1
hsa00010	Glycolysis / Gluconeogenesis	1/304	67/8865	0.904325	0.995272	0.995272	HKDC1	1
hsa04664	Fc epsilon RI signaling pathway	1/304	69/8865	0.910823	0.995272	0.995272	AKT2	1
hsa01200	Carbon metabolism	2/304	116/8865	0.912031	0.995272	0.995272	HKDC1/AMT	2
hsa04670	Leukocyte transendothelial migration	2/304	116/8865	0.912031	0.995272	0.995272	CD99/CYBA	2
hsa05416	Viral myocarditis	1/304	70/8865	0.913905	0.995272	0.995272	SSPN	1
hsa04217	Necroptosis	3/304	159/8865	0.914366	0.995272	0.995272	PYCARD/H2AC8/TNFRSF10A	3
hsa05160	Hepatitis C	3/304	159/8865	0.914366	0.995272	0.995272	AKT2/IRF3/IRF7	3
hsa04014	Ras signaling pathway	5/304	238/8865	0.915938	0.995272	0.995272	AKT2/RALGDS/SYNGAP1/NGFR/CSF1R	5
hsa04917	Prolactin signaling pathway	1/304	71/8865	0.916881	0.995272	0.995272	AKT2	1
hsa05120	Epithelial cell signaling in Helicobacter pylori infection	1/304	71/8865	0.916881	0.995272	0.995272	JUN	1
hsa05204	Chemical carcinogenesis	1/304	71/8865	0.916881	0.995272	0.995272	GSTM3	1
hsa00562	Inositol phosphate metabolism	1/304	73/8865	0.922528	0.995272	0.995272	PLCB3	1
hsa00982	Drug metabolism	1/304	73/8865	0.922528	0.995272	0.995272	GSTM3	1
hsa01230	Biosynthesis of amino acids	1/304	75/8865	0.927793	0.99626	0.99626	ARG2	1
hsa04530	Tight junction	3/304	170/8865	0.935061	0.99626	0.99626	SCRIB/JUN/ARHGEF18	3
hsa00980	Metabolism of xenobiotics by cytochrome P450	1/304	79/8865	0.937278	0.99626	0.99626	GSTM3	1
hsa04721	Synaptic vesicle cycle	1/304	79/8865	0.937278	0.99626	0.99626	CPLX2	1
hsa04612	Antigen processing and presentation	1/304	81/8865	0.941543	0.99626	0.99626	HSPA1A	1
hsa04610	Complement and coagulation cascades	1/304	88/8865	0.95432	0.99626	0.99626	F3	1
hsa04976	Bile secretion	1/304	90/8865	0.95743	0.99626	0.99626	ADCY5	1
hsa04936	Alcoholic liver disease	2/304	144/8865	0.960908	0.99626	0.99626	AKT2/IRF3	2
hsa04520	Adherens junction	1/304	93/8865	0.961703	0.99626	0.99626	NECTIN3	1
hsa04657	IL-17 signaling pathway	1/304	95/8865	0.964312	0.99626	0.99626	JUN	1
hsa05323	Rheumatoid arthritis	1/304	95/8865	0.964312	0.99626	0.99626	JUN	1
hsa05171	Coronavirus disease	4/304	238/8865	0.966017	0.99626	0.99626	STING1/IRF3/JUN/NFKBIB	4
hsa05215	Prostate cancer	1/304	98/8865	0.967896	0.99626	0.99626	AKT2	1
hsa00564	Glycerophospholipid metabolism	1/304	103/8865	0.973091	0.99626	0.99626	DGKQ	1
hsa03015	mRNA surveillance pathway	1/304	103/8865	0.973091	0.99626	0.99626	CPSF1	1
hsa03008	Ribosome biogenesis in eukaryotes	2/304	168/8865	0.98096	0.999749	0.999749	REXO5/FBLL1	2
hsa03010	Ribosome	2/304	172/8865	0.983142	0.999749	0.999749	MRPS6/MRPL4	2
hsa05152	Tuberculosis	2/304	182/8865	0.987589	1	1	AKT2/SPHK2	2
hsa04650	Natural killer cell mediated cytotoxicity	1/304	136/8865	0.991627	1	1	TNFRSF10A	1
hsa04080	Neuroactive ligand-receptor interaction	5/304	368/8865	0.99615	1	1	GRID1/LEPR/GABRA3/P2RX6/GRIN2C	5
hsa05206	MicroRNAs in cancer	1/304	312/8865	0.999985	1	1	FOXP1	1
hsa04740	Olfactory transduction	1/304	453/8865	1	1	1	SLC8A2	1
